# Supplementary material for: Identification of immune-related genes in acute myocardial infarction based on integrated bioinformatical methods and experimental verification
Source: PeerJ. 2023 May 16;11:e15058. doi: 10.7717/peerj.15058 (PMC10198157; doi:10.7717/peerj.15058)
Supplement: Supplemental Information 1 — The gene expression of each sample downloaded from public databases. [file peerj-11-15058-s001.zip]

Archive with 4 entries (4 files):
- Supplemental files 1-2/GO and KEGG.docx
- Supplemental files 1-2/Raw data of GSE24519.xlsx
- Supplemental files 1-2/Raw data of GSE48060.csv
- Supplemental files 1-2/string.xlsx
