# Supplementary material for: Identification of immune-related genes in acute myocardial infarction based on integrated bioinformatical methods and experimental verification
Source: PeerJ. 2023 May 16;11:e15058. doi: 10.7717/peerj.15058 (PMC10198157; doi:10.7717/peerj.15058)
Supplement: Supplemental Information 1 — The gene expression of each sample downloaded from public databases. [file peerj-11-15058-s001.zip › Supplemental files 1-2/Raw data of GSE24519.xlsx]

## Sheet: GSE24519_series_matrix
ID_REF	GSM604559	GSM604560	GSM604561	GSM604562	GSM604563	GSM604564	GSM604565	GSM604566	GSM604567	GSM604568	GSM604569	GSM604570	GSM604571	GSM604572	GSM604573	GSM604574	GSM604575	GSM604576	GSM604577	GSM604578	GSM604579	GSM604580	GSM604581	GSM604582	GSM604583	GSM604584	GSM604585	GSM604586	GSM604587	GSM604588	GSM604589	GSM604590	GSM604591	GSM604592	GSM604672	GSM604673	GSM604674	GSM604675
1002	1.53593	1.55277	0.859574	0.796969	1.72045	2.11086	0.646645	0.775257	0.946631	0.677762	0.731193	0.454161	0.699727	0.93134	0.49569	0.38884	0.650942	0.489608	0.491302	0.801222	0.4541	0.570475	0.391463	0.353114	0.625873	0.569303	0.607208	0.696299	0.485901	0.606731	0.643884	0.663258	0.486543	0.568707	0.936783	1.00875	1.0346	0.991252
1003	1.735	1.42017	3.70203	2.83657	1.89268	1.48458	4.96173	0.772519	4.28554	2.45292	3.96018	4.21086	14.568	13.7329	6.36077	0.673217	1.59858	3.87031	5.05147	2.57128	1.1787	2.18286	3.3483	7.62046	2.78551	1.55326	13.6461	2.54742	3.21372	4.79998	3.98602	4.45083	6.11857	8.23719	1.35931	5.90632	0.01	0.640694
1004	1.29469	0.838133	1.93932	3.06992	2.38568	0.814392	1.90438	7.08236	0.963387	0.01	2.56878	2.68794	1.77002	8.23477	4.33444	3.42992	1.97531	3.19535	0.821137	0.449766	0.440229	1.19555	1.11241	1.00883	1.57929	1.21815	3.6667	3.39368	0.920872	3.90489	2.51179	2.32782	2.03043	2.18345	0.01	1.39884	0.601157	3.66755
1005	0.749141	0.590853	1.93959	1.22232	0.272827	0.554374	3.08237	3.91666	0.767928	0.961066	1.84509	1.54445	2.88546	0.01	1.88427	0.599764	1.37331	2.21964	1.05272	0.700263	1.15536	0.0110891	0.458528	3.12513	6.35925	0.915833	1.81556	2.71542	2.37092	2.28081	1.47452	0.829898	1.60466	2.30797	1.20501	0.764492	9.39961	0.794993
1006	1.07558	1.0193	2.35045	1.34036	1.36263	0.388685	0.0620397	2.0955	1.88437	5.57643	1.05345	1.20824	5.39468	9.21651	2.75585	4.47156	2.64905	3.45348	4.51306	4.82611	0.8669	1.13959	3.67244	1.63818	0.684164	1.59148	2.57342	1.96792	1.48237	2.12242	0.527329	2.76063	3.85334	3.20972	0.284198	1.87088	0.621464	1.37854
1007	0.836506	1.33301	1.7568	0.01	1.10796	0.103869	5.51918	0.734837	1.11939	0.673051	22.4007	2.39117	3.04478	6.83542	1.11957	4.5093	1.61058	1.99626	1.66824	0.01	1.046	0.693587	7.32912	1.21691	0.398316	0.776317	2.46978	1.50846	2.70915	0.446332	0.859937	1.36235	3.73165	0.708439	0.01	2.42843	1.68551	0.314494
1009	1.16004	0.664926	1.35413	0.914889	0.593841	0.362815	1.81951	0.605209	0.936654	0.530401	0.685567	1.05679	2.33268	16.8621	1.17616	1.99359	1.42591	1.51056	0.344622	1.25706	0.713959	0.477906	0.74447	4.5441	0.497189	0.834076	1.51123	3.3596	1.28384	2.15829	1.08337	1.03823	2.15304	1.10092	0.450503	1.18016	1.38408	0.819839
1010	0.993739	0.979551	0.678768	0.518774	1.10177	1.40076	0.707809	0.62856	0.824098	0.699813	0.695267	0.644778	0.799887	0.857924	0.551565	0.519003	0.74352	0.580215	0.701753	1.11174	0.445087	0.430765	0.421837	0.38514	0.564882	0.72703	0.450049	0.591046	0.286244	0.366081	0.69764	0.596089	0.310962	0.330526	0.997292	1.04026	0.993765	1.00271
1011	0.551106	0.244924	1.00528	0.487656	0.340589	0.39481	0.647604	0.596578	0.415833	0.311824	0.40145	0.854805	0.917045	0.798675	1.87535	1.62746	0.508953	0.604392	0.340367	0.01	0.294273	1.23417	0.361982	4.68214	0.215307	0.368946	0.67472	1.00332	0.631516	0.384119	1.2866	1.33712	1.05544	0.377091	1.14497	1.10469	0.768169	0.89531
1012	0.260413	0.418323	0.462107	0.284943	0.303195	0.33718	0.261186	0.294422	0.620853	0.243827	0.431086	1.66007	0.57054	0.838434	0.497412	0.525313	0.174815	0.375273	0.137942	0.878369	0.319293	0.37012	0.221062	0.32792	0.154427	0.133667	3.17102	2.30129	0.324849	0.56132	0.347892	0.3254	1.93454	3.8717	0.840668	1.18101	0.794608	1.15933
1013	0.603438	0.94154	1.23054	1.07811	1.30978	0.478697	2.10401	2.26622	1.79199	2.00619	1.82489	3.22436	0.798165	0.818444	2.25898	0.866473	0.676307	0.976647	0.400215	1.5526	0.782337	1.20093	0.947859	0.743924	1.15641	0.685539	1.64396	1.04479	0.971064	1.1873	1.55513	1.60981	0.428362	0.812625	1.36282	0.909028	0.699672	1.09097
1014	1.7227	2.85327	1.92873	0.444724	1.67964	1.10286	1.73254	2.2301	4.4754	1.25176	3.35214	69.8365	0.891026	27.4825	5.74045	5.88686	4.78182	0.01	2.25882	4.68099	3.30028	7.87179	2.29923	1.0024	0.488703	0.555157	2.87531	8.50695	6.45061	8.35536	3.313	5.26902	4.91219	2.91406	0.69963	0.323604	4.71262	1.30037
1016	2.19166	2.69925	1.65488	2.52812	1.73129	2.00034	0.17468	1.03472	0.01	2.05652	1.38861	593.14	4.623	2.91771	6.23715	3.29259	5.0357	6.07358	1.30433	0.300364	8.83611	6.45743	3.21262	1.33484	3.70318	1.87539	0.01	1.7647	8.12543	8.60491	3.39142	3.07304	6.72724	3.60444	1.02217	0.319951	0.977827	1.86384
1017	2.3531	1.97319	4.19189	1.99153	1.70131	0.986699	2.24459	21.5091	0.0477187	4.08882	0.945029	228.509	2.78979	2.19347	5.06579	2.43573	2.62202	3.60376	3.4562	1.48746	4.30908	5.61746	2.34435	2.71042	2.22513	0.564304	1.24346	4.44288	2.08731	1.66042	3.68996	1.21317	2.07756	2.06617	0.01	0.665223	1.33478	1.62962
1018	0.476416	0.470419	1.36624	0.277767	0.496483	0.477902	0.395312	5.9423	0.526617	0.292065	0.453082	105.97	0.49673	2.25958	0.845267	0.723641	1.02605	0.531746	0.796328	0.874338	0.314274	1.20647	0.522802	0.521289	0.263141	0.376129	0.898536	0.708885	0.740554	0.918381	1.05655	0.673528	1.15504	0.889916	1.00034	0.999659	0.325058	1.03862
1019	1.8706	1.83255	11.4853	6.57107	3.98421	2.16473	7.51839	1.6586	2.22	12.7812	7.26308	460.465	16.916	14.3323	7.67335	12.8942	4.66111	7.19562	8.01851	4.51015	2.31971	6.25438	6.79942	1.54438	6.19485	6.03048	5.54554	10.4819	12.8358	13.4691	4.53701	5.03962	12.069	10.3268	0.01	0.01	18.787	1.99593
1020	1.43471	0.01	7.80793	9.93739	5.18864	4.85962	2.35868	6.0229	0.01	0.227465	2.80032	454.957	3.27165	3.61142	8.79902	3.80043	6.22552	4.16097	0.294554	4.41684	0.901828	4.74533	3.91785	2.77037	3.28483	1.36129	4.59212	0.01	6.0303	2.19045	2.3922	9.25124	9.96599	3.60588	0.683655	1.31634	3.45132	0.01
1021	1.23526	1.25999	0.61063	0.495354	1.31874	1.9067	0.717416	0.648633	0.650446	0.544336	0.667122	3.31357	0.533054	0.598688	0.407345	0.530622	0.730081	0.468495	0.628146	0.767718	0.430536	0.361137	0.394835	0.340434	0.895951	1.21086	0.477465	0.654443	0.428525	0.562045	0.588666	0.593951	0.40616	0.441604	1.01057	0.989434	0.967776	1.1928
1023	1.84975	2.16113	0.46968	0.259208	1.07226	1.73341	0.371243	1.25741	1.05007	1.23315	0.0450355	1.42304	1.91824	0.346132	1.375	0.5036	2.15093	2.32333	1.54337	0.981779	1.0845	1.21809	1.36814	1.1079	1.04098	0.740376	1.03828	1.10165	3.03191	3.31542	1.29869	0.793817	2.54511	2.00643	1.3026	0.615507	1.81879	0.697403
1024	0.29052	0.46092	0.991104	1.42239	0.813079	0.178886	1.47065	1.84592	1.30477	1.16978	0.01	2.1937	0.871092	0.01	1.44586	2.26072	1.43255	1.65173	1.3161	0.753991	0.64544	1.8196	0.429352	0.758885	1.43187	0.925821	2.50018	1.6458	0.736405	0.760084	1.30815	0.993202	1.03762	0.462938	0.676179	0.401071	1.44173	1.32382
1025	0.278473	0.724454	1.43941	0.6917	0.725961	0.0944241	0.443372	0.533423	0.39972	0.453745	0.371685	0.599636	1.66025	1.35421	0.916544	1.205	0.769895	1.79648	1.01932	0.873775	0.928775	0.977293	0.01	0.549532	0.590893	0.488788	0.59509	1.5599	0.329742	1.14638	0.784244	1.48997	1.14354	0.835199	1.3995	0.897312	0.174225	1.10269
1026	1.50113	0.820529	0.11333	1.66251	1.15505	0.727724	1.36407	7.38977	0.343655	1.13946	1.82911	1.60327	2.32184	2.49962	1.22403	2.54323	0.462492	3.25935	1.04332	2.66886	0.629726	14.076	1.38592	0.584937	0.677646	1.62528	2.35029	1.29517	2.13642	1.27765	1.88203	2.81441	2.94878	1.92137	0.01	1.84027	1.63287	0.367135
1027	1.52894	1.45715	1.10016	0.952189	1.09965	1.45386	1.33045	1.5933	1.54743	1.25944	0.721505	0.676428	1.08796	0.929079	0.672126	0.903177	1.1024	0.748722	0.601384	0.750453	0.557293	0.611104	0.466685	0.504832	0.849394	0.803041	0.898924	1.15992	0.840376	0.869778	0.786992	0.769042	0.668666	0.734538	0.961811	0.90428	1.03819	1.03948
1028	0.621453	0.32944	0.352994	3.52023	1.67323	0.518743	1.43574	2.28943	0.803319	2.29446	1.04574	1.03328	1.17627	4.12443	1.94927	2.62378	1.54065	1.27484	0.899961	0.0689435	0.934618	5.46477	1.24107	1.43249	1.09993	0.594857	1.03543	2.45256	1.41865	1.07271	2.35203	1.90962	1.65505	0.752602	0.925389	1.4849	1.07461	0.01
1030
1031
1032	0.953517	0.825202	0.938252	0.816424	0.830221	0.829079	1.24512	1.56446	1.94685	1.75779	0.493977	0.55335	0.975378	0.7126	0.998017	1.26257	1.19845	0.862516	0.552504	0.507756	0.760904	0.865038	0.598528	0.59469	1.32224	1.24505	0.676802	0.806269	1.65195	1.95966	0.849805	0.755276	0.960158	0.932144	0.938565	1.06143	0.872996	1.11253
1033	0.500815	0.474618	0.25926	0.423354	0.799172	0.840829	1.81682	2.23142	0.62318	0.450462	0.0793416	0.112721	2.12556	1.65394	1.61428	2.35774	0.507156	0.415113	0.669779	0.706174	0.130603	0.0325191	0.0664983	0.034605	0.03561	0.0813283	0.920105	0.878111	0.485332	0.627934	0.116861	0.120776	2.42572	2.61643	0.91949	1.08051	0.885746	1.2614
1034	0.425956	1.49009	0.363166	0.905957	0.510655	0.284577	0.971808	0.424207	0.721136	0.495462	0.719559	8.9824	1.52959	0.424308	0.662548	1.48579	0.556545	1.2771	0.834249	0.575727	0.918444	2.37426	0.591721	1.26394	0.724997	1.12239	1.60303	1.08945	1.38578	1.55358	0.310281	0.980868	5.81562	1.04028	0.321097	1.44173	1.71346	0.558273
1035	0.958245	0.0939443	2.07381	2.41353	0.803744	0.126614	0.01	2.75721	2.65769	0.995411	4.47315	12.0949	3.70196	2.61214	1.61638	6.22763	1.14652	4.01181	0.389923	1.49751	0.0674648	3.60627	1.49209	1.13177	0.032251	1.53178	2.58353	1.82638	0.676381	1.6772	6.89606	0.344962	2.20176	1.68976	0.983933	1.19579	1.01607	0.01
1037	1.98927	1.54416	3.08781	2.71378	0.39365	0.982892	0.674099	3.1314	2.86072	1.71773	0.897524	4.30091	3.25483	2.08262	1.90951	4.19373	2.16833	4.42497	2.27476	1.26044	1.42339	1.06688	2.0455	1.40146	1.50504	1.42549	4.60299	6.02472	3.87586	6.30573	3.1765	5.19404	5.14475	3.02544	1.12508	0.01	1.10583	0.89417
1038	0.745029	0.80413	0.325629	1.15664	0.953032	1.05393	0.778987	0.628013	0.338912	0.123412	0.24181	1.18946	0.420424	0.778187	0.719819	0.788669	0.893618	0.763208	1.32525	0.830007	0.170942	0.980932	0.512889	0.580128	0.333245	0.627935	0.494365	1.04371	0.935647	1.07762	0.494322	0.840457	0.603371	0.308711	1.18171	0.935495	1.06451	0.132042
1039	0.879576	0.357057	4.68351	3.30315	2.22588	0.788248	1.07216	3.03676	0.255567	1.41961	3.67911	1.96752	1.36262	2.22225	3.28282	5.8982	3.00223	3.67941	4.60374	1.35255	3.10149	4.24573	1.31855	3.11882	0.856706	0.692894	4.66514	3.07375	4.807	2.35697	4.05814	1.42969	5.86114	2.27038	2.10606	0.483148	1.51685	0.01
1040	1.22752	1.15013	0.85453	0.759016	0.885551	1.14482	1.50594	1.58532	1.01481	0.943534	0.917767	1.03688	1.0938	1.0541	0.581434	0.54978	0.72523	0.571215	0.466083	0.533223	0.324564	0.39946	0.515736	0.595365	0.749918	0.849518	0.64401	0.855816	0.376823	0.546312	0.565672	0.837191	0.370975	0.318051	1.02192	0.914821	1.25878	0.978084
1041	0.359753	0.722457	1.54663	0.985209	0.617322	0.554812	1.36351	1.59246	1.83612	0.411514	0.708514	4.15729	1.95674	0.910357	1.4402	0.353459	1.16572	1.45226	0.01	1.50815	1.53228	1.01039	0.590035	0.670929	0.62194	0.361761	2.37265	1.16296	0.969981	2.18899	0.938299	0.96689	1.29944	1.64183	1.24334	1.00683	0.99317	0.418286
1042	0.567523	1.14728	1.71685	0.0803329	1.10582	0.75741	1.25523	1.2974	1.40575	1.44764	2.3767	2.34118	4.17508	0.657399	1.38019	1.87237	1.24517	2.14484	1.13126	1.11174	0.81285	1.50711	1.45523	1.74906	1.32039	0.01	2.28982	2.62448	2.49664	1.33465	1.64784	1.01385	1.20009	0.795706	1.42237	0.01	2.03463	0.577629
1044	0.435724	0.516526	0.563996	0.897625	0.248836	0.605584	0.983786	0.656173	0.0925796	0.635858	1.14673	0.795958	1.29627	1.60893	0.589718	0.538689	0.597374	0.816606	1.13006	0.564857	0.702185	1.54795	0.306247	0.343126	0.372617	0.406254	1.85076	2.44923	0.67491	0.636363	1.91165	1.86848	0.873835	0.743688	1.10939	0.890605	2.16272	0.0788337
1045
1046	11.1195	54.9207	27.4732	320.227	19.5459	23.3264	50.3232	7.55803	40.6441	9.75554	58.8582	106.02	50.5977	16.068	40.278	28.2708	27.6036	42.6431	20.7192	24.968	17.2008	20.3191	13.6539	0.0137643	16.2527	14.1907	46.3235	46.3444	4.51333	16.7683	13.7372	27.5811	12.7223	37.5788	0.0128907	0.0145037	60.6127	1.9855
1047	0.0607075	0.0614631	0.0552455	2.34922	0.0277684	0.0839428	0.239282	0.107559	0.01	0.0778067	0.0835087	0.276051	0.199407	0.188394	0.278301	0.0864025	0.15078	0.195981	0.201932	0.01	0.117383	0.200029	0.0514703	0.124586	0.18797	0.134271	0.0186807	0.194893	0.0303519	0.0416171	0.0609483	0.332759	0.271642	1.0302	1.58749	1.49725	0.01	0.502748
1048	0.201912	0.138416	0.315586	0.383117	0.154958	0.0695108	0.350551	0.262958	0.773288	0.545644	0.346774	0.225525	1.12087	0.280733	0.01	0.01	0.0338131	0.372447	0.526074	0.252925	0.131152	0.276888	0.112625	0.390471	0.167482	0.411803	0.705446	0.681534	0.36674	0.431369	0.480049	0.445533	0.667443	1.22707	0.881304	1.1187	1.86081	0.0169553
1049	0.640601	1.0701	0.362195	0.51243	0.574796	0.01	0.65799	1.25914	0.304451	0.70361	1.61844	1.32159	4.01828	1.00461	0.515162	2.27802	0.268861	1.40555	2.50156	0.962435	0.853968	0.966158	1.0064	0.906446	0.886291	0.730439	2.13385	0.170824	2.35654	1.31466	1.21802	1.18657	0.614481	5.35928	1.5586	0.01	0.441397	2.12248
1051	0.975613	1.04203	1.22053	1.50058	1.26589	1.69057	0.998516	1.10016	1.47534	0.970779	0.765939	1.0042	1.08467	1.00199	0.872796	1.05362	1.19155	1.05084	0.696384	0.691082	0.134019	0.229837	0.57925	0.696371	0.615393	0.789558	0.650988	0.91427	0.515844	0.770443	0.591536	0.571567	0.561331	0.469342	0.965804	0.754268	1.16666	1.0342
1052	1.0188	0.93059	0.414421	0.478126	0.803749	0.950963	0.316891	0.285514	0.724805	0.432106	0.136371	0.191682	0.311937	0.277065	0.318742	0.473245	0.777514	0.527795	0.313616	0.387083	0.602908	0.788823	0.385895	0.368632	0.770146	0.574042	0.3213	0.437274	0.855303	1.24259	0.481488	0.369336	0.546979	0.602361	0.982106	1.01789	0.72738	1.12819
1053	0.331227	0.466938	0.765838	1.15532	0.644254	0.567635	0.623697	0.93071	2.86846	0.82285	0.641639	1.27642	1.83516	7.33012	0.731041	0.709349	0.673412	0.220919	1.58485	0.799292	0.496544	0.581907	0.01	0.639437	0.418589	0.331339	0.304062	2.02107	0.731891	1.05593	0.400337	1.22732	0.9655	0.665025	1.18508	0.126027	1.52741	0.814919
1054	0.730533	0.578424	0.867048	2.21666	0.920028	0.478218	0.65967	0.496309	3.09634	1.61206	0.260651	0.488562	1.31016	0.755143	0.520865	2.35193	0.900107	1.61447	2.49439	1.89906	0.87164	2.41509	0.597536	2.72278	0.931178	0.832359	0.779168	2.30795	1.09521	1.62513	1.48434	1.14931	1.87411	0.944235	1.10144	0.496485	1.76758	0.898562
1055	1.25141	1.17924	1.15752	1.03241	1.52611	2.26707	1.03737	1.54517	0.80116	0.945871	0.968145	1.17126	1.11836	0.854	0.742642	1.07241	0.88234	0.443306	0.709829	0.601927	0.205493	0.428736	0.36529	0.908209	0.459429	0.618037	1.65701	1.01549	0.830784	0.654061	1.01819	0.61225	0.955773	0.448723	0.980576	0.773102	1.41337	1.01942
1056	0.588906	0.340914	1.84344	0.01	1.22305	0.366796	1.40687	1.38917	2.60184	0.53503	0.470131	1.33283	3.02189	1.37756	1.29869	0.751814	0.511804	1.18927	0.168115	1.62049	1.06098	0.593448	0.638831	1.52683	0.369138	0.740398	1.32858	2.60272	0.86878	1.14587	1.17829	0.0349499	3.87963	1.84098	1.20968	0.05464	0.790316	1.70661
1058	0.769573	0.375102	1.51279	0.601141	0.458606	0.285143	1.60555	0.839353	1.40168	0.979392	0.616749	0.714726	1.33444	0.877179	1.27768	1.87073	2.25297	1.82185	1.54562	1.33136	1.40846	0.157229	0.653981	1.24009	1.05234	0.723399	5.60653	1.26014	2.95833	2.56983	0.896705	1.30348	2.52211	2.1073	0.770599	0.140219	1.2294	1.34736
1059	6.05892	6.02695	6.42134	2.96375	4.63084	7.89862	1.94117	5.22199	4.50372	1.6636	1.04253	0.901439	4.61365	2.34725	6.89828	2.9595	4.86871	1.35955	1.76492	5.36711	1.98396	3.97834	4.34102	2.2578	1.91352	1.41911	1.55466	4.38736	2.86499	5.44172	4.81506	2.81924	5.25937	0.513748	1.71259	0.287405	2.26497	0.271801
1060	1.36144	1.2189	0.769793	0.677007	1.40918	1.95127	1.2012	1.00457	1.17584	1.12065	0.900187	1.00523	0.915026	1.07727	0.405061	0.560442	0.538725	0.506283	0.464077	0.487044	0.433	0.510166	0.535689	0.557955	0.826296	0.923852	0.619464	0.933441	0.769338	0.720528	0.935209	0.793042	0.651042	0.635193	1.02649	0.71767	0.994624	1.00538
1061	4.03122	2.17853	5.78691	3.46244	2.61244	1.69926	4.37946	3.35285	3.13909	1.90861	1.30701	1.82151	7.75846	1.88561	2.41592	8.57708	2.10903	2.28525	24.6995	2.61138	2.22273	2.40518	2.97424	3.01581	0.999368	1.83598	2.27191	3.41989	6.52546	1.2313	4.86687	4.09221	6.28669	3.71946	2.01594	1.14966	0.192475	0.850341
1062	0.22742	0.900824	2.24309	1.15498	0.611012	0.794542	2.19362	0.912009	2.53569	1.12106	1.81696	1.41807	4.20564	0.975869	1.02704	3.06554	1.32459	2.21431	1.52667	0.66786	1.24435	0.01	2.77092	1.20293	0.546364	0.793672	0.644334	2.18058	0.81035	0.2625	0.762621	0.752294	2.50014	0.737866	1.89034	0.932356	1.06764	0.264432
1063	2.12021	1.8078	11.0874	2.45393	2.46583	0.248644	1.80069	2.09046	3.86899	2.93354	3.61119	2.56689	10.3918	10.2821	3.1256	4.11416	4.11578	3.92674	3.78655	2.75109	3.51307	3.4422	3.25548	2.68123	2.11001	1.81307	5.45651	10.389	2.6785	0.289069	1.64451	2.71882	7.77629	7.09201	0.380804	0.01	6.98437	1.6192
1065	1.77861	1.63855	0.791003	0.795269	1.73317	2.00579	1.05557	0.988009	1.3992	0.984148	0.873132	1.01354	0.921661	1.29803	0.675511	0.77147	0.995024	0.736703	0.708763	0.709844	0.556213	0.517199	0.654498	0.59985	0.869325	0.926018	0.9973	1.13674	0.856409	0.670266	0.897875	0.785524	0.808743	0.638975	1.00763	0.930784	1.02059	0.992371
1066	0.294272	1.09385	0.368278	0.172858	1.03476	0.804126	1.01999	1.22061	4.6266	1.84581	0.9428	1.88703	3.14594	0.761954	0.495807	2.2582	1.29712	1.69584	1.85279	0.879515	0.855509	0.88256	0.616716	1.67176	1.11422	0.924811	1.84753	0.784789	1.65558	0.848934	1.24907	1.36414	3.32543	0.817024	0.827617	1.35795	0.755823	1.17238
1067	1.92266	1.8327	0.52314	1.0447	1.77198	2.58884	1.27481	0.830766	3.31784	1.13853	0.488363	1.75367	1.76354	0.969218	0.563862	2.35264	1.24102	0.742912	0.185859	0.726914	0.564041	0.478198	0.88063	0.435412	0.879358	0.819522	1.27703	0.557889	0.942457	0.833927	1.3681	0.990444	1.25514	0.438932	0.711856	0.595865	1.42112	1.28814
1068	0.920893	1.01841	0.787025	0.764428	1.48208	1.35326	1.0384	0.987127	1.54597	0.706015	0.769855	1.02887	0.550803	0.871513	0.192899	0.938419	0.825346	0.620397	0.429507	0.359793	0.488651	0.421563	0.814284	0.679359	0.606208	0.53767	3.16073	0.554018	0.86099	0.790907	1.10299	0.820128	1.09672	0.499752	1.12082	1.07166	0.928345	0.612247
1069	3.1477	3.22601	1.22258	1.31359	3.34831	4.47243	1.26247	1.38259	1.89591	1.22259	1.06867	1.15659	2.54693	1.13911	0.870933	1.49802	1.11401	1.04475	1.10615	0.901131	0.665937	0.852015	1.55858	1.01009	1.16551	1.13749	1.02954	1.40729	1.05567	0.869283	1.17118	0.968314	1.27531	0.978211	0.927917	0.920763	1.09719	1.07208
1070	1.12813	0.0982898	1.71568	0.375743	0.892938	0.97833	22.1022	1.71191	1.22393	0.618177	1.64132	1.49985	3.74562	1.21092	1.89556	2.31291	0.876421	1.66531	0.870615	0.89329	1.49126	1.74773	1.08359	1.10259	0.40833	0.517811	1.54671	2.87759	1.21204	1.42544	3.03622	0.545135	3.07343	1.42294	1.10929	0.890707	1.64544	0.30654
1072	0.569189	0.956635	1.90078	0.01	0.636928	0.329478	0.927362	0.4907	3.68172	1.12738	1.09578	1.06968	3.26343	0.693345	0.483184	2.61862	1.38884	1.1052	2.01596	0.765306	0.522894	1.5087	0.975287	1.33597	0.885243	1.13677	1.55973	2.95619	2.36471	1.37468	3.23347	2.03413	5.68374	2.29454	1.02064	0.979358	5.93787	0.784798
1073	0.323871	0.0541876	0.747269	0.895558	0.943463	0.417056	0.765979	0.585678	2.89248	0.245969	1.65587	0.95898	23.7002	0.228538	2.12252	3.84306	0.591708	1.56623	1.41429	0.629307	0.634833	1.0919	0.82679	1.08042	0.348024	2.1122	1.35857	1.9241	0.964845	0.459428	1.13539	0.816623	1.65517	1.52863	1.05386	0.816445	1.02401	0.975993
1074	0.770525	1.34858	0.867762	1.28788	0.986322	1.04569	1.42187	0.852611	5.90834	0.650618	1.13693	1.43488	2.22948	2.4726	1.45866	0.753259	1.11278	2.20671	1.73689	0.381196	2.32411	1.36757	2.00857	2.10989	1.32132	1.21654	0.828834	1.91787	1.77924	1.25975	2.43698	1.20707	1.30734	2.34919	0.709808	0.257451	3.44313	1.29019
1075	1.61351	0.956498	2.58814	1.82361	0.36419	0.671337	1.3857	0.232249	2.65482	1.60784	0.57899	1.78032	2.25056	0.301264	0.791158	4.00879	0.44193	2.19123	1.91721	1.32108	2.40485	1.57862	1.52823	0.824566	1.7494	1.67895	0.826299	3.13785	0.58381	0.298104	7.02404	5.16089	2.02302	1.67094	0.590941	1.40906	6.01825	0.175537
1076	0.845753	1.04108	0.726863	0.934874	0.907082	0.644554	1.082	1.17293	0.953669	0.948101	0.700583	1.15664	1.29026	1.07089	0.55277	0.831231	0.799683	0.653712	0.592678	0.338012	0.285907	0.261055	0.828608	0.743588	0.555828	0.786153	0.293039	1.22962	0.759934	0.312853	1.23351	0.952673	0.415311	0.333853	2.68594	0.813873	1.02941	0.970592
1077	0.519703	0.708528	0.0810248	0.726439	0.324274	0.60669	1.76079	0.141063	1.13418	0.962327	0.483625	1.80842	2.9758	0.961096	1.17227	1.79452	0.291797	5.44174	0.769101	0.161142	0.168389	1.27908	0.605563	0.909057	0.707463	0.462433	1.29757	0.895732	0.841453	0.596571	0.928074	0.445074	2.49873	0.69996	1.29832	1.04554	0.954464	0.734327
1079	1.109	0.288226	2.76168	0.01	0.54091	0.583654	1.04932	0.629493	0.957909	0.886078	0.729782	1.57887	6.21483	1.29512	1.46081	2.52308	1.64344	2.97267	0.852742	0.468109	0.01	1.13153	0.552913	1.38697	1.51796	6.73646	0.01	1.42314	1.00751	0.946441	0.528767	0.566519	1.60621	0.586978	0.672562	0.43446	1.54531	1.32744
1080	0.248869	0.202941	1.28458	0.452573	0.17091	0.01	0.418422	0.836376	0.01	0.124054	0.394665	0.611325	1.76903	1.24657	1.04985	1.95418	0.74627	1.06737	0.629507	0.661336	0.72105	0.414326	7.9016	0.582482	0.514947	0.816861	0.498376	1.00622	0.87219	0.634122	0.846513	0.406227	1.41855	0.4584	2.72558	0.605691	1.23001	0.769993
1081	9.1223	2.56055	15.8004	14.7362	0.224069	2.01838	1.38829	5.56407	2.36937	1.19285	1.50816	1.9739	16.6648	2.43731	1.71853	6.63704	3.02768	3.26529	2.65939	0.872911	3.36451	1.97982	43.0128	1.92116	0.127586	1.35757	0.01	4.04265	2.72268	2.82188	2.50604	5.68742	3.66034	4.73548	1.26937	0.730626	2.32443	0.0841472
1082	2.06512	2.54925	0.859419	0.777551	2.73597	2.41659	1.13492	1.10065	0.988319	0.91137	1.67296	1.86607	1.11211	0.984243	0.46609	0.708634	0.923909	0.738284	0.390902	0.46894	0.669764	0.634238	2.52039	0.699807	1.55369	1.93974	1.03526	1.08455	0.816473	0.762861	1.02854	0.760505	0.870228	0.660585	0.976351	0.896287	1.02365	1.12878
1083	0.106083	0.315166	0.504374	1.38827	0.249278	0.241287	0.3844	0.803714	0.654852	0.783778	0.0896559	0.45547	8.01639	0.456785	0.952489	0.16432	0.642854	0.563416	0.910522	0.068879	0.198236	0.832665	8.18751	0.64894	0.257754	0.458485	0.653205	1.21524	0.01	1.44749	1.3282	0.349005	1.66293	0.5205	0.161463	1.83854	1.86797	0.01
1084	0.448033	0.679126	0.748186	0.883075	0.754961	0.831038	1.97391	1.91223	1.56162	1.05149	0.538272	0.405354	4.85503	1.78118	0.587241	0.458271	0.566768	0.331764	0.660515	0.784946	0.209262	0.98288	5.36189	0.418893	0.675014	0.203996	0.847943	0.728133	0.542425	0.642074	1.63086	0.45608	2.0475	1.09176	2.21366	0.364695	1.20344	0.796563
1086	0.856698	0.862405	0.851136	0.789205	0.249525	0.816576	1.01809	0.761186	0.901782	0.871561	0.838831	1.27519	1.17412	1.09438	0.470113	0.63022	0.730862	0.574986	0.875007	0.952549	0.222859	0.293151	0.810934	0.425195	0.460724	0.517241	0.629027	0.581825	0.225016	0.284044	0.648069	0.488363	0.409458	0.401999	1.01792	1.04727	0.815775	0.982076
1087
1088	0.0432745	0.0972386	0.267888	0.0599495	0.110359	0.130629	0.01	0.0894695	0.15298	0.115331	0.280815	0.359849	1.09901	0.238011	0.327007	0.748565	0.289954	0.228674	0.389063	0.110592	0.24514	0.426657	1.52135	0.209958	0.237657	0.160852	0.993356	0.293562	0.399809	0.106331	0.394802	0.224795	0.737597	0.353343	4.57734	0.252035	1.70432	0.295684
1089	1.35657	2.1266	0.56999	0.6623	0.475942	2.305	1.30404	2.12736	1.27439	1.3571	0.906182	1.22293	3.73773	1.53288	0.855457	2.29521	1.22424	0.93958	0.594074	0.73595	0.585058	1.09077	4.11017	0.800534	1.34377	1.22075	2.59993	1.497	0.747457	1.07434	0.443737	1.04451	2.50582	1.54012	0.703859	0.572678	5.02025	1.29614
1090	1.26611	1.4795	0.485541	0.797244	0.335573	1.28334	0.85757	0.963411	1.07855	0.825854	0.532126	0.770853	1.13333	0.963725	0.532152	0.461491	1.0238	1.02091	0.602479	0.572723	0.54659	0.75081	1.26376	1.0632	0.734477	0.741591	1.05717	0.82513	0.72607	0.690859	0.943699	0.666655	0.778932	0.691912	0.936186	0.658001	1.82888	1.06381
1091	0.144571	0.873946	1.29844	0.01	0.248566	0.193438	0.671788	0.839251	1.08223	0.197637	0.663237	1.01182	0.878452	0.612007	0.660192	0.47502	0.403835	0.85096	0.393421	0.313176	0.456913	0.235273	0.97969	1.22523	1.03868	0.434351	0.762291	1.27125	0.596164	0.410267	0.48086	0.933011	1.87196	0.5407	1.15966	0.429696	1.99362	0.84034
1093	0.521585	0.891455	0.926206	1.26755	0.0802405	0.481466	0.432946	0.910818	0.441791	0.899205	0.315259	0.923505	2.45756	0.01	1.08606	0.01	0.242206	1.05655	1.18112	0.473735	0.857097	1.07026	2.33826	0.511842	0.330609	0.271196	2.61842	0.355705	0.605742	1.06674	0.164766	0.454313	3.00544	0.740195	4.04855	1.02202	0.977985	0.354657
1094	0.519718	0.537954	2.87855	0.96359	1.30802	0.578237	1.29105	0.431094	2.12376	1.98506	2.00931	0.6251	6.29542	1.24593	1.35688	2.31739	0.927482	0.67857	0.887929	1.38315	0.841753	0.705628	4.26502	2.29895	1.63926	0.34001	4.26853	1.24306	1.40546	2.06276	0.406828	2.76551	2.06132	2.50578	3.51509	1.61145	0.01	0.388547
1095	0.163318	0.436912	0.46386	1.53003	0.416214	0.22875	0.877514	0.463959	0.0844071	0.61994	0.756761	1.35948	2.55291	1.06894	0.944492	2.17013	0.838555	0.618033	0.287426	0.917721	0.605985	0.626561	2.50068	1.0914	0.560765	0.338425	2.07973	1.91904	0.369204	0.988657	0.314565	0.884411	1.5101	1.10204	2.95538	0.539982	1.46002	0.509059
1096	0.768052	1.01836	0.425894	0.329541	1.00281	1.41729	0.871954	0.816854	1.57786	0.539413	0.594939	0.699374	1.18913	1.22857	0.477822	0.451978	0.378246	0.32395	0.564862	0.336207	0.170769	0.37392	1.018	0.607635	0.396432	1.02766	2.06905	1.95947	1.17373	0.217097	0.53485	0.553971	1.18357	1.07983	0.976887	1.02414	1.02311	0.759295
1097	0.58312	0.933659	1.83455	0.758526	0.165991	0.224533	0.363932	0.835654	0.438747	0.559442	0.357306	0.939812	3.13405	0.615792	0.949307	0.01	1.35251	0.860979	1.50745	0.307675	0.683188	0.01	2.36813	1.48271	1.13758	8.60331	1.74528	0.287116	3.98598	1.56055	1.15534	1.2155	2.57128	1.2057	2.10262	1.03831	0.961687	0.865151
1098	0.0191415	0.537103	0.0190859	0.0173682	0.693444	0.997499	0.76547	0.244677	0.982092	0.578536	1.12347	0.542494	1.70471	1.34868	0.63211	2.11952	1.13417	1.34594	1.12927	0.890252	0.487365	0.931408	2.67438	0.858846	1.36234	0.818292	4.91981	2.64493	1.39189	0.560855	0.482439	0.464248	0.985954	0.653689	2.66483	0.824554	0.760915	1.17545
1100	3.06547	3.35773	0.744008	0.856417	0.700383	3.64203	0.972282	1.11215	0.965395	0.938864	0.979895	1.27525	1.26106	1.0925	0.592003	1.32822	1.07551	0.594459	0.680482	0.518616	0.272265	0.634403	1.49013	0.917464	1.3675	1.15655	1.31995	1.53296	0.818838	2.30379	0.722412	0.637726	0.833459	0.967148	1.15387	0.805161	1.1282	0.871804
1101	0.120113	0.266157	1.67809	0.01	0.381685	0.904182	0.0651446	1.28531	0.947172	0.491438	0.397225	0.754924	0.585276	0.186407	1.16762	1.13413	0.591725	2.0205	0.886599	0.01	0.664002	0.520285	1.83236	0.488971	0.265313	0.71081	0.669599	1.23082	0.778004	1.00264	0.901691	0.463179	0.904104	1.3503	1.1151	1.69064	0.884895	0.233251
1102	0.631004	0.694459	0.391876	0.0955243	0.305714	0.255905	0.349727	0.337729	0.550889	0.681584	0.464353	0.62528	0.309184	0.159109	0.163341	0.895459	0.613383	0.216897	0.293134	0.229336	0.745124	0.87718	0.385363	0.319808	0.963128	0.764472	0.635814	0.291843	0.752466	0.853321	0.291837	0.279021	0.851354	0.877085	0.960672	0.946034	1.4319	1.03933
1103	0.158274	0.673548	0.872493	0.196445	0.443208	0.318603	0.447328	0.434977	0.798225	0.442253	1.28781	0.854829	0.635385	0.517887	0.676056	1.67422	0.629948	0.52691	0.01	0.217897	0.390171	0.659496	1.37301	0.262471	0.433273	0.456661	2.78193	1.84037	1.32683	0.388627	0.665871	0.197454	0.966605	0.01	0.720533	0.353043	1.93395	1.27947
1104	1.19651	1.23824	0.596669	0.712525	0.783846	1.65046	0.860012	1.53446	0.884407	0.848385	0.480472	0.827517	1.19041	0.915989	0.566634	1.13906	0.80618	0.343731	0.864655	0.569423	0.413266	0.48288	0.973905	0.614114	0.800223	0.855375	1.86173	1.65722	0.767318	0.433427	0.693506	0.89287	0.71048	0.348249	1.27567	0.724329	1.91281	0.620206
1105	0.280637	0.29043	0.01	1.0863	0.312518	0.528383	1.10562	1.2389	1.01557	0.927111	0.58283	0.9635	1.21199	1.03312	0.504199	1.1696	0.686069	0.550079	1.18862	0.770882	0.886523	0.565231	1.32645	0.786701	0.890552	1.02432	2.04826	2.3074	1.54189	1.05969	2.35797	1.8475	1.07054	0.906918	1.06147	0.600349	1.62408	0.938529
1107	1.04131	0.565097	2.8826	2.01283	0.78246	2.21899	0.23155	1.86126	0.480302	0.290098	0.135561	0.455391	2.66691	1.46856	0.01	1.71916	1.12146	0.607953	0.537775	0.138723	0.644378	1.86362	3.28876	0.831938	1.23989	1.26117	0.667989	3.47867	1.63172	1.12595	1.52663	1.95125	0.926943	1.14316	1.00524	4.28293	0.994761	0.761917
1108	1.721	1.90081	0.253796	0.824194	0.716271	2.0546	1.80363	1.77268	1.27674	1.17747	0.834683	1.04734	1.21367	1.38092	0.524204	0.755802	1.20447	0.740591	0.837443	0.675703	0.502106	0.589684	1.31419	0.707336	1.00332	0.982893	1.24167	1.21418	0.793351	0.85541	1.05319	0.927771	0.68523	0.6112	0.907477	1.03615	1.09483	0.963854
1109	0.13754	0.119262	1.16079	1.3815	0.279201	0.0820355	0.711204	0.579123	1.15022	0.204914	0.30881	0.678755	0.678735	0.132366	0.122869	0.408926	0.525944	0.553791	0.274006	0.458106	0.688142	0.209875	0.979384	0.122422	0.394077	0.345567	0.984676	0.714368	0.109327	0.566888	0.190764	0.44269	0.272761	0.269536	1.67152	1.41337	0.586632	0.205953
1110	3.34466	4.77868	1.42191	2.96907	1.10007	6.30895	1.17499	1.27665	1.13193	0.801539	0.562194	1.19852	0.82358	1.23009	0.475182	1.15526	1.28273	0.682678	1.57581	0.785477	0.155077	0.965546	2.14545	0.784675	1.63359	1.30363	1.78896	1.65431	1.15895	0.863655	1.68338	1.3478	1.23356	0.55656	1.05938	0.85331	1.7341	0.940618
1111	0.851829	0.798616	0.700856	0.827681	0.586079	1.05801	0.862675	0.909334	0.401665	0.562883	0.995521	0.899465	6.67386	0.935235	0.233544	0.604163	0.846555	0.749206	0.513325	0.501805	0.459999	0.603011	0.777339	0.410099	0.935999	0.830004	1.30197	1.01064	0.904924	0.572332	0.923854	0.643296	0.560521	0.673941	1.11785	0.965583	1.03442	0.774496
1112	0.60648	0.2472	3.31355	6.16138	1.31979	0.469451	0.776823	0.864099	1.14849	0.482751	2.50887	1.65834	7.23175	1.5364	0.709964	1.39124	0.833438	1.51857	1.59202	0.61225	0.814908	0.956159	2.77569	0.384635	0.141298	0.605922	0.184694	1.73684	1.40381	1.78555	0.01	1.1387	1.31776	0.888496	0.01	1.65792	0.817747	1.18225
2001	0.814708	0.703392	0.799457	1.0502	0.857482	0.75769	0.639393	0.67788	0.940372	0.455466	0.964115	0.766866	0.839309	1.81241	0.591113	0.641205	0.725218	0.800774	0.707341	0.734134	0.437408	0.677595	0.378676	0.481637	1.08173	0.500903	0.775319	1.15716	0.731599	0.696467	0.601968	0.71119	0.762626	0.708512	0.915995	1.08401	1.14985	0.905258
2002
2003	0.173585	0.20155	0.606543	1.23633	0.411526	0.165135	0.500688	0.612719	0.419574	0.0479612	1.09415	0.399431	0.245622	0.376928	0.821721	1.18129	0.333574	0.34035	0.650933	0.256345	0.0640641	0.339422	0.142319	0.120106	0.489669	0.49917	0.743646	1.18775	0.290525	0.7828	0.46796	0.471304	0.913518	0.379259	1.1329	1.26607	0.41929	0.867097
2004	1.87942	1.91335	0.794499	0.527264	1.57176	2.06914	0.781242	0.921006	0.857786	0.759333	0.710416	0.565932	0.756813	1.08763	0.519706	0.738734	0.673029	0.545949	0.592813	0.847973	0.418769	0.646047	0.462052	0.480377	0.585027	0.546287	0.877747	1.11448	0.523546	0.655166	0.756476	0.838216	0.747702	0.800078	0.839682	1.05473	1.27546	0.945267
2005	7.03655	6.12246	2.94126	2.752	6.30071	10.7395	0.01	2.1651	2.70277	0.343945	0.01	2.68867	4.75466	3.47611	3.42677	2.11353	3.19053	2.85622	0.893042	1.57692	1.24032	3.57533	1.2453	1.77137	0.491447	1.34777	2.57614	2.74272	1.64051	2.8266	3.76127	2.24983	8.06218	3.39529	0.419384	1.58062	12.5986	0.01
2006	6.26583	5.95357	0.425736	0.382168	5.12423	6.25479	1.29442	1.63971	3.24312	1.89083	1.1553	0.952123	1.17879	1.33987	1.01203	1.05634	1.94494	0.89362	1.05975	1.52528	0.432946	0.544478	1.10893	0.585689	1.51217	0.969089	0.707204	0.70732	0.382473	0.922654	0.232732	0.211694	0.531228	0.516304	0.99374	1.00626	0.956451	1.25821
2007	0.981205	1.07398	0.834274	0.970904	1.23409	1.19118	1.48138	1.02849	0.911673	0.369686	1.23437	0.924353	1.40296	1.46099	0.847764	0.32085	0.981494	0.749719	1.1304	1.20804	0.703997	0.743071	0.01	0.54303	0.645751	0.370294	1.08925	1.13268	0.775438	0.540691	0.979942	0.841919	0.722918	0.495479	0.761617	1.03559	0.992307	1.00769
2008	0.189535	0.241888	6.14605	1.19054	0.0701409	1.84428	0.509533	2.22519	1.92368	4.73387	1.13145	1.64368	3.41794	5.58529	4.93818	0.0310834	3.14257	5.98205	0.27811	2.83963	1.46519	5.35285	1.98107	1.87425	0.0752687	2.17753	3.85989	2.93732	2.99006	2.10029	2.98228	2.2128	2.75465	1.26779	1.61774	1.80088	0.382261	0.01
2009	0.564604	0.588463	1.14335	0.01	1.11269	1.60032	0.01	0.412395	0.01	0.518307	1.00024	0.672549	2.04398	2.58546	1.6276	1.13142	2.34559	1.83332	1.73928	0.748974	1.17886	0.493729	1.04846	17.0775	0.899314	0.804371	0.461935	0.835153	0.830442	1.13193	1.11923	0.623056	2.07026	0.0285008	1.07462	1.19715	0.925384	0.364579
2010	1.23361	0.366983	2.6401	3.23888	1.34409	0.39882	1.79754	10.3252	0.47022	1.11352	1.9544	1.31383	1.56222	3.50084	1.69539	1.94414	3.82305	1.77666	1.97673	0.0535279	1.81542	0.964762	2.22138	0.577402	2.59118	0.702086	4.93066	2.45206	1.35505	1.28445	3.61993	3.29364	2.43831	2.06983	0.985143	0.01	2.69795	1.01486
2011	0.122085	0.44307	0.568467	0.296334	0.65198	0.01	1.29723	0.559006	1.50373	2.06568	0.609519	0.678697	0.456748	1.03717	0.616631	1.4853	1.16653	0.867954	0.364648	3.50855	1.54249	0.844076	1.20757	0.26774	0.143938	0.669197	0.982114	1.62184	1.18088	0.888621	1.50826	1.47277	0.753944	1.49007	0.01	1.47558	1.9339	0.524417
2012	0.662303	1.35045	2.23242	1.70034	3.84954	4.01625	5.45622	4.3493	4.14742	2.71027	3.02242	9.16576	3.40144	1.07833	3.31658	3.79942	3.55907	3.28458	1.5705	2.00707	1.84547	3.42218	1.59206	1.28245	2.52618	3.25406	1.12488	2.08302	3.93311	4.9471	8.33461	8.32195	2.61162	2.91586	1.43923	2.85091	0.560772	0.469303
2013	0.64392	0.603663	1.17792	1.60812	0.811494	0.326687	1.52638	1.71269	0.933774	0.238622	0.26461	120.472	1.14778	0.832607	1.27163	1.29125	1.59309	0.84056	0.725221	0.01	1.14347	2.74376	0.868648	1.13307	0.377252	0.932586	1.38872	2.12542	1.75657	0.338767	0.662933	1.47579	2.26145	0.995059	1.16487	0.835131	1.71522	0.375319
2014	0.03022	0.31944	0.816893	0.433769	0.458444	0.968632	0.616861	3.08296	0.561627	0.662212	0.406665	158.77	1.65312	1.23375	1.39716	2.41281	1.26725	0.607817	0.530123	0.664294	2.13671	0.996972	0.717289	0.945527	0.542869	0.671453	1.19622	1.05793	0.8954	1.04669	0.748838	1.43687	0.906087	1.38256	0.662203	1.108	0.892005	1.31415
2015	0.544772	1.90944	2.68163	2.35714	1.55394	0.192352	1.1224	1.50668	1.48156	0.216761	1.33685	83.2897	0.67784	1.65809	2.50438	6.52022	2.0186	0.955457	1.46735	1.84581	1.92375	2.54596	0.810134	1.32734	7.61639	1.00574	1.42581	2.80774	2.51956	0.578709	0.770474	0.730152	2.09021	2.09204	0.724086	1.27591	3.02556	0.01
2016	0.73219	1.03215	1.28396	0.521758	0.431492	0.150432	0.484096	0.71888	0.767613	0.0632148	0.832917	8.88254	1.10611	0.569932	0.694752	0.519777	0.951878	0.369864	0.474154	0.3668	0.0216016	1.69327	0.37683	0.505639	0.177373	0.272921	0.652612	0.562226	0.921495	0.374648	0.918944	0.386011	1.34416	0.777376	1.17596	1.22047	0.330071	0.824041
2017	2.25661	3.69584	6.39338	2.64561	2.97218	3.85437	3.0343	4.20604	2.31964	3.93133	1.36859	0.01	4.85989	2.29137	3.54265	2.79379	4.14312	0.01	5.49217	2.14567	0.159923	2.13632	0.937073	1.99458	1.51408	2.82201	3.31867	9.86279	2.00902	1.11055	3.95776	1.62956	6.86427	1.46564	0.01	1.09637	2.77498	0.903629
2018	2.84827	2.05548	2.71426	0.127696	2.7476	2.42321	2.32711	14.2931	1.94708	0.901123	1.90439	201.01	0.785801	0.725247	1.49136	2.22352	1.44197	1.20938	1.02172	1.47886	0.377877	1.82335	0.862866	0.502694	1.25427	1.43425	5.02727	4.40538	2.34616	2.73577	1.7268	0.795698	3.43932	2.11233	0.516874	1.00317	0.996831	1.16071
2019	1.04601	0.825698	0.972221	0.879119	0.468351	0.528217	0.787253	1.20608	1.21693	1.21876	0.70538	1.5769	0.864047	0.898042	0.707557	1.13405	0.936719	0.693703	0.401067	0.548462	0.736087	0.593961	0.396931	0.424897	0.524451	0.623561	0.605392	0.79247	0.985126	1.16948	0.410625	0.42168	0.641563	0.618543	0.92691	0.99015	1.00985	1.03305
2020	1.13936	0.894057	0.815781	0.772912	0.71651	0.764458	0.765122	1.20291	1.21053	1.23512	0.421555	0.596397	0.925302	0.993795	0.760099	1.08977	1.18761	0.842964	0.410804	0.57708	1.04271	1.1211	0.449963	0.48748	0.579383	0.71474	0.574588	0.769935	1.42057	1.51393	0.44658	0.410025	0.657257	0.642714	0.969008	1.10776	0.901505	1.03099
2021	1.19425	2.60613	3.46494	1.81561	1.262	0.272264	1.31347	1.99637	1.14259	10.0602	1.5158	1.61741	0.114836	3.83546	3.32529	8.32229	3.30421	0.915838	2.79475	1.36332	2.99538	4.02554	0.829952	3.22393	0.01	11.9605	5.12637	3.52494	0.554246	4.06109	2.82417	2.00955	4.59799	1.19438	3.30958	1.04264	0.957365	0.169491
2022	0.024677	2.75536	2.75544	3.85207	1.67696	1.41111	0.647983	18.7449	3.26421	1.40957	3.07018	299.544	3.04017	9.05066	5.19015	7.84459	4.39255	8.94889	2.00043	1.55374	3.51341	2.76216	1.30154	3.47086	3.00375	1.36673	6.54067	6.62601	5.58591	5.9206	3.93525	3.13727	3.65042	5.62783	0.025316	2.95178	1.72213	0.277865
2023	1.69058	1.23704	2.29545	1.45558	2.95689	1.36416	1.2757	4.53233	1.30901	0.7933	1.05829	3.65035	2.02498	1.29664	2.87255	4.71372	2.75611	2.69627	0.88034	1.62669	0.0860283	2.32339	0.916538	0.0845391	1.758	2.69534	2.2874	3.38259	2.09098	1.39014	1.0944	1.84447	4.2571	1.82545	0.299022	1.91278	1.08542	0.914583
2024	1.1987	1.57169	3.21793	4.70638	0.210151	2.07654	3.64469	5.57329	2.15725	3.67137	3.25182	1.61731	3.50151	6.19451	3.19109	1.99462	2.41437	1.81607	16.5064	1.58457	1.14477	2.31687	0.63456	0.883703	0.628129	2.59166	0.435314	4.26332	1.03071	2.20565	0.847798	3.72304	3.45161	2.1904	0.01	2.07552	1.58331	0.416691
2025	1.45231	1.5515	6.54439	1.28867	1.39486	0.775593	1.38312	2.20459	1.47006	0.658125	2.03758	3.26228	2.22856	2.9007	1.8497	6.18805	1.76073	1.4142	3.25619	2.19854	2.73979	3.1989	0.904767	9.58391	0.828169	0.801412	0.865309	1.6975	1.91378	3.27549	2.12723	2.9985	2.79883	2.10882	1.26153	0.0422248	0.738468	2.81267
2026	1.08383	0.7324	1.84673	0.706559	26.5014	0.487734	0.861077	0.589644	1.21254	0.273968	2.42358	1.91553	1.09786	2.93739	0.360943	2.50954	1.04914	1.04616	0.893262	0.294792	0.928187	1.38727	0.778438	0.650504	0.729102	1.16825	1.60159	2.42223	0.522021	1.28769	1.05908	0.966312	0.795799	1.33115	1.00179	0.807916	1.02461	0.998209
2027	0.202174	0.156414	0.485852	0.340449	0.219342	0.157211	0.404769	0.528593	0.355907	0.320182	0.207452	0.424305	0.434225	0.267487	0.267533	0.361626	0.355511	0.324567	0.228549	0.334483	0.0417232	0.224974	0.165939	0.138506	0.181123	0.210756	0.301972	0.405908	0.222381	0.268229	0.301912	0.284436	0.247984	0.261128	0.95656	1.04344	0.887155	1.10716
2028	12.797	5.86539	30.1429	26.4036	0.671333	0.294901	3.95864	2.55289	2.6102	0.119567	15.0244	0.203447	6.35533	3.69103	9.01372	6.99754	3.84238	5.73886	9.7739	9.07483	1.50287	5.09009	2.71291	8.1373	2.21049	6.6888	8.09326	12.0356	8.48864	6.3376	3.77541	10.1607	9.6103	13.2007	0.01	1.99652	5.06628	0.01
2029
2030	0.672109	0.762098	2.69748	2.04393	0.481842	1.13867	0.987828	3.89536	0.411815	2.07045	2.15726	22.1579	3.38708	0.50502	0.877062	4.04024	3.26971	2.04903	1.83346	2.14188	0.885419	4.11237	1.46416	2.13331	1.05729	0.575813	3.68677	0.602584	3.21059	1.34056	0.763579	1.83352	1.02931	1.13691	1.47557	0.524428	1.49109	0.01
2031	1.83374	0.556548	6.55801	6.07451	3.34689	0.112455	4.9013	2.78213	349.37	1.21892	3.00194	168.709	7.13965	28.954	6.26633	11.9789	2.81741	6.65578	4.57374	1.55451	0.01	8.91885	2.91178	2.05376	1.09965	7.32949	3.16499	1.47977	8.21359	1.58655	0.01	6.33957	8.22418	608.982	1.54413	7.17674	0.455869	0.01
2032	0.604086	0.55745	1.06876	0.806529	0.405902	0.464469	0.514089	1.21638	0.48461	0.546628	0.981919	29.3593	0.01	2.23865	1.98391	1.50508	1.74992	0.89467	1.4608	1.30092	0.889632	1.91971	1.55259	0.629819	0.14163	0.745453	0.649281	1.15547	1.61532	2.82412	0.753913	0.868444	0.780289	0.674422	0.977689	1.46186	0.01	1.02231
2033	0.497731	0.400725	0.407223	0.395059	1.03486	1.04428	0.832603	0.931022	0.955304	0.792781	0.418255	0.596258	0.99301	0.982481	0.518569	0.730064	1.16456	0.734709	0.407058	0.452489	0.555838	0.53427	0.310636	0.328647	1.22593	1.06268	1.42095	1.50788	1.02442	1.24728	0.752179	0.686252	0.504233	0.64192	0.939189	1.03659	0.963415	1.21762
2034	2.24999	2.38313	0.962011	0.747414	1.42481	1.51162	0.743457	0.871848	2.0194	1.28252	0.672412	0.846171	0.7613	0.983186	0.782956	1.01121	1.3123	0.783095	0.632409	0.773371	0.8262	1.04949	0.804428	0.615362	1.41842	1.03735	0.54528	0.580522	0.541517	1.33009	0.337716	0.272721	0.623937	0.614906	0.927986	1.00522	0.994783	1.21103
2035	0.951534	1.24659	1.87004	0.867325	1.08888	0.683796	1.57385	1.44603	6.14666	0.01	1.18279	25.6209	2.2041	2.17571	1.65158	2.1868	0.86469	0.896164	2.14265	1.05973	1.2218	0.580657	0.902049	0.01	0.622211	0.559009	1.0768	0.327436	1.61401	1.27297	1.41095	1.21467	1.37643	0.240771	0.318353	1.49916	0.63311	1.36689
2036	0.0520014	0.498114	1.82006	0.885605	1.1797	0.381458	1.00003	1.55503	0.01	0.832081	0.651325	6.8274	3.4532	14.3698	2.82057	2.54608	1.43361	1.11684	0.810658	1.14206	0.01	1.70955	2.71708	2.09772	1.01455	1.54087	1.32234	1.85521	2.18875	2.19795	1.17944	2.50039	2.44846	1.24607	0.01	1.34286	1.92756	0.65714
2037	1.0935	0.85075	0.726292	1.13714	0.838102	1.16611	1.16114	1.56746	0.800274	0.630298	0.869423	0.830165	1.36429	0.171934	0.518327	0.989049	0.951956	1.26617	0.895957	0.681414	0.336459	1.52344	0.596932	0.588291	0.91223	0.750381	1.20373	0.869976	1.02462	1.33173	0.571373	1.12255	1.30919	68.3536	0.746289	1.25371	1.38816	0.551436
2038	1.01373	1.04222	0.613406	1.23707	1.15273	1.18717	1.70819	1.0269	0.0610018	0.525468	0.567618	0.772348	1.85307	2.3656	7.0389	1.9065	1.12452	1.35283	1.64395	1.33156	1.34606	0.56899	0.430275	1.67794	0.949094	0.970504	0.01	3.02871	1.54988	0.681025	0.840042	1.11748	1.03757	0.542574	1.04728	0.953695	0.250531	1.04631
2039	1.46167	1.80092	3.67022	0.757605	2.06186	2.32018	2.97318	3.3583	2.15242	1.36454	2.3014	1.71108	2.96531	6.06606	1.15114	1.9437	3.12983	3.20659	2.36182	0.996148	1.88084	1.94057	0.465185	2.4341	1.4956	1.47942	1.02076	2.4183	0.01	1.79816	1.33441	3.31075	2.61474	2.29439	0.810437	0.835956	1.70043	1.16404
2040	2.5551	3.30969	2.21617	2.6356	1.72701	0.708704	2.62476	0.960421	3.14012	0.398005	0.581011	4.41372	2.41168	0.928463	1.78519	1.50168	1.61271	2.65257	0.833065	2.23502	1.72542	2.09194	1.53648	0.836283	2.15807	1.7491	2.94701	1.77098	4.62692	4.1585	0.571475	1.37143	1.49749	1.59888	1.22008	0.779917	1.83194	0.71105
2041	2.88744	2.50252	2.04236	1.21084	3.38425	3.81803	3.46939	4.58858	2.32731	1.55796	0.401335	6.9069	2.00307	1.97443	0.547949	0.426967	2.88815	2.53819	1.77356	1.91425	1.99597	2.30757	1.45661	0.962932	4.12492	3.16283	2.27144	2.71871	4.17456	5.53302	2.86763	3.49401	2.0658	2.10054	0.737461	1.54213	1.16829	0.831711
2042	1.28418	2.79574	7.18914	2.74962	2.5587	0.366889	4.73316	0.285179	6.30082	1.65077	2.76161	0.382107	11.4429	9.02632	1.41962	5.34112	0.567084	5.2004	4.95706	3.71064	3.39766	2.66745	2.54355	3.38453	1.53745	1.83468	7.20865	8.1359	6.8956	3.13884	4.02437	5.11989	9.08699	1.69685	0.01	4.95746	0.01	1.99802
2043	0.01	3.07793	2.28335	2.53111	1.93111	0.935281	4.19486	2.95425	5.10943	1.02992	2.53841	4.93033	2.62337	37.1117	1.6667	2.80956	1.08323	3.11837	2.81115	3.3766	0.989677	1.65782	2.30067	1.2124	2.96388	5.76313	1.89921	1.27292	2.0776	1.26135	1.31572	0.01	2.62182	1.67918	0.252992	0.910042	1.71713	1.08996
2044	1.43621	1.47016	0.483368	0.16495	0.977489	1.46056	0.3382	0.349745	0.789247	0.603003	0.173137	0.11915	0.387656	0.603554	0.611721	0.863804	1.27359	0.826038	0.327354	0.486268	0.696453	0.798845	0.323246	0.498854	0.817726	0.575172	0.284984	0.613905	1.01531	1.40297	0.306961	0.378333	0.527837	0.486489	0.630477	1.34388	0.943841	1.05616
2045	0.214407	1.41998	4.09071	12.8643	1.50316	1.08536	0.920799	1.137	1.51559	1.03519	2.07828	0.402408	3.01266	0.01	1.18712	1.2776	0.468583	2.08504	1.05998	0.01	2.05716	1.25315	1.88435	1.16654	0.561585	0.252254	0.999233	2.92566	1.86736	0.870125	1.18987	0.359498	3.48113	2.66174	0.834878	0.926984	1.07302	1.47966
2046	1.08277	0.694662	0.771117	0.63294	0.622538	1.24989	1.0756	1.18386	0.251962	0.625715	0.596832	1.41386	0.952341	0.961754	0.581717	0.433179	0.761428	0.64318	0.309106	0.340875	0.17122	0.489203	0.517331	0.622486	0.990348	1.11434	0.208843	0.531051	0.283809	0.534714	0.663893	0.391999	0.232434	0.144763	0.940339	0.770469	1.43151	1.05966
2047	1.25085	1.46124	0.978829	0.717386	0.974327	0.797739	0.989481	0.947083	1.42015	1.36673	0.988182	0.925361	1.24591	1.21008	1.14563	1.31849	0.942808	0.721324	0.599019	0.671115	0.529344	0.752181	0.625305	0.610768	0.74398	0.80246	0.841499	0.885671	0.600743	0.90027	0.665296	0.544892	0.62544	0.724326	0.976085	1.1205	0.882961	1.02391
2048	0.327844	0.297365	0.848986	0.839047	0.433393	0.402008	1.09701	1.14052	1.95667	1.03825	0.710172	0.8362	1.42578	1.13006	0.849386	1.1274	1.24594	0.801825	0.418416	0.505161	0.46377	0.591964	0.454793	0.542188	0.70753	0.708521	0.95496	1.14375	0.89031	1.04319	0.827047	0.809901	0.669695	0.727974	0.916752	1.09186	0.917468	1.08253
2049
2050
2051	1.03067	0.699404	1.73062	0.234372	0.873568	0.581989	1.1044	1.87758	0.01	1.01184	1.94096	0.550328	2.92992	2.2826	2.1841	1.01332	0.865707	1.52943	1.84751	1.82932	2.206	1.88494	1.15069	1.13399	0.996333	0.916072	2.9122	4.60898	1.84356	0.01	2.03696	2.33166	3.65004	2.21716	1.32574	0.674259	3.09886	0.162645
2052	1.08247	2.92922	1.43406	0.698571	0.133828	2.02487	2.37303	2.41096	2.41183	1.12604	2.33256	2.54585	4.32441	3.54245	3.6126	3.25412	4.91578	4.21602	2.55814	2.50057	2.1345	2.14866	3.29772	1.39022	2.59251	3.24506	4.02296	2.75318	2.73294	2.26837	1.96107	2.12063	6.58394	0.955912	1.22029	0.779706	2.56205	0.0985036
2053	1.33039	1.06665	1.08269	1.21918	1.46311	1.52778	1.10756	1.39184	0.649765	0.792342	1.79998	1.86806	1.4062	1.30025	0.816189	0.84879	1.65554	1.11607	1.07662	0.659416	0.243714	0.817647	0.92228	0.809365	2.96422	2.96932	1.23705	1.11184	0.947274	1.15298	1.19139	1.04054	1.43104	0.930837	0.931967	1.06803	1.51805	0.561965
2054	1.07379	1.09644	1.17785	0.80366	0.867237	0.460459	1.08752	0.964752	1.60088	0.974566	0.770233	0.7889	1.62914	0.771477	0.605292	0.87811	1.15099	1.00157	0.569704	0.634537	1.52884	0.853438	0.56639	0.51539	0.797869	0.680465	1.07499	1.36769	1.67783	1.69072	1.72944	0.53308	1.46134	1.0305	0.803153	0.79523	1.54287	1.19685
2055	0.359189	0.692937	2.89922	1.00891	1.03515	1.2682	0.749619	1.06265	0.371631	0.188934	1.06257	0.756868	1.5151	0.900546	0.820683	1.27993	0.634034	0.657075	0.863802	0.555473	1.15788	1.26819	0.854664	0.657637	0.60951	0.936681	0.529335	1.46101	1.37665	1.34682	1.15085	0.866866	1.8542	1.19143	1.28642	0.713584	1.60736	0.210884
2056	1.65945	1.53581	1.08745	1.01742	2.03064	2.60539	1.10737	1.12907	1.24939	1.07448	0.736339	1.18716	1.37229	1.05696	0.654859	0.810616	1.0493	0.968403	0.680502	0.885892	0.574665	0.787545	0.672584	0.881974	1.08397	1.22337	0.952984	1.29569	0.981737	0.831996	1.13713	1.01047	0.928592	0.724593	0.922509	0.966236	1.03376	1.04215
2057	0.757483	0.187659	0.768393	0.829695	0.432904	0.383116	0.325587	1.07927	1.9699	0.977103	0.620609	0.763014	1.32582	0.656577	1.52706	0.773397	1.22648	0.848772	0.313382	1.1246	0.82867	0.866121	0.450066	0.812992	0.458921	0.523732	2.40326	0.94165	0.803191	0.695204	0.592467	0.584286	2.74919	0.51335	0.949826	1.39333	1.05017	0.62179
2058	1.06423	0.350405	3.28766	0.444001	0.992721	0.323787	1.6523	0.674627	2.15755	0.442958	1.69389	1.65929	4.28502	0.705317	1.17555	2.56998	0.869874	1.75625	1.55637	1.35709	1.73617	1.09142	0.88514	1.14109	0.300544	1.90528	0.01	1.65977	0.783307	5.10838	1.98711	1.20456	1.9029	0.951636	1.25295	1.47789	0.450972	0.747054
2059	0.509956	0.55996	1.03719	0.207404	0.598146	0.766364	0.69791	0.847293	0.614371	0.568313	1.71922	0.538676	1.88324	0.826092	0.388443	1.39982	1.05668	0.970893	0.525214	0.836443	0.712963	0.560685	0.758916	1.27438	1.01229	0.605799	5.11548	1.42895	351.745	1.55803	1.71734	0.01	1.98647	0.543876	1.83419	0.697846	1.30215	0.29726
2060	0.532262	0.354516	0.852056	1.12828	0.580991	0.184637	1.20095	0.543693	0.900637	0.832544	1.10169	0.629013	0.598383	0.331209	0.420015	0.787518	0.76688	0.226261	0.0855828	1.17535	0.659804	0.446696	0.407128	0.741367	0.01	0.115935	0.402392	1.22751	0.375332	0.468775	0.818175	0.453978	1.75757	0.983473	0.781915	2.44904	1.21809	0.44958
2061	1.01516	0.997636	0.810779	0.70076	0.642036	0.718303	0.996211	1.09655	1.62565	1.50186	0.754945	0.730702	1.22978	1.21352	0.840826	1.21848	1.34924	0.958612	0.504704	0.591603	0.750974	0.823086	0.688699	0.580883	0.842073	0.877985	0.556665	0.719155	1.09853	1.18975	0.495182	0.433446	0.691632	0.695367	0.970881	1.08745	0.803619	1.02912
2062	1.28808	1.11276	1.07076	0.918604	0.979787	1.07467	1.47976	1.72268	2.31434	1.74438	0.891898	0.872792	1.43937	1.31685	0.989456	1.25704	1.17744	0.762951	0.652765	0.754663	0.555419	0.606892	0.624654	0.475921	0.938106	0.887366	0.821736	1.10363	0.687351	0.950636	0.626776	0.573805	0.661188	0.739239	0.962748	1.05876	0.867665	1.03725
2063	1.4325	1.63992	1.08637	0.46401	2.1624	2.65427	1.72208	1.47677	2.77369	1.01591	0.97706	1.13525	2.78441	1.90853	1.71451	1.74356	1.40755	1.68739	1.20101	0.321998	0.592011	1.54609	0.732273	0.612401	1.56132	1.51127	1.85696	0.751332	0.741772	0.818396	1.34922	1.6879	1.8491	0.35742	1.23674	0.831852	1.16815	0.298228
2064	3.26132	0.24092	0.539711	0.661809	0.412477	1.2051	2.04337	0.736682	0.988446	2.35852	1.09308	0.948262	0.675609	2.53376	2.54962	2.3353	12.409	1.38311	1.58516	0.456301	0.887671	2.50923	1.01753	1.42454	0.58551	1.34803	2.05722	1.32809	1.38497	1.43286	2.50364	0.871549	4.06486	1.72523	1.90457	1.80855	0.01	0.191452
2065	0.180985	0.534077	1.20065	1.07708	0.67359	0.640251	0.878316	3.23915	0.924543	0.562881	0.131999	1.31161	6.1821	1.11807	1.1476	0.814128	1.13261	1.21055	1.12055	1.11832	1.24218	0.499016	0.480477	0.745157	0.518178	0.224849	0.946332	0.202434	0.515453	0.30884	1.05967	0.32738	1.67021	0.0763243	1.07253	0.487658	1.30614	0.927465
2066	1.45776	1.4048	0.99733	0.894837	1.56641	1.62579	0.300444	0.407201	0.836461	0.648773	0.164723	0.237305	0.634534	0.437713	0.426092	0.686287	0.975876	0.703334	0.482545	0.543426	0.723357	0.773963	0.631168	0.48107	0.785001	0.658245	0.960511	1.21037	1.7523	2.08481	2.17548	1.62278	1.12093	1.13602	0.997465	1.00253	0.808153	1.02928
2067	0.430827	0.458692	0.482903	0.281125	0.0284077	0.378798	0.438606	0.275813	0.611785	0.16696	0.21786	0.387828	1.56201	0.369557	0.28692	1.02038	0.371014	0.224975	0.401517	0.321135	0.498407	0.340573	0.498231	0.529038	0.490811	0.338659	0.506625	0.601064	0.54895	0.386746	0.77013	0.410992	0.360894	0.428073	0.655643	2.29672	1.34436	0.403368
2068	0.696631	1.34438	0.566905	1.09013	1.38319	1.74609	359.738	1.00867	2.45962	0.388235	0.804134	0.311312	1.4933	0.551025	1.30904	1.31157	1.00186	0.413515	1.37102	0.370056	0.615841	0.914837	0.905946	0.47567	1.44401	1.78031	1.4706	0.47142	1.1468	2.05631	0.525783	0.569655	2.53102	0.0905565	0.990549	1.00945	1.40897	0.976352
2069	1.27955	0.42561	1.59201	0.710348	0.779243	0.414906	1.66212	0.882337	7.62423	0.692861	1.21766	0.807349	1.10954	0.485479	1.45834	2.28887	1.60573	0.617407	0.742783	0.604798	0.660859	3.57297	1.54628	1.49122	1.65426	0.962521	2.27477	0.01	0.754939	1.22408	1.22384	0.850744	1.67497	1.041	0.586111	0.186715	2.3203	1.41389
2070	1.60449	1.96219	0.583551	0.534156	1.4708	3.23369	2.21462	0.169469	0.69902	0.429416	0.317158	0.254279	0.236022	0.428097	0.576316	0.480202	0.709147	0.633101	0.342861	0.255694	0.739346	0.73402	0.631355	0.274815	0.755049	0.455999	0.415026	0.241624	1.1279	1.22948	0.570911	0.486983	0.471248	0.758416	1.00858	0.991421	1.10844	0.718841
2071	1.78972	1.35141	3.27593	1.16244	2.20656	2.10776	0.426079	0.649208	0.89262	0.942382	0.638876	2.27832	30.8806	0.694638	1.30862	4.26917	0.525417	2.28185	1.26363	0.785797	1.14343	0.502297	1.29793	1.22925	0.776658	0.787871	1.47497	0.696604	0.224348	0.635515	1.56588	0.537688	2.54143	0.719221	0.97851	1.02149	1.42921	0.01
2072	2.19967	2.13926	0.831168	0.701049	2.38643	2.87553	0.324245	0.314716	0.628893	0.511478	0.191005	0.296583	0.545297	0.316122	0.35751	0.57012	0.853464	0.627408	0.382237	0.386906	0.789326	0.88798	0.748339	0.579083	0.902115	0.5363	0.452093	0.605117	0.806	1.19853	0.769752	0.621261	0.617369	0.581755	1.10083	0.907054	0.952759	1.04724
2073	0.76721	0.712062	0.116189	0.0765445	0.529855	0.514162	0.382671	0.357003	1.20475	0.922037	0.293238	0.475317	0.892267	0.342663	0.618671	0.755785	0.8582	0.224035	0.304413	0.509763	0.700925	0.904279	0.30393	0.689875	0.698641	0.576521	0.01	0.323217	1.21357	1.33802	0.506148	0.85872	1.27694	1.11425	0.640918	0.995634	1.00437	1.0562
2074	1.38239	0.773779	1.06018	0.958311	0.362203	0.728728	2.32755	0.774665	3.45814	1.4164	0.538299	1.38387	5.33328	1.77117	1.35825	1.55996	3.25994	1.79194	3.9217	0.441135	4.85965	0.671737	2.20881	1.13653	0.190846	1.64148	0.01	2.44135	0.300576	1.03775	4.01313	1.98329	3.15347	1.66095	0.01	2.63574	1.99917	0.01
2075	6.41296	10.8534	2.41421	2.01125	23.3684	37.9777	1.08894	0.386667	1.8302	1.56869	0.778709	11.0184	4.69134	1.58001	1.2506	1.60274	2.81993	1.22983	1.08641	1.94543	2.06353	1.4346	2.558	0.926972	1.95146	1.55134	0.142052	2.34292	1.78206	1.10389	1.47551	1.89679	1.9621	0.877796	1.18499	2.36716	0.732657	0.81501
2076	0.482644	0.596451	0.51293	0.503917	1.23332	0.881255	1.1388	1.22905	0.981013	0.893528	0.558378	0.754897	0.974095	0.837392	0.47123	0.576573	0.712183	0.437433	0.813078	0.828679	0.618493	0.614389	0.641431	0.530827	0.926285	1.04405	1.06088	1.2334	1.03545	0.905026	1.6454	1.46468	0.934421	0.894057	1.00808	0.991918	0.949604	1.1071
2077	1.37482	1.40307	1.0491	0.990691	2.52891	2.05797	0.860618	0.787367	0.867633	0.685904	0.396242	0.542662	2.13048	0.582016	0.509252	0.73111	0.894181	0.575942	0.835709	0.970189	0.628303	0.718605	0.776689	0.485321	0.919434	0.72579	0.636635	0.780122	0.391013	0.469645	0.791635	0.708577	0.696159	0.721485	1.01155	0.988447	0.923274	1.10472
2078	0.268807	0.0515721	0.359343	1.97053	1.04494	0.01	0.772355	1.93642	1.32918	1.56077	0.97769	0.459279	22.6818	1.24392	1.40792	0.947413	1.13273	2.01896	1.41101	2.42986	0.748991	1.31064	0.01	2.55165	1.55135	0.982141	2.04404	1.46125	0.989527	1.22895	1.17196	1.21675	0.749602	2.15777	0.121893	1.25122	3.87739	0.748779
2079	1.91208	4.1615	4.71494	4.45423	3.13978	3.45372	4.08455	6.12818	4.81211	4.53262	3.1817	5.87262	28.9647	2.51031	2.31184	9.91519	12.3655	6.89986	4.51467	6.49406	6.5815	2.08051	0.95691	4.56287	5.65512	2.61717	11.9171	5.20224	6.10482	1.91543	7.51638	5.10341	13.9186	7.44078	0.01	11.4	1.99693	0.01
2080	0.285181	0.0597514	0.360578	0.46481	0.363376	0.01	0.463801	0.0870266	0.26954	0.207209	0.464382	0.394051	6.29448	0.548111	0.928025	1.68191	0.523868	0.279301	0.01	0.351977	0.194454	0.557258	0.01	0.444268	0.438668	0.640022	0.805993	0.537197	0.493946	0.462028	0.682733	0.785456	1.61158	0.528809	1.15294	0.847061	1.32288	0.331488
2081	0.9331	1.11264	1.36511	0.973654	0.612959	0.911944	1.12313	1.51207	1.95249	1.54648	1.2635	0.0247317	18.9176	0.979215	0.570954	0.448586	2.48729	0.577024	1.88697	1.76668	1.71062	1.30514	1.73928	1.01301	1.55861	0.896482	2.32046	2.93641	0.670835	1.6047	1.20595	1.4681	2.21656	0.0949983	0.647236	1.35276	0.01	1.42707
2082	0.392622	0.373031	0.681964	0.780513	1.56978	0.541139	0.736803	0.862675	0.717676	0.825675	0.879375	1.11737	2.02393	0.954475	0.3299	0.432977	0.627765	0.502324	0.469326	0.628064	0.307133	0.404744	0.928939	0.349555	0.603877	0.5064	0.955985	0.808646	0.487729	0.440245	0.934116	0.651311	0.984525	0.511013	0.994343	0.733889	1.00566	1.04219
2083	0.668528	0.462318	1.54056	0.01	1.34603	0.920299	0.150026	1.13184	1.29753	0.15348	1.42578	0.362065	1.07574	0.535791	1.86838	2.7077	1.15158	0.539994	1.52167	0.72304	0.931061	0.501896	2.77244	1.36562	1.54647	0.231645	2.88471	3.96626	0.864706	3.07531	3.21362	2.13731	3.27308	1.44351	6.06475	0.986877	1.01312	0.254268
2084	1.18779	2.67107	2.64661	0.489361	2.12688	0.972812	0.209533	2.04528	1.88016	2.33767	1.31531	1.46455	30.3597	1.90255	3.63242	3.13252	1.99876	2.2646	1.16832	2.30851	2.68928	2.22362	8.61521	1.69399	1.43128	1.71527	1.63877	1.7111	1.46936	3.40973	3.01925	4.38728	4.56875	3.40442	0.01	0.01	4.7307	1.99898
2085	0.328955	0.558668	1.00479	0.415997	0.347033	0.11984	0.45099	0.290538	0.313548	0.209883	0.138779	0.358965	7.14981	0.0818282	0.237916	0.615349	0.348791	0.37458	0.616941	0.331894	0.01	0.272141	1.15375	0.273971	1.31085	0.240584	0.657653	0.522191	0.564214	0.235322	0.475594	0.519698	1.20807	0.525051	1.8512	0.529495	1.47051	0.27423
2086	0.633134	0.264361	0.285786	0.01	0.435259	0.290737	0.378728	0.811245	3.49228	0.844127	0.183023	0.54266	0.01	0.212968	0.340784	0.746997	0.694266	0.505965	0.630526	0.119497	0.104572	0.696373	2.44794	0.504378	0.461238	0.296886	1.16969	0.01	0.807347	0.195446	2.32596	0.888018	0.149653	0.210256	1.03865	0.961345	0.748751	1.12462
2087
2088	0.188252	3.05662	1.86444	0.641879	0.72354	0.255719	0.49398	0.545987	1.4793	26.0895	0.83602	0.54264	2.23692	0.613125	0.579491	2.82931	0.883825	0.566039	0.727465	0.977054	0.744258	0.125266	1.32571	0.993588	0.370136	0.810056	2.90939	0.597658	1.0608	0.698769	0.943146	0.449329	1.7408	0.956882	1.01507	0.0485546	3.62752	0.984925
2089	1.50581	1.87933	0.795479	0.800403	0.63439	1.77466	1.17534	1.30142	0.855673	0.962375	0.65482	1.27361	0.90587	0.997341	0.514116	0.325433	0.654378	0.779399	0.416103	0.569691	0.540468	0.594031	1.34236	1.04101	0.887883	0.884797	1.09927	0.947398	0.5834	0.550619	1.00493	0.860307	0.719039	0.567247	1.0528	0.806525	1.10234	0.9472
2090	0.958079	0.877381	0.592035	0.700844	0.578995	0.861019	1.10924	0.464648	2.15986	0.446863	0.974147	0.678285	2.67996	1.68544	0.35056	2.27656	1.18576	1.45603	0.899005	0.957857	0.927562	0.458409	2.74137	1.6217	35.4558	0.724212	3.10942	4.91951	1.54057	1.19439	1.77032	0.851365	3.44548	1.52735	1.21268	0.136297	0.996857	1.00314
2091	0.722437	0.719543	4.49171	0.815151	0.892503	0.549365	0.325612	1.8997	1.70052	0.493704	0.472798	0.591645	1.45703	0.730303	0.311211	2.27528	2.30231	0.968416	1.04389	1.62813	1.25784	1.10884	1.54405	1.17171	0.694916	1.11077	2.02165	2.14188	1.30354	0.707665	1.91054	0.549594	3.86456	2.39311	1.68508	0.305994	8.02059	0.314924
2092	0.411008	0.263709	2.30321	0.0930884	0.100795	0.548049	0.99837	0.192999	2.00158	0.335997	0.765631	0.420155	0.993897	0.694734	0.811433	0.637157	1.55054	1.04617	1.16233	1.63937	2.12775	0.882808	3.32647	1.97899	0.511706	0.260309	0.187603	1.37692	0.51466	0.671222	1.65067	0.666296	3.23914	0.792991	0.227864	0.969682	1.59363	1.03032
2093	0.807569	0.368859	0.0607116	0.382894	0.229883	0.281066	1.28617	0.536943	2.83843	0.679753	0.391612	0.362678	2.03066	0.509809	0.632669	0.650127	1.09273	0.409368	0.928539	0.0519177	1.07787	1.11631	1.66594	1.42812	1.34231	0.520701	2.6162	1.43021	0.65358	0.898123	0.926854	0.0969263	2.29871	1.05373	1.08032	0.919678	2.14773	0.709236
2094	0.921534	0.98233	0.785675	0.779946	0.32206	1.21072	2.25614	2.4078	1.93346	1.39106	0.690627	0.689138	1.03084	0.863061	0.580877	0.0905651	1.05498	0.671945	0.699075	0.641537	0.657858	0.933881	1.33336	0.840379	1.15342	1.15753	0.855759	0.883556	1.52724	1.59245	0.79829	0.733555	1.58216	1.51059	1.00027	0.999734	0.951972	1.03698
2095	0.24657	0.0507305	1.01539	0.540734	0.285851	0.323675	1.03996	0.811029	0.336446	0.0290251	0.408708	0.978838	1.58739	0.0349183	0.639364	1.0883	0.792589	0.162732	0.293251	0.149193	0.733485	0.387577	0.756964	0.558986	0.56083	0.309658	0.0665234	1.18718	0.449742	0.554318	0.439916	0.707287	1.12177	0.575955	0.870228	1.12977	2.35741	0.218096
2096	0.43729	1.39	1.19813	1.76828	0.385574	0.798106	0.598752	0.982746	2.05384	1.64111	0.541722	0.121006	1.63519	1.67282	0.931204	0.724321	1.38908	1.06955	0.416069	0.724095	1.94485	1.83271	3.28639	0.01	0.698501	0.680994	1.45502	1.46172	1.71454	0.912446	1.92195	1.88897	4.02671	2.32015	1.40888	1.2838	0.678471	0.716195
2097	0.727631	0.37337	1.03722	1.43464	0.167419	0.0415427	0.320568	0.704811	0.761965	0.0151662	0.216915	1.34288	1.1192	0.239669	0.159773	1.09253	0.568738	1.07355	0.766119	0.202876	0.582415	0.01	1.63994	3.47423	0.294023	0.64881	0.01	1.3178	0.677144	0.0737853	0.410358	0.173512	1.26654	0.663664	0.488342	1.23117	1.82966	0.768834
2098	0.884057	0.980022	0.545964	0.644755	0.579669	0.934209	1.063	1.04721	1.10274	1.13811	0.696171	0.816692	0.980279	1.04817	0.467042	0.492161	0.805096	0.548984	0.655103	0.662281	0.26229	0.408853	0.766777	0.587824	0.560553	0.523773	0.949378	1.00334	0.393529	0.367174	0.581198	0.573097	0.507331	0.471504	1.01335	0.860404	1.07436	0.986646
2099
2100	0.371712	0.01	1.40741	0.926601	0.430045	0.0817264	0.401119	1.80102	0.275006	0.01	0.322563	0.645032	1.4272	0.742991	0.678116	2.67536	1.39465	0.731955	1.28726	0.958017	1.5507	0.931672	1.79191	5.98944	0.671711	2.45502	1.74933	3.57705	1.6012	4.69083	1.41897	1.78159	2.66321	1.5672	1.41623	0.597438	0.440585	1.40256
2101
2102	1.02727	1.46311	0.68906	0.911078	1.01904	1.38843	1.71496	2.15942	6.94272	1.44019	1.86754	1.06133	0.620842	1.48256	1.0664	2.17518	0.702844	0.954606	0.851228	0.982472	0.909324	0.773333	0.96066	0.665953	1.51438	0.441362	2.0103	2.83123	1.11495	1.49255	1.97214	2.32781	1.72429	0.815318	0.817381	0.339674	2.49275	1.18262
2103	0.737036	0.94258	0.579585	0.655627	0.595488	0.778367	1.49137	1.47794	1.12068	1.01753	0.677098	0.74296	0.773218	0.887812	0.501288	0.691488	0.57279	0.364662	0.609533	0.592114	0.402213	0.543354	0.793975	0.517126	0.739947	0.778203	0.816773	0.832461	0.747163	0.711337	0.864257	0.782424	0.580284	0.540419	0.983913	0.866027	1.01609	1.03785
2104	0.813481	0.666898	0.767015	0.54278	0.568327	1.33771	1.54769	1.68106	1.68267	1.67721	2.57782	1.0929	2.07189	1.82578	0.326179	3.63434	0.455024	2.09854	1.11703	0.754503	1.66719	0.816791	1.93084	0.919497	2.04525	1.64959	2.41787	1.08258	0.375194	1.40382	0.723261	1.15267	4.3636	0.991501	1.05274	0.652261	4.05394	0.94726
2105	1.59665	2.00053	0.01	1.21458	0.877495	3.3874	1.32564	1.38873	0.961824	0.97674	0.404767	0.973573	0.794262	1.41358	0.458385	0.920527	0.883734	0.725087	0.911047	0.880534	0.89408	0.766848	1.23666	0.927794	1.04867	1.00043	2.58319	1.35816	1.09588	1.06222	1.32088	1.17159	0.607612	1.36556	0.885362	0.958068	1.21596	1.04193
2106	0.587761	0.735713	1.44734	0.993019	0.116242	0.590009	1.04717	0.918005	0.86186	0.838669	0.745993	0.850092	1.09821	0.964762	1.5024	0.88925	0.98594	1.07833	1.06401	1.00819	0.965031	1.03171	0.962782	1.08423	0.519295	0.670331	1.132	1.02422	1.0752	0.797523	1.1879	0.965886	0.881529	1.11597	0.93212	1.12789	0.871236	1.06788
2107	0.604465	0.593326	0.704813	1.48569	0.226373	0.876126	0.213192	0.65353	0.425509	0.305319	0.26393	0.322621	2.15535	0.434974	0.194735	0.768228	0.335906	2.07677	0.409754	0.0204607	0.603154	0.319149	0.873235	0.482755	0.313684	0.763417	0.01	1.15333	0.728914	0.509755	0.502804	0.304406	0.470514	0.54003	0.807819	1.19218	1.71437	0.176858
2108	2.58664	2.93054	0.995821	1.51425	0.950389	4.62252	0.842439	0.89095	0.728725	0.378549	0.732683	0.681217	1.65311	1.2357	0.615569	1.15349	0.603051	0.449171	1.24192	0.896895	0.448494	0.541142	1.3443	0.656889	0.921421	0.714744	1.30209	1.41626	0.447308	0.473617	1.20881	0.87776	0.734013	0.685604	1.07901	1.05573	0.844164	0.944268
2109	0.403279	0.466886	0.01	3.11468	0.359865	0.164521	0.420889	0.287799	0.287807	0.597961	0.891685	1.51042	2.19156	0.615245	1.19961	0.749846	0.691314	0.733076	0.435689	0.701003	0.13729	0.15518	0.0572074	0.699583	0.285396	0.208677	0.779422	0.01	1.15363	0.616421	0.860938	0.518541	1.25057	0.531377	0.697004	1.42952	1.303	0.222718
2110	1.08071	1.16356	0.269143	1.09896	0.657914	1.4902	1.25765	1.46736	1.52	1.08277	0.596247	0.657148	1.12057	1.03323	0.861869	1.3691	1.19065	0.738858	0.475337	0.39784	0.692684	0.696898	0.803741	0.578994	0.932023	0.746884	1.16638	1.1422	0.70891	1.13773	0.576301	0.555039	1.04581	0.863959	0.876112	0.981755	1.01825	1.08383
2111	0.295932	0.214219	0.946141	1.79898	0.303812	0.58284	1.2879	1.24803	0.697142	0.57054	0.434203	1.35053	1.06645	0.899527	0.309939	0.747064	0.607441	0.233728	0.617537	0.215756	0.32544	0.466264	0.7691	0.390839	0.963498	0.857395	0.671329	0.719056	0.682568	0.632777	1.28145	0.953314	0.516977	0.314185	3.30082	0.657658	1.22551	0.774489
2112	1.68945	1.82521	1.55987	0.495944	0.0943936	2.29759	0.968814	1.04886	1.03884	0.76485	0.404752	0.394581	1.12847	0.653512	0.514237	0.865509	1.08483	0.451093	0.704628	0.170737	0.471244	1.01253	0.393213	0.581106	0.928485	0.683916	1.41004	0.970649	0.91344	0.831902	0.35401	0.414466	0.449328	0.707281	1.26437	1.156	0.616216	0.844002
3001
3002	2.91345	4.86563	4.18708	2.22786	2.74165	1.1508	1.74708	16.1338	3.34842	2.36062	5.27095	2.01491	1.31814	1.49496	5.45238	13.0978	3.96707	2.38536	10.936	1.88136	3.2355	8.42755	4.24425	4.42053	7.23959	3.24828	15.1313	19.7077	1.04152	1.30037	16.736	15.5987	15.7559	11.0058	3.07739	0.01	0.01	1.99848
3003	1.79129	1.56548	2.21705	2.30117	2.18757	2.25852	2.71018	3.12079	1.22304	0.976175	1.73091	1.53026	2.13948	2.34554	1.01538	0.991874	0.677818	0.54881	1.12107	1.63793	0.462438	0.68782	0.796119	0.809674	0.566132	0.574293	2.55403	2.96378	0.61494	0.646131	2.14301	1.72547	1.29039	1.23539	0.865364	0.998492	1.00151	1.09055
3004	3.6415	0.716685	1.59407	1.62117	0.959855	0.502384	1.06156	9.75398	1.18588	7.9231	8.39183	7.5969	1.99196	7.36806	1.82669	4.48254	1.4353	1.98223	1.31356	1.8098	41.6563	2.5799	8.50784	21.7419	1.05275	7.69238	10.7576	11.142	1.35573	1.0951	13.5381	1.96298	8.54279	6.66377	0.855597	1.36597	0.768922	1.1444
3005	0.492547	0.508857	0.412563	0.471067	3.48047	2.98374	0.666158	0.791224	0.649152	0.631351	0.518079	0.488025	0.912669	1.1148	0.698935	0.692228	0.821846	0.729222	1.12559	1.5105	1.13493	1.23292	0.467021	0.531408	1.0483	0.971891	1.0124	1.06904	0.760601	1.0206	3.15276	2.81771	1.58968	1.83937	0.983792	1.01621	0.952608	1.1659
3006	0.499232	0.436292	0.205049	0.460267	0.551857	0.679916	0.212476	0.202177	0.717644	0.345888	4.95926	0.269275	0.42478	1.89449	0.403914	0.69451	0.441328	0.551718	0.31708	0.495215	0.531301	0.784647	0.1733	0.0197293	0.447227	0.179758	1.58924	1.06643	0.342367	0.693809	0.391881	0.730918	1.08029	1.29106	0.943414	1.0176	1.05642	0.982401
3007	0.305602	0.222251	0.913658	0.011048	0.792571	0.481692	1.44234	0.453606	0.307479	0.306391	0.906453	0.586304	1.22136	0.581071	0.5746	1.44375	0.990874	0.456821	0.562383	0.394855	0.361892	0.0836111	0.559593	0.0583705	0.236653	0.270829	0.554092	1.09159	1.04174	0.432803	0.195296	0.623187	1.47465	0.460366	0.307856	0.900804	4.36287	1.0992
3008	2.01102	0.159318	3.03482	2.03752	1.27335	0.264539	1.2926	1.83759	0.387141	0.194782	0.609685	0.078435	1.79596	1.05908	0.315822	1.68685	0.563638	1.21763	1.65832	0.603141	0.691626	0.374331	0.816528	5.34155	0.400497	0.478341	1.20529	1.63678	0.01	1.5929	0.483977	1.47891	1.91923	1.07033	1.25338	0.01	0.746618	2.3017
3009	0.0341573	0.107535	0.956472	0.01	0.554723	0.153391	1.75963	0.628713	0.546118	0.451652	0.450272	1.70355	0.978117	1.56412	0.01	1.51625	0.99112	1.39578	0.47028	0.722431	0.460782	1.05102	0.0222202	0.922413	0.259385	0.01	0.757949	0.557078	0.436386	0.270019	0.133452	0.716574	1.21334	0.814094	1.54981	0.0166322	1.20407	0.795935
3010	0.782274	0.909769	0.128725	0.115894	0.194108	0.246755	0.616253	0.720765	0.571543	0.688546	0.759575	0.793436	1.01022	1.10952	0.741125	0.703187	0.926652	0.644819	0.777224	1.07023	0.361407	0.418324	0.401134	0.513488	0.419353	0.572634	0.487247	0.4615	0.317743	0.28636	0.25117	0.543424	0.272877	0.210611	1.02495	0.97505	1.13796	0.810101
3011	0.781087	0.546021	7.21173	1.40969	0.964125	0.586156	1.33323	1.19707	1.14523	87.4314	1.09713	480.245	1.43853	157.661	1.71287	1.8512	1.3518	1.39129	1.66397	1.58331	6.37744	1.64839	1.03955	1.32596	0.918677	0.992909	2.33056	2.06326	1.27443	0.803161	1.71695	1.03518	6.51342	5.63815	0.965077	1.03492	0.838035	1.21036
3012	0.307171	0.305376	0.274766	0.289847	0.801829	0.788134	0.433144	0.502136	0.380288	0.323587	0.297421	0.356392	0.294218	0.354048	0.334922	0.294619	0.314638	0.28361	0.377518	0.493073	0.34671	0.396471	0.307897	0.274538	0.381413	0.368726	0.714954	0.804141	0.50051	0.72073	2.27388	1.91678	1.07488	1.28225	0.944604	1.0554	0.917603	1.0929
3013	1.077	1.11428	0.765888	0.89942	0.841169	0.981213	0.833772	0.739963	1.15135	0.918796	0.819709	22.2274	1.7513	0.901046	0.858607	1.78735	0.81118	0.992379	0.01	0.99126	0.326534	1.00387	0.920055	0.571501	0.639307	0.848862	0.63767	0.574193	0.627618	1.10051	1.01816	0.970094	0.962127	0.477023	0.373245	0.808788	1.20985	1.19121
3014	0.854816	0.719896	1.03333	0.854262	1.05339	0.915576	0.816032	0.576886	0.689197	0.543915	0.50849	5.0967	1.00204	0.822566	0.795346	1.013	0.644759	0.698962	0.800341	0.805186	0.274637	0.33706	0.417406	0.45869	0.524267	0.689156	0.377589	0.975199	0.407102	0.643433	0.505196	0.308843	1.25455	0.575099	0.925887	1.04438	0.955623	1.20366
3015	1.33493	1.16166	0.787656	0.752251	1.33652	1.45049	0.833922	0.80062	1.15136	0.836357	0.5583	0.810962	0.75605	0.594187	0.680752	0.726427	0.764905	0.542156	0.630221	0.817101	0.421569	0.360016	0.433742	0.463753	0.546322	0.730346	0.641952	0.86961	0.404631	0.532368	0.726247	0.652928	0.522428	0.514887	0.974711	0.875585	1.02529	1.16753
3016	1.17967	1.73658	1.72813	0.803248	0.348249	0.46783	2.16939	1.87443	8.07134	1.50164	1.68651	56.7276	3.09009	6.87458	3.32091	4.89145	2.50064	0.986881	1.34762	1.18095	1.15015	3.70866	2.17968	1.22189	0.993624	0.272047	0.6232	4.44955	2.81563	1.63484	1.54593	1.40893	1.75242	1.18384	0.457074	2.59987	1.54293	0.283727
3017	2.1294	1.92275	1.18732	0.888093	1.02504	1.31561	2.05258	2.08641	2.52061	1.76698	1.256	1.87864	1.42149	1.09652	1.17555	1.28596	0.57416	0.460672	1.02353	1.37128	0.53874	0.550492	0.656593	0.856726	0.721483	0.956964	0.820747	1.18298	0.361071	0.395648	0.486939	0.781443	0.428255	0.449958	0.9717	0.884725	1.0283	1.04159
3018	0.858842	1.07836	6.47925	1.27856	0.835773	85.5924	0.956333	5.06712	5.51501	1.33715	12.0439	21.3968	8.0407	27.2922	1.68317	3.81033	1.07781	2.05957	1.69184	1.78791	1.3256	1.39767	6.9235	6.52015	0.983706	0.920943	11.1627	1.48814	1.47841	1.14466	1.50311	1.52851	7.70443	2.18569	0.974062	1.02594	1.06807	0.515699
3019	1.50655	1.73818	0.868024	0.846328	6.03815	5.82818	1.84402	2.11001	1.8407	1.32039	0.757529	0.839771	0.976274	1.0989	1.51456	1.27308	1.59075	1.33825	1.7371	2.3389	2.39559	2.51947	1.4921	1.31095	2.34045	2.10216	1.35396	1.56609	1.24584	1.69708	5.08665	4.3724	2.19334	2.5178	0.997292	1.00271	0.907036	1.10365
3020	0.44156	0.263213	0.758279	0.857297	0.561348	0.299775	1.15226	1.28387	0.814044	0.843754	0.680082	0.676174	0.860633	0.921491	0.66333	0.770486	0.62381	0.581012	0.489148	0.576004	0.173752	0.409829	0.166751	0.382139	0.473111	0.619866	0.698998	1.01283	0.337196	0.639096	0.885403	0.577113	0.762883	0.609597	0.946795	1.32422	0.861672	1.05321
3021	0.959461	1.00958	0.575779	0.565014	1.01483	1.56661	0.702978	0.584082	0.527453	0.544888	0.645015	0.902625	0.706562	0.620641	0.463326	0.422707	0.496196	0.484279	0.653936	0.684257	0.295496	0.289135	0.321066	0.299661	0.475006	0.626287	0.447418	0.765889	0.324488	0.433044	0.561356	0.569465	0.444422	0.357336	1.0144	0.848357	0.985595	1.02634
3022	1.78335	1.7838	0.50065	0.645868	1.24223	1.53268	0.399338	0.417439	0.849617	0.606112	0.219946	2.41937	0.05982	0.337649	0.559353	0.643918	0.971658	0.847609	0.37801	0.589595	0.603535	0.94154	0.483416	0.475589	0.931162	0.664656	0.145841	0.332514	0.832674	1.14685	0.362689	0.432724	0.461566	0.49942	1.12731	0.971399	1.0286	0.799384
3023	2.34316	2.45785	0.685854	0.653725	2.03015	2.95291	0.420669	0.426194	0.875552	0.670123	0.329165	0.193301	0.542951	0.390087	0.729631	0.664983	1.21409	0.777756	0.450944	0.592094	0.703213	0.837927	0.48443	0.391584	0.998844	0.787419	0.341803	0.613784	0.803023	1.24375	0.558467	0.518606	0.629813	0.537979	1.00602	0.960459	1.03332	0.993978
3024	11.6619	7.995	5.52557	11.9292	6.99569	7.02918	10.7265	9.18055	7.85012	5.24494	13.4795	7.22701	11.4159	20.5704	12.0979	16.3942	4	9.49936	12.7813	11.7756	6.82908	3.52615	3.64878	8.11367	6.0265	18.1854	11.1736	1.1445	8.60189	8.13098	4.93742	16.0064	6.71806	5.80529	3.4788	0.01	1.99681	0.01
3025	3.5102	11.4825	23.4045	109.816	4.03142	2.24004	14.0696	40.3425	28.0675	23.4822	16.2076	19.2797	32.0923	4.40315	6.21543	18.8959	20.1778	6.15551	7.62628	5.9616	4.85945	5.61049	4.9138	4.48351	40.0479	11.765	8.0838	7.44687	7.35484	5.67452	7.18965	5.63828	24.9154	28.7095	0.01	1.36366	0.636337	8.18557
3026	0.827446	0.941901	0.627526	0.603408	6.08787	6.47558	1.02652	1.06555	0.860095	0.717692	0.693507	0.908914	1.16244	1.31023	0.889641	0.776453	0.938514	0.795636	1.14006	1.47177	1.04661	1.04293	0.644532	0.533334	0.941927	0.750433	0.818081	0.955928	0.874705	1.08692	3.44908	2.84728	1.59846	1.67256	0.968214	1.03219	0.915559	1.03179
3027	2.0219	2.0774	0.882983	0.824124	1.41743	1.67965	1.30359	1.24977	1.40821	1.18147	1.16436	1.01856	1.00373	1.05316	0.717202	0.7904	1.11795	0.769889	1.07478	1.09516	0.477083	0.532796	0.584918	0.563623	0.93793	0.970554	0.763208	0.896911	0.376878	0.489617	0.653269	0.665873	0.412285	0.409993	0.955031	0.905786	1.10094	1.04497
3028	1.5428	1.34583	0.931037	0.824133	1.06886	1.51107	0.921347	0.878941	0.918725	0.72686	0.548359	0.700869	0.853438	1.17572	0.630508	0.602611	0.728759	0.593487	0.626391	0.682457	0.578255	0.548472	0.35705	0.477216	0.746957	0.749005	1.05256	0.998004	0.501992	0.693307	0.735148	0.953456	0.739617	0.813997	0.983561	0.869722	1.01644	1.10342
3029	1.25589	0.94014	1.32669	2.416	0.108267	0.472077	1.57761	1.37041	1.13288	0.13838	1.48308	1.47799	1.27136	2.93843	1.68033	1.40305	0.445158	0.691588	1.11466	0.460781	0.84475	2.67237	1.41486	0.834157	0.154625	0.672785	1.74067	2.59651	0.756023	0.834565	1.49636	1.02517	1.90342	1.40416	0.321715	0.816478	2.07153	1.18352
3030	0.655721	0.993362	2.23441	1.30569	0.298579	0.360614	0.760206	0.993562	1.37239	0.339601	0.873157	0.957806	1.19431	1.92755	1.40212	3.05904	2.02775	1.49798	2.35114	1.25251	0.306419	0.745281	0.01	0.998116	0.913744	0.739282	2.8283	1.38821	1.47309	0.546484	0.888997	0.985009	2.03567	0.844711	0.680712	0.392234	1.91153	1.31929
3031	0.500578	0.706748	0.352144	0.47978	0.648761	0.770432	0.451994	22.411	0.59003	0.344607	0.476647	0.604413	0.684278	0.01	0.372536	0.347367	0.512166	0.543188	0.589897	0.481439	0.362299	0.335562	0.253309	0.086596	0.431533	0.306025	0.400623	0.63157	0.49856	0.437104	0.543063	0.502118	0.242854	0.197502	0.921781	1.07822	1.12507	0.837089
3032	1.3473	4.14792	2.26357	22.0061	1.45569	1.50563	1.10321	1.70191	1.13302	1.33264	1.69944	2.46862	111.377	1.54371	2.18905	2.33558	1.83448	1.62881	1.89812	1.81569	2.09256	4.49484	1.40302	1.29682	0.779117	1.31238	12.5011	8.48446	1.82334	1.95408	8.9685	6.01148	10.0189	6.30673	0.741021	0.927885	1.07211	1.17978
3033	1.6398	1.78222	0.819556	0.789168	5.54709	6.01424	1.10534	1.04955	1.20537	0.792108	0.713323	0.777475	0.898901	0.949128	1.04346	0.880091	1.03794	0.786676	1.2555	1.64055	1.58998	1.65944	1.18525	0.909003	1.83575	1.45631	1.0002	1.08016	0.552572	1.08552	3.07538	2.62783	1.69378	2.0259	0.979985	1.01702	0.982981	1.18542
3034	0.368804	0.461342	1.08851	0.632412	0.350504	0.38357	0.943073	1.20298	0.638823	0.467555	0.668164	7.42762	0.851746	1.04092	0.535347	0.0439711	0.629795	0.302211	0.584981	0.710045	0.426235	0.597661	0.324821	0.317571	0.394302	0.470115	0.688502	0.686907	0.815929	32.6753	0.556972	0.614516	0.370933	0.41272	0.967371	1.13114	0.946723	1.03263
3035	2.1314	0.661122	1.4976	2.44088	1.53606	1.18385	0.365837	0.777353	0.940032	0.541493	0.51892	0.01	0.85874	2.36557	1.46845	0.579216	1.61315	0.0617053	1.46249	1.25919	0.617871	1.70062	1.93083	0.654944	1.72899	0.864921	1.79396	2.01291	1.73398	3.92064	1.05739	1.35687	2.16337	1.81795	1.76983	1.20931	0.51488	0.79069
3036	1.86956	1.64665	1.23451	1.01798	1.56535	2.41874	1.58018	1.36824	0.975502	0.980142	0.75399	0.938532	1.35326	0.818683	1.16165	1.65723	1.45049	1.09622	0.768436	0.99926	0.67852	1.12156	0.717814	0.862982	1.11403	1.16773	1.15062	1.607	1.41965	1.50764	1.14119	1.28412	0.919899	0.981938	1.01577	0.98423	1.43866	0.980977
3037	1.11306	1.20607	0.714941	0.612472	0.903474	1.06473	0.905867	0.977335	0.948614	0.756619	0.567434	0.736285	0.828866	0.626546	0.640127	0.614619	0.715988	0.766663	0.715767	1.08656	0.499894	0.808818	0.432634	0.383477	0.911266	0.771077	0.857386	1.32116	0.700311	0.627468	0.853898	0.868073	0.633794	0.764891	1.07904	0.935479	0.946786	1.05321
3038	0.82938	0.969175	1.03677	0.948503	1.09574	1.49869	0.873077	1.02738	0.712475	0.800249	0.48499	0.667086	0.676659	0.971869	0.649714	0.525985	0.800005	0.571083	0.675597	0.718663	0.333404	0.438808	0.549031	0.663262	0.490009	0.645541	0.662405	0.865016	0.0258032	0.0264223	0.448726	0.681994	0.46475	0.426015	1.06726	0.846984	1.31402	0.932739
3039	2.23473	0.583336	1.4584	1.22253	0.589025	0.574712	0.738223	1.02745	4.4891	0.823968	5.85217	0.891743	21.4473	1.21583	1.14987	3.58566	0.833311	1.08332	1.47142	1.05507	9.31007	1.06393	3.34592	1.19173	0.521026	0.614197	3.68667	1.48571	1.07114	0.96896	1.29194	0.980805	5.13868	5.19187	0.735653	0.95984	4.82626	1.04016
3041	0.126278	0.362906	0.288293	0.77401	0.278279	0.64072	0.371413	0.510033	0.01	0.01	0.857849	0.135131	0.925508	0.863351	0.501199	0.249991	0.496055	0.601601	0.394186	0.809692	0.841981	0.676016	0.734724	0.480796	0.29877	0.216015	0.945561	0.845668	0.670358	0.0582325	0.445078	0.500257	0.896123	0.983761	0.207932	1.13308	0.866925	1.41085
3042	0.74837	0.410568	0.961497	0.552066	0.628611	0.433922	0.788283	1.94238	0.760375	0.813086	0.459663	1.24331	2.79939	2.73842	1.4621	0.968115	0.0151825	2.35351	0.563502	1.27031	1.06127	0.399483	0.886373	0.809597	0.743695	0.156973	1.94769	3.13245	2.88866	0.795201	0.371657	0.788765	1.54303	3.06845	0.233892	0.710584	1.3128	1.28942
3043	2.06587	4.464	0.01	1.82199	2.10279	1.65459	4.09226	2.66163	3.24506	5.15027	10.6223	5.56428	8.57657	5.35206	11.3199	6.70769	3.84635	5.3485	6.2337	9.7211	0.01	4.56728	7.89272	1.73904	2.06486	2.87552	6.82971	6.5146	7.96232	5.72421	4.80491	2.63687	6.27012	3.71975	0.978007	0.01	17.8626	1.02199
3044	1.83063	2.00219	1.47131	0.939484	1.56108	2.22478	1.17843	1.18338	1.41664	1.10895	0.942057	0.590431	0.767095	1.28155	0.935679	0.816679	3.87535	0.608008	1.03808	0.965649	0.727917	0.369343	0.419927	0.788246	0.937556	1.0831	1.43087	1.39454	1.24658	0.980193	0.652414	0.771965	0.970682	0.233806	0.872583	1.41253	0.956724	1.04328
3045	0.589734	0.744765	0.367359	1.45575	0.952512	0.367548	1.2677	0.31262	1.2184	1.68973	0.929118	1.71483	1.28351	1.95962	1.04028	1.18702	0.01	1.06517	0.412895	0.536641	0.465789	1.08747	1.60147	0.393257	0.393224	0.213901	0.314383	0.707177	0.772501	0.778683	0.241587	0.352404	1.74426	0.948042	0.250974	1.52378	1.87745	0.476219
3046	1.31113	0.257051	0.301129	0.315217	0.213385	0.16965	0.348013	0.304707	0.931216	0.291979	0.378314	2.32766	4.94696	0.351897	0.381074	0.524475	0.362873	0.437588	0.476067	0.34901	0.417997	4.17375	0.429214	1.43411	0.279791	1.78839	1.68741	1.77252	0.317854	0.415441	0.393055	0.22178	1.61155	2.38442	0.339029	1.64145	4.37264	0.358547
3047	0.331988	0.339082	0.322636	0.33079	0.867681	0.840864	0.593752	0.521459	0.544493	0.413826	0.365667	0.39671	0.418518	0.396337	0.461673	0.347064	0.408554	0.351946	0.429993	0.568593	0.496109	0.487818	0.391291	0.360278	0.472239	0.424959	0.881228	1.00342	0.661764	0.878901	2.64194	2.29452	1.40434	1.54392	0.991156	1.00884	0.888594	1.13584
3048	6.90449	8.32972	1.2197	1.27334	4.4696	9.04859	1.7904	1.52884	1.50155	1.24733	1.79564	1.62684	2.06122	1.56293	0.999569	1.28549	2.1299	1.8047	1.11333	1.0176	0.693121	0.933899	0.528822	0.649329	1.38062	1.43969	0.999194	1.29964	0.918313	1.03482	1.02307	1.2315	0.637677	0.587812	1.09681	0.860105	1.28263	0.903188
3049	3.99225	2.75118	1682.35	3.94998	1.76116	4.88741	0.878537	3.57837	2.35651	3.22431	2.31759	3.98775	5.53652	6.1566	2.26604	4.47943	2.81875	4.70423	1.73379	1.25776	0.629872	2.37944	2.8052	1.4381	3.90894	4.82767	2.97274	4.53662	4.47748	3.85581	2.92688	0.01	3.6964	0.96346	1.37889	3.96744	0.01	0.621112
3050	1.29278	0.753664	1.51304	0.752875	1.32401	0.287888	0.205565	1.17788	2280.9	0.506494	1.64203	2.13409	1.04217	2.135	2.21179	1.41385	1.89968	1.92238	1.76681	0.880018	1.80507	2.66051	0.43906	0.660755	0.588565	1.02069	2.24367	2.40823	1.96626	0.488386	2.89099	0.910047	3.73187	4.37299	0.71343	1.05662	2.70413	0.943383
3051	1.74558	0.01	1.17202	2.10963	0.556461	1.76186	1.45088	1.09434	2.68716	0.364062	1.17557	1.84276	1.7921	1.08426	1.08898	1.27266	1.11419	1.21678	1.0061	0.205687	0.515632	0.143335	0.548677	1.34881	1.04026	1.06045	1.7215	0.944964	1.46846	0.872947	1.05478	0.529993	1.52413	0.987212	1.32349	0.658846	1.42586	0.676511
3052	0.777569	2.19845	0.244446	3.14108	1.8874	1.67566	2.14528	1.74799	0.518102	0.289131	0.01	1.78577	4.56932	1.95735	1.99915	1.03446	4.40893	1.99874	2.53949	0.495332	3.08901	1.38424	1.0807	2.18381	1.66288	0.990236	1.56165	2.63947	3.56021	3.08181	3.20125	2.01854	1.84093	2.2485	2.03961	0.84045	0.934715	1.06529
3053	2.17696	0.620946	2.0206	4.55672	0.608305	0.329298	0.994595	1.05274	8.83133	1.30885	1.3753	2.89592	1.60871	5.33797	1.6501	1.74288	1.42762	1.64104	1.5376	1.29442	3.15166	1.20421	18.2209	1.55491	4.30786	4.82416	4.30962	1.76653	1.26881	1.12442	1.45639	1.30201	4.67315	4.56668	1.08575	1.02216	0.691278	0.977845
3054	0.881184	0.999054	0.652349	0.606522	2.80501	2.8684	1.21188	1.11449	1.13432	0.813276	0.721211	0.823647	0.836422	0.854075	0.906459	0.769818	0.829797	0.725642	0.566015	0.717549	0.657039	0.636677	0.528809	0.455263	0.627149	0.564569	1.24717	1.33898	0.826819	1.2346	3.69315	3.12063	1.87876	2.18403	0.992661	1.00734	0.885211	1.14292
3055	2.45449	2.05803	1.04124	1.07143	1.97726	2.92102	1.09586	1.22747	1.52079	1.03124	0.415842	0.972191	1.00398	0.824428	0.426643	0.747211	1.02196	0.482787	0.553471	0.868134	0.619496	0.998231	0.770062	0.829863	1.11114	1.08292	0.910847	1.002	1.01048	0.79223	0.82745	0.758488	0.943485	0.537951	0.951664	0.617498	1.04834	1.14401
3056	5.28077	3.76973	1.22308	1.09678	5.13102	6.19063	0.22638	0.8543	0.91998	1.0279	1.20126	1.26246	2.64009	0.809418	1.11001	0.738843	0.793696	1.49408	1.6198	0.746915	1.00049	0.927244	0.546141	1.13746	1.24434	0.701302	1.72601	1.23303	0.900855	1.40288	1.7867	1.72287	1.27516	0.641469	0.924881	1.07512	1.1196	0.481314
3057	0.932215	0.600615	1.31408	0.813011	1.17937	0.708195	0.691449	1.05574	1.30632	0.843495	0.384006	0.638068	1.56564	0.732587	0.956156	1.41349	1.14327	0.681152	0.90704	0.490711	1.21049	0.51709	1.86687	1.97605	1.01189	1.95736	1.53842	1.62817	2.1669	0.436025	0.680009	1.38835	3.03604	0.964175	0.528611	1.97941	1.47139	0.419392
3058	0.382076	0.848308	2.48488	1.93342	3.22273	3.03603	2.63704	2.81513	3.04538	2.40241	1.00274	0.765353	2.26845	1.88516	2.84367	4.71624	1.90675	0.464477	1.17007	0.701076	2.82492	2.91962	1.79921	0.541083	1.81528	1.43352	1.99306	2.87446	3.75583	3.90817	2.61771	1.31503	2.20657	1.03484	0.921204	1.25389	1.0788	0.54931
3059	3.96001	8.3662	5.8256	6.63663	5.30541	6.82253	3.74638	6.11314	3.01274	6.92225	3.13581	7.45066	3.29058	1.12263	1.54342	13.6935	8.51715	0.549229	5.51183	9.05586	7.92201	5.77801	7.88436	6.38483	6.23853	3.2594	6.44085	3.83176	0.96314	4.00805	4.90483	4.65669	7.55523	9.05854	1.99711	11.2012	0.01	0.01
3060	0.131452	0.12662	0.151571	0.80446	0.157633	0.154629	28.458	0.25837	1.78497	0.212446	0.302696	0.193394	0.281948	0.348965	0.269268	0.421279	0.220126	0.345667	0.247363	0.241266	0.30855	0.274075	1.09434	0.222973	2.46239	0.213206	1.12519	0.402248	0.332306	0.30073	0.32944	0.781631	1.02819	1.1265	0.942456	0.30606	1.05754	1.2074
3061	0.823534	0.953001	0.933738	0.897614	6.17358	6.02337	1.13981	1.02106	0.86011	0.682355	0.808352	1.0667	1.3941	1.27007	1.06	1.04279	1.01199	1.06982	1.25594	1.42217	1.25646	1.47417	0.678295	0.886997	1.00347	0.822473	1.09264	0.970795	1.14828	1.16429	3.1823	2.78369	1.6971	1.91417	0.896892	1.15009	0.881127	1.10311
3062	0.682873	0.115677	1.34984	1.6804	1.25703	0.703019	1.7522	1.9843	1.6257	0.604925	1.75713	2.12314	2.38673	1.29815	0.993125	3.49044	1.22382	2.22194	2.6172	1.56671	1.89979	0.909947	0.666762	2.21948	0.25532	0.167156	1.23525	2.25983	2.21605	1.06991	0.401644	1.89445	2.75449	1.65768	0.648715	4.87877	1.35128	0.01
3063	2.67833	2.4009	1.34007	1.53552	1.37201	1.67642	2.10159	2.26157	1.4211	1.18007	2.74951	3.33184	2.26274	1.92249	1.01971	1.69015	1.77537	1.50904	1.42824	1.24376	0.568514	0.750559	1.13102	1.54153	1.23504	1.42718	1.27818	1.4904	0.714485	1.14971	0.951536	1.22984	1.09996	0.681046	1.10357	0.983102	1.0169	0.862947
3064	0.685004	1.04331	1.25006	1.14776	0.673174	0.55189	1.1096	1.67107	3.59006	1.16849	0.145222	0.916116	1.18962	0.7632	2.2429	2.89865	2.08387	2.34756	1.07359	1.12524	0.994675	1.1796	1.36107	1.20863	0.624289	1.01657	2.0163	2.23073	1.90069	2.19712	1.7627	1.72168	2.82096	1.29987	1.00564	1.2186	0.99436	0.01
3065	1.42241	0.962319	0.0985993	0.784976	0.764011	1.10574	1.19588	1.00083	0.783047	0.652475	0.579805	1.45434	0.873603	0.998652	0.337412	1.87197	0.692426	0.781288	0.696478	0.589078	0.0992996	0.89381	0.640636	0.554979	0.5783	0.472287	1.06757	0.666724	0.339831	0.0806048	0.925383	0.870258	1.16935	0.805187	1.01274	0.987264	0.426754	1.43889
3066	1.43098	0.597231	1.8273	0.24556	1.35343	0.722773	1.25079	0.01	1.81302	0.559644	1.02439	1.31427	2.89215	0.376492	2.96003	2.56135	1.30559	0.135805	1.96021	1.60255	0.991387	0.879385	0.61412	0.718899	0.498824	0.01	0.707353	2.19643	1.10486	0.441355	1.76073	2.12474	2.21782	0.435525	0.732788	1.26721	1.51126	0.312581
3067	0.850018	0.791217	1.72686	1.95839	0.969219	0.666447	1.01488	1.39556	5.60984	5.9583	3.43172	1.49001	1.39925	1.79719	1.27156	4.50451	1.03506	1.92158	1.05197	1.45095	11.4857	1.51715	1.4207	1.14248	1.05873	1.02135	8.35419	2.09854	1.6178	3.59103	1.70276	1.3237	6.01367	5.7785	0.815369	0.896503	1.1035	1.13424
3068	1.22026	1.3671	0.827645	0.831164	2.73569	2.82025	1.63304	1.41047	1.43936	1.05847	0.989343	1.20573	1.00394	1.0638	1.18959	0.875744	0.996768	0.857704	0.898466	1.20272	0.990136	0.988868	1.04849	0.976832	1.13385	0.99763	1.23548	1.28531	0.692484	0.97291	2.60906	2.47048	1.74872	2.10338	1.00831	0.991689	0.857303	1.10019
3069	0.896152	0.847888	0.768977	0.713022	0.969722	0.631403	1.70884	1.95075	1.17659	0.982607	1.33548	1.40993	2.27119	1.24416	0.434849	0.559056	1.12604	0.887546	0.717601	0.748363	0.241708	0.427076	0.666395	0.777291	0.562507	0.63513	0.913706	1.35577	0.325251	0.330012	0.646307	0.711441	0.451782	0.375775	1.02393	0.775329	1.09379	0.976073
3070	0.0270798	0.562315	0.605318	1.01103	0.0952946	0.432341	0.851963	0.460582	1.62083	0.0633707	0.257207	4.2114	3.51074	0.384932	0.79057	1.25906	0.35278	0.630333	1.45481	0.302372	0.417938	0.984896	0.545822	1.43273	0.194193	0.226426	0.255216	0.95577	0.760747	1.40566	0.78097	0.356901	0.262916	1.13071	2.30695	1.01085	0.649659	0.989147
3071	1.2215	1.35875	0.461429	0.507618	1.02152	1.25532	0.348862	0.350124	0.987285	0.64157	0.232474	0.25103	0.717892	0.363368	0.446958	0.737069	1.03646	0.733975	0.418716	0.40852	0.734831	0.872969	0.583053	0.636006	1.02917	0.75041	0.373355	0.311212	0.810097	1.12091	0.409285	0.350025	0.817799	0.589471	1.04302	0.857615	0.956975	1.10293
3072	0.842178	1.42218	0.136844	0.581192	1.38067	0.558254	1.16092	0.875859	1.67246	0.29264	1.08359	0.722614	4.78236	4.55076	0.239878	2.48969	1.87478	1.6136	0.337342	1.64712	0.824775	0.367689	0.540594	0.846675	0.885224	1.15379	2.76523	1.65991	0.727445	0.706542	0.906906	0.663509	2.81047	1.40614	1.20185	0.798148	1.26204	0.675679
3073	4.2801	1.58042	7.54582	1.92841	0.783103	2.0536	3.1451	5.17999	3.37744	2.027	3.07413	3.36078	12.374	5.69079	3.46128	10.884	2.04327	0.960869	5.87184	3.83116	2.05599	0.01	1.18037	0.01	4.52341	1.84624	6.13454	5.53088	2.50404	1.47079	7.08765	4.21617	7.31745	2.97106	5.61641	0.621297	1.3787	0.01
3074	0.588912	0.623603	7.63925	2.06365	0.576194	0.574665	0.900981	1.00968	1.09845	1.18236	1.26827	1.05802	1.68421	1.11013	3.45156	2.80374	1.11084	1.92701	6.79159	1.38601	3.67787	0.985294	1.42975	4.96702	0.902702	1.03504	1.6853	6.69428	1.36081	1.27839	1.49996	1.13722	4.82694	4.6076	0.983673	1.41189	1.00847	0.991534
3076	0.435684	0.413779	0.46538	0.591253	0.583551	0.251481	0.701891	0.875567	0.803711	0.739683	0.549686	0.74141	0.973309	0.693426	0.436324	0.66833	0.551395	0.538888	0.531317	0.392056	0.480022	0.330335	0.605927	0.501725	0.542763	0.471809	0.487451	0.684929	0.32624	0.626907	0.696906	0.698868	0.652286	0.498151	0.98932	1.23846	0.762234	1.01068
3077	0.639551	0.667003	0.57992	0.854916	0.58795	0.49712	1.21069	1.3199	0.808878	0.923629	0.960944	2.13702	1.00306	0.911782	0.668346	0.61985	0.4702	0.525429	0.718541	0.513537	0.418141	0.486282	1.04546	0.981685	0.758231	0.980446	0.339393	0.514691	0.39089	0.247918	0.748215	0.46854	0.333003	0.164568	0.945651	0.678079	1.2311	1.05435
3078	0.810219	1.02003	1.15822	0.26292	1.06093	0.409663	1.71266	2.63855	0.917694	0.195202	0.673323	0.689203	10.7804	1.21823	0.73638	2.96752	1.04691	2.20841	0.472987	0.161191	0.285779	0.289618	0.55885	0.264054	1.13445	1.6418	0.814073	1.70308	0.5131	0.691948	1.26878	1.70052	4.6378	0.581472	0.947384	0.540449	1.7036	1.05262
3079	0.996427	0.845275	1.18256	1.05848	1.40382	1.05632	1.09724	0.896818	1.16432	0.877523	0.798228	0.995487	1.5178	1.16294	0.788136	1.12048	1.01936	0.908062	0.793995	0.690044	0.559124	0.740722	0.44198	0.709134	0.731064	0.763408	1.2458	1.55354	1.32435	0.793597	1.03829	1.17158	0.768193	1.043	1.04499	0.955006	1.37101	0.948517
3080	0.422348	0.21493	0.558952	0.980187	1.00446	0.01	0.440454	0.748774	1.06507	0.661621	1.46518	0.738715	6.55583	0.783721	1.19805	3.40827	2.10371	0.736538	0.384569	0.763876	0.381598	0.67303	0.592486	1.50453	1.08452	0.856129	0.230658	1.52624	0.813333	0.01	1.13002	1.27264	3.01341	0.474564	4.65647	0.609938	0.154703	1.39006
3081	24.9349	0.358802	14.0329	1.54601	0.786433	1.45721	0.594195	1.14351	6.42493	5.72491	2.31989	12.0425	7.48052	1.00794	1.43722	1.85013	2.55152	11.9106	1.29763	1.20979	1.21058	0.970498	0.967531	1.293	0.551462	0.619442	5.15111	4.98729	1.25006	0.898097	7.02175	4.42106	3.0189	4.18017	1.07092	0.929078	4.10716	0.775606
3082	1.99582	2.34789	1.70255	1.74902	4.60397	4.60232	3.08699	2.92345	2.79455	2.28884	1.8543	2.0239	1.59166	1.58262	2.4049	1.55875	2.15442	1.66869	2.10617	2.56725	2.52696	2.3619	2.24521	2.13183	2.43337	2.2385	1.67788	1.85272	1.05444	1.24718	3.9439	3.82482	2.29467	2.8478	0.983634	1.01637	0.935062	1.07733
3083	0.640282	0.44638	0.753706	0.914881	0.804925	0.777671	0.212915	0.88466	1.29011	1.23322	0.733045	1.12422	7.44804	0.669155	1.12574	0.966596	0.957492	1.22911	1.08858	0.76205	0.901465	1.35886	0.759081	0.844914	0.179098	0.902255	1.17684	1.97366	1.24788	0.624811	0.523501	1.02764	1.06699	1.53343	1.48308	0.51692	1.97092	0.448691
3084	0.411069	0.350837	0.104922	0.158372	0.625288	0.559127	0.438083	0.36693	0.294441	0.403257	0.946091	1.05541	32.3257	0.54654	0.513052	1.21717	0.831526	0.723229	0.601851	0.513097	0.392397	0.684618	0.823948	0.01	0.465759	0.48835	1.01849	0.620833	0.650755	0.679796	0.953201	0.506843	0.81633	0.307366	2.79436	0.532732	1.4618	0.538198
3085	2.45737	3.00628	0.970578	0.918431	2.11367	2.4391	0.898761	0.654331	0.956483	0.736071	0.970355	0.67283	4.25166	0.678024	0.557579	0.877742	0.86176	0.594452	0.382393	0.557966	0.549476	0.618956	1.38439	0.754297	0.870747	0.654261	0.807772	1.16694	0.694703	0.55032	1.07931	0.843485	0.773365	0.853545	1.16221	1.00878	0.852437	0.991222
3086	0.375734	1.01194	0.6578	0.936617	0.491843	0.309243	0.927635	0.70701	0.856482	0.816623	1.84091	0.651698	2.07038	0.631539	0.558515	1.4002	0.872128	1.38581	0.832188	0.549601	0.01	5.04294	0.77352	0.445619	0.2829	0.01	1.09358	1.62553	0.228512	0.397007	0.500699	0.791684	0.859961	0.636393	0.285849	1.04306	0.956938	1.45123
3087	0.52602	0.279075	0.65658	1.15845	0.572557	0.403945	0.89176	0.384034	0.729693	0.623773	0.597145	0.698979	1.27256	0.81732	0.694217	2.08929	0.01	0.58034	1.03654	0.714816	0.629548	0.437329	0.387228	0.618271	0.799267	0.730832	0.832566	1.4936	1.21253	0.386824	0.671726	0.474064	1.65375	0.769122	3.49783	0.624994	0.862707	1.13729
3088	0.481722	0.579872	1.70343	10.9347	1.47445	0.456585	708.418	0.858158	1.08086	0.603785	2.49375	2.54397	3.96141	4.12742	2.48535	3.67341	1.20871	3.26505	0.925004	4.03305	2.94813	1.1597	2.99084	5.44239	0.684192	0.714584	4.42641	1.13115	3.01484	3.26176	1.07703	0.932552	1.39478	1.23263	1.00261	1.01846	0.99739	0.762933
3089	0.603961	0.732125	0.48854	0.64101	3.92969	3.03868	0.928928	0.819425	0.710064	0.64852	0.458368	0.514324	0.792103	0.720673	0.783436	0.639099	0.933062	0.784229	0.687728	0.833755	0.878319	0.807623	0.52688	0.604512	0.795161	0.772222	1.1987	1.33015	1.39664	1.65404	4.96942	4.51208	1.97731	2.36021	0.98588	1.01412	0.966337	1.07591
3090	0.718646	0.986665	0.569624	1.91064	1.01892	0.513551	0.388589	0.370015	1.12522	1.38305	0.871577	1.24422	1.90802	0.592841	1.09044	0.960361	0.76862	1.84129	1.02929	0.01	0.288034	0.343642	1.68261	3.1095	0.583715	1.11209	3.11684	2.39574	2.13172	0.567471	1.35056	1.42973	2.82088	0.946911	0.680156	1.48577	0.899316	1.10068
3091	0.948539	0.890288	0.69035	0.738722	0.410047	1.01277	1.23409	1.36778	1.05776	0.968063	0.789721	0.910984	0.972481	1.03428	0.333099	0.0792281	0.898153	0.586614	0.574453	0.655654	0.444374	0.590478	0.859474	0.694504	0.833873	0.901969	0.730241	0.923171	0.474188	0.495038	1.0478	0.861644	0.55735	0.579444	0.990924	1.00054	0.999458	1.00548
3092	0.590017	0.843358	0.354382	0.687999	0.551626	0.426876	0.83712	1.02396	1.66019	0.727995	0.325186	0.852567	0.204731	344.953	0.951912	0.01	0.91147	0.677373	0.169864	0.432976	1.57457	1.1865	1.10528	1.74863	0.805743	0.485922	3.13235	2.26244	1.56272	0.01	1.54095	1.15308	1.18497	0.83791	0.956508	1.04349	1.51235	0.628363
3093	0.0785064	0.102155	0.174484	0.180531	0.221475	0.281672	0.274046	0.613673	0.468798	0.422549	0.131738	0.504205	0.704035	0.509995	0.169277	0.178893	0.347777	0.468733	0.779688	0.380694	0.715989	0.587106	1.02974	0.655355	0.391539	0.421207	0.751167	1.10257	0.321387	0.284485	0.430436	0.279081	0.61505	0.0212445	1.36966	0.630336	30.3507	0.298011
3094	1.28308	1.22018	0.86863	0.0412813	0.536523	1.74861	1.0674	1.42246	1.55449	0.866973	0.541938	2.03527	0.608448	0.72386	1.02711	0.851033	0.903673	0.707451	0.957543	1.2207	0.738124	0.849806	1.65179	3.89239	0.789343	0.621434	1.31255	2.76367	0.769237	1.5149	0.613545	1.26544	1.2177	1.10968	1.12533	0.688518	1.43679	0.874671
3095	0.461114	0.338047	1.64445	10.4948	0.200405	0.413231	0.447137	0.546867	0.815076	0.446099	0.732856	0.600494	2.58312	0.587457	0.843352	1.24054	3.0379	3.96497	0.594409	0.622109	1.10276	0.642192	0.699977	1.04478	4.07623	1.9505	0.974255	3.98604	0.691696	0.640667	0.84187	0.734142	0.917489	4.79985	0.600621	1.22277	2.58563	0.777226
3096	1.00045	1.13502	0.931526	0.960757	2.08449	2.31094	1.84199	1.77344	1.53383	1.20791	1.10066	1.27195	1.03799	1.06132	1.2274	0.896261	0.999178	0.889614	1.13013	1.19998	1.08356	1.021	1.13773	1.11157	1.15466	0.989827	1.31085	1.52532	0.791848	0.957762	3.06206	2.75717	1.87822	2.28445	0.987092	1.01291	0.917539	1.10136
3097	0.0402324	0.211991	1.10067	0.063658	0.433173	0.0800736	0.221668	0.108971	0.442919	0.458247	0.851555	0.658964	0.315336	0.772139	0.297666	0.642463	0.388237	0.634974	0.328758	0.01	0.614663	0.462565	1.02811	0.172859	0.486792	0.428052	0.509811	1.76448	0.687753	0.506403	0.01	1.25273	0.851179	1.06798	0.81502	1.18498	1.29532	0.699901
3098	0.539396	0.530633	0.391006	0.0345664	0.129877	0.126603	0.268681	0.392486	2.18285	0.519236	2.14319	1.47084	0.588458	0.5607	0.420969	2.01822	0.953496	0.935509	0.803241	0.500204	0.522141	1.02583	2.71109	0.907649	0.825039	1.10159	2.94036	0.872348	0.877892	0.976695	0.802045	1.01164	1.5431	1.56774	1.29052	0.604708	2.72843	0.709483
3099	1.17164	0.886542	1.38875	0.01	0.476684	0.385661	1.24061	1.6471	1.24501	0.824044	0.398685	1.25082	3.5969	0.652939	0.684589	1.67498	0.515706	0.601347	0.700462	0.311389	1.04243	0.98671	1.5997	0.960093	0.865624	0.317122	0.735288	0.702212	1.1915	1.48011	0.655176	0.223364	1.09518	0.561196	1.09564	0.702325	1.43523	0.904357
3100	0.423691	0.877171	2.63173	1.68731	0.527968	0.372396	0.694679	1.47317	1.07597	1.13402	0.610618	0.831448	1.13712	0.967478	1.38842	2.05658	1.52328	1.38896	0.755573	0.865467	0.919839	0.476065	2.01797	0.01	0.334358	0.697885	1.38541	3.09203	0.843806	0.294614	1.10459	1.15071	0.122429	1.07554	6.66848	0.555708	1.44429	0.0699951
3101	0.277258	0.847793	0.626714	0.345415	0.33102	0.01	0.383235	0.305452	0.0212934	0.28966	0.605202	1.3502	0.331364	1.09419	0.318664	1.22804	0.717201	1.28928	0.205342	0.878568	0.59129	0.01	0.504389	0.456301	0.370575	0.444964	0.571861	2.04	1.24362	0.593265	0.313988	0.233644	0.0744757	1.04102	8.78113	0.583814	0.219502	1.41619
3102	1.43076	0.250552	5.15019	1.39835	0.270008	1.54656	0.300714	0.506881	0.383567	0.447842	1.05121	0.539227	2.35396	0.418182	0.585656	1.53961	1.85201	2.4474	0.456208	0.506411	0.577813	4.34657	0.45456	3.23434	0.325922	0.808507	0.496769	18.8706	0.843195	1.82012	0.324875	0.565027	0.481042	0.616859	0.457778	1.91406	1.54222	0.298234
3103	0.469655	0.57759	0.628205	0.693052	2.91563	3.33142	0.751467	0.700211	0.643449	0.527471	0.472822	0.46701	1.04899	1.01681	0.742361	0.702946	0.968035	0.730027	1.09743	1.08376	1.30768	1.21707	0.60818	0.656944	1.03291	0.904241	1.02807	1.07581	1.05361	1.24172	3.58178	3.27761	1.71079	2.01624	0.952359	1.01756	0.982441	1.03623
3104	0.424119	0.68728	0.689603	0.87705	0.257678	0.123792	0.981506	12.8175	1.37687	0.331809	0.304147	0.783049	1.05795	5.85901	0.881422	0.711778	1.2012	0.980048	0.658684	0.122253	0.467913	6.39463	1.00925	0.259562	1.01189	0.552042	1.93516	1.92405	1.41677	1.27296	0.437416	1.36484	1.21566	0.845649	1.63501	1.26684	0.733164	0.694262
3105	0.644636	0.641346	2.29138	1.07311	1.16321	0.619791	0.805342	1.73015	2.07781	1.24881	0.740054	2.62108	2.2091	1.33616	0.352964	2.52689	0.595615	1.05721	1.03873	0.470222	2.30093	3.49457	1.48793	1.19433	1.03481	0.787502	4.04749	2.33375	3.13497	1.49161	1.47631	1.19882	1.55978	0.906822	0.858402	1.1416	1.37635	0.642258
3106	0.724542	0.630498	4.33743	2.34627	1.18383	0.140965	0.78363	2.011	0.193138	0.476871	5.16149	1.37774	1.30471	0.0768523	1.29657	4.64314	0.887289	2.87596	1.73764	0.360557	2.24244	0.01	1.43304	1.91323	12.9574	1.05081	0.01	3.99628	1.23151	0.802466	0.513427	0.670212	3.80406	1.70429	1.51053	0.489472	4.56097	0.489001
3107	0.987506	0.324165	0.01	2.33217	0.417171	0.72023	1.18893	1.86595	0.966875	0.0137256	1.47206	0.383045	1.10218	1.04271	0.243872	0.318248	0.707579	1.06602	0.929823	0.244684	0.832916	1.61738	1.34479	1.07152	0.579632	0.757249	2.7653	0.582936	1.46695	0.850892	0.658297	0.67238	0.83574	0.931837	2.55545	0.665299	1.3347	0.117206
3108	1.99997	0.352509	1.05108	2.04091	0.669618	0.172918	1.18199	0.927373	0.433216	0.01	0.82205	1.16558	4.74048	0.276067	0.554586	1.44381	0.554202	0.864661	1.28452	0.758971	0.691522	0.382721	0.927856	0.75876	0.516864	0.256362	3.79708	1.45563	0.091724	0.981036	0.615912	0.896602	1.76343	0.124452	1.41818	1.38216	0.0779493	0.61784
3109	0.599323	0.628058	12.7517	9.6977	0.65824	2.09072	1.10263	0.879776	0.501828	0.664615	7.12326	0.798587	16.4735	2.10436	0.883586	1.49925	0.767563	3.89014	4.3871	0.92538	0.67575	3.24323	6.04013	1.41128	2.1895	3.94642	0.832651	1.17272	1.04321	1.15572	1.01096	0.935853	1.29686	1.36612	0.951653	5.62963	1.01255	0.98745
3110	0.183222	0.198729	0.1866	0.18551	0.181822	0.415445	0.365486	0.355385	0.258772	0.176138	0.15206	0.233682	0.223729	0.202573	0.244198	0.183566	0.248321	0.180776	0.245515	0.225469	0.264241	0.243451	0.26131	0.265411	0.244509	0.217344	0.739101	0.872651	0.47663	0.555522	1.83228	1.62512	1.12008	1.40563	0.954056	1.04594	0.928513	1.07805
3111	1.44281	1.42578	0.0849358	0.854698	0.769638	2.39483	1.14458	1.03148	0.780773	0.551869	0.649756	0.800686	1.10041	0.987218	0.379383	0.806243	1.04328	0.75888	0.678416	0.442742	0.470916	0.58092	1.10233	0.669518	0.884934	1.01633	1.11442	1.03425	0.781393	0.678569	0.875676	0.847768	0.731002	0.761448	0.898603	1.0678	1.02462	0.975382
3112	0.655053	0.917663	3.4578	3.23627	0.769261	1.017	0.771792	0.873956	0.541881	0.41634	0.778834	1.38408	5.44732	0.743693	0.733497	3.29323	1.26733	0.886458	1.1881	0.846269	0.0664251	2.05252	1.85213	3.87143	1.32778	0.806748	1.09883	2.87616	1.22399	1.76691	0.882213	0.834486	0.916252	1.23227	0.539589	1.14946	1.32064	0.850539
4001	0.0328754	2.70765	0.558889	0.916461	2.24211	1.87394	0.389822	0.255508	3.02289	0.314774	2.00973	0.31066	0.25251	0.507193	4.17398	0.01	2.02206	3.31307	0.479385	1.1066	0.586625	1.77197	4.57679	0.924017	0.777253	0.525291	0.367207	0.339105	1.81637	1.00905	0.882353	0.677956	0.231898	0.93833	0.99448	1.36993	0.31713	1.00552
4002	0.825191	0.805935	0.538736	0.636777	0.913379	1.4969	0.683146	0.726667	0.628068	0.506508	0.403405	0.540453	0.61086	0.644904	0.453665	0.36589	0.497686	0.460251	0.415956	0.727506	0.258172	0.317861	0.427141	0.407147	0.262743	0.396189	0.450459	0.486735	0.45918	0.349603	0.379124	0.417179	0.309847	0.258506	1.05484	0.945164	1.07514	0.923024
4003	1.14375	0.463075	1.0782	1.10793	0.621823	0.421875	0.901452	2.21666	0.872944	0.143072	0.865487	0.43708	1.449	1.84976	1.13217	4.79395	0.774288	0.706655	0.349718	0.718569	0.797811	1.25289	9.27623	0.460361	0.917852	0.67279	0.01	0.01	0.712432	0.67898	0.139758	1.7536	1.79186	0.877322	0.946531	1.68569	1.05347	0.01
4004	0.470005	0.546137	0.996446	0.836252	0.976851	0.916295	0.61308	0.638243	0.715727	0.809606	0.793997	0.844908	0.600055	0.713723	0.365494	0.24895	0.630909	0.527557	0.63318	0.759828	0.30175	0.393174	0.333747	0.26256	0.309526	0.416444	0.361788	0.460775	0.300732	0.364894	0.531409	0.429177	0.41168	0.427243	0.888508	1.0073	0.992702	1.36535
4005	1.44058	0.13527	0.01	2.17642	0.195687	0.496236	1.36953	15.8075	1.89481	0.817206	9.29431	1.09965	3.23816	0.660858	0.339038	1.72606	2.48668	1.797	0.979341	2.10706	0.939845	1.39517	3.3011	1.02225	0.346077	4.76148	1.39288	2.14655	0.399354	1.59112	0.599588	0.875811	3.08666	1.01048	1.09041	1.28406	0.714044	0.909591
4006	1.64953	0.618418	0.861487	0.785816	0.710418	1.50066	0.734008	3.3847	0.968591	0.673566	1.21444	0.688626	1.24623	0.765017	1.53202	0.839838	1.03461	0.847165	1.16403	0.770122	0.850837	1.37248	4.70106	0.517668	0.859118	0.429161	0.01	1.29345	0.755327	0.930955	0.46177	0.266307	1.78829	1.24433	1.30276	0.107968	2.6323	0.697241
4007	1.54315	1.09166	0.794573	0.708345	1.0251	1.21354	1.00267	1.08851	1.21959	0.845947	0.763747	0.787503	0.789289	0.76642	0.551992	0.483028	0.669378	0.494717	0.62859	0.947698	0.351628	0.520694	0.470686	0.49329	0.772097	0.842604	0.593773	0.728683	0.341492	0.40643	0.602758	0.574648	0.409799	0.41463	0.967745	1.03225	0.949907	1.05212
4008	0.41394	1.14902	1.0694	2.04843	1.24001	0.546029	1.03719	1.55031	1.02915	0.281879	1.55456	24.7415	3.10573	3.63593	3.00065	2.63137	1.53238	1.89126	1.55039	1.2305	0.676475	0.741547	2.18414	1.29252	1.09592	1.09143	1.88784	7.98474	2.71711	2.35246	1.74611	0.734215	4.19643	1.11569	0.564365	1.71237	0.10512	1.43564
4009	1.14539	1.16818	1.2529	1.55674	1.30125	1.67228	0.990047	1.056	1.37649	0.922202	0.958908	0.926866	1.3645	1.09277	1.83586	1.11189	1.54981	1.40263	1.54194	1.31916	0.596055	0.786018	1.60232	0.74592	0.343056	0.443348	1.03813	1.29271	0.43617	0.591141	1.01374	1.06323	1.45809	0.46659	1.19451	0.926418	1.07358	0.742651
4010	1.36345	0.0924566	0.353462	1.76879	0.728298	1.23077	0.899977	0.92725	1.01643	0.796228	1.16001	4.06611	2.15807	2.53004	2.10888	31.7161	0.727838	1.59178	2.0051	0.817557	1.08713	0.144531	1.32373	0.01	0.295541	0.839241	1.46745	0.861281	0.01	1.07366	2.64716	1.43878	3.2467	1.42495	0.01	0.573977	1.42602	2.61191
4011	1.35134	0.224161	1.26833	2.92327	1.0214	1.0117	1.09992	0.01	2.60868	0.541768	2.10498	8.92392	2.34019	3.71303	2.07454	2.42736	2.57877	4.1842	3.21926	1.469	0.327151	2.23507	1.5343	0.846892	2.14028	0.648374	2.61771	1.99241	0.44417	6.80189	1.04292	2.08826	2.72847	1.45067	1.26115	0.619678	5.60628	0.738851
4012	0.155124	0.23539	0.811897	0.600142	0.236155	0.223014	0.894051	1.2914	0.706772	0.714247	0.65023	0.327156	0.74094	0.803325	0.573684	1.01149	0.667599	0.498228	0.517646	0.734481	0.437814	0.330778	0.369753	0.357827	0.400012	0.445709	0.741891	0.888924	0.365321	0.60727	1.08195	0.795897	0.733014	0.642649	1.034	0.850074	0.965999	1.11644
4013	0.772002	0.662914	3.22947	1.60422	0.797533	2.09392	0.907945	3.95932	0.581488	0.929646	1.26746	1.71658	1.59479	1.49969	3.63523	2.73218	1.05096	0.727721	0.0825704	1.89974	1.34779	2.13382	2.06654	0.01	1.29245	2.11095	0.754004	2.51431	1.60698	1.63005	2.63839	0.952202	4.87827	1.17406	0.653918	1.65527	1.34608	0.01
4014	1.39969	0.528797	3.35058	1.37344	2.46032	2.10498	0.680094	1.56999	0.915015	1.57781	0.60102	64.8344	2.3691	2.8609	1.84388	3.25068	2.15052	2.00354	1.99325	2.11409	2.46092	2.35444	1.19245	1.91199	1.5321	1.07417	3.73216	0.453293	2.80486	3.94658	1.80457	2.10538	2.27033	1.26118	1.00313	1.55039	0.176995	0.996867
4015	0.588262	0.0976684	0.649641	1.83912	0.260166	0.570924	0.01	0.953678	1.06819	0.01	0.521982	16.8325	1.67558	0.572339	1.05716	0.884319	0.924262	0.640608	0.916026	0.275087	0.701311	1.06822	0.295811	0.527065	0.749593	1.30987	1.3456	1.18595	1.88886	1.64609	1.02501	1.36471	0.456123	1.01385	0.792889	1.64758	1.20711	0.513514
4016	1.3768	1.27175	0.864649	0.860839	1.292	1.58171	0.723469	0.72483	0.73561	0.460962	0.594772	0.4824	0.778436	0.516494	0.697142	0.760659	0.91513	0.610403	0.529349	0.639113	0.236114	0.504528	0.449303	0.544502	0.832906	0.989061	0.665978	0.764992	0.48786	0.608806	0.489169	0.580821	0.688582	0.689333	0.89521	0.725543	1.10503	1.10479
4017	2.3045	1.87931	2.96754	1.51772	1.04486	1.50585	2.51696	4.81232	2.87119	3.9225	2.2258	3.1925	2.78307	8.56551	4.4991	4.43049	3.03618	4.83908	2.6991	2.07043	32.5466	2.37729	4.86555	3.35987	1.78346	3.98958	2.38359	5.2402	3.83249	1.97932	4.04479	4.00041	4.86956	3.29833	1.34582	0.654179	4.01879	0.01
4018	0.497104	1.25534	1.39649	2.54369	1.28252	0.60868	1.78306	0.569843	1.31801	1.89475	1.46757	23.7533	3.65271	0.923658	3.02946	5.92171	1.62485	1.77483	0.0405617	2.30445	1.25835	0.959507	0.351678	0.796131	0.381801	0.427545	1.87653	3.54949	1.43259	2.17044	1.30085	1.82009	2.31011	1.51161	0.217958	1.78204	2.01824	0.01
4019	2.55785	2.63045	3.7469	2.5949	2.04107	2.76127	2.57382	3.07306	2.73296	1.53984	1.85955	1.66139	2.36311	1.11441	1.535	2.3548	3.39961	2.12789	1.23696	1.50673	1.57214	0.480171	0.987165	0.879939	2.13974	1.85058	2.44333	2.8577	2.03548	2.36349	1.70117	1.30465	2.64402	2.02963	1.91671	0.845646	1.15435	0.803601
4020	1.51667	1.29261	0.792115	1.49373	1.23593	1.48513	0.743437	1.15705	0.671214	0.827439	0.290452	3.61106	1.01054	0.21238	1.11374	0.812054	1.08571	1.1594	0.583215	0.239693	0.808721	0.911367	0.282455	0.509174	1.11945	1.48355	0.843739	0.99014	0.823062	1.52906	0.476872	0.612996	1.02242	0.883261	0.914513	1.26662	0.858631	1.08549
4021	0.955037	0.836529	0.761204	1.0958	0.820601	0.946195	0.961912	0.940224	0.884902	0.704539	0.516067	0.917811	0.929613	0.738646	0.72728	0.843915	0.7203	0.652504	0.783855	0.628222	0.506178	0.480924	0.304735	0.409107	0.766662	0.697935	0.792766	1.13545	0.538839	0.700551	0.772582	0.572298	0.651571	0.616457	0.976848	1.01885	1.00115	0.998851
4022	0.778562	0.516107	1.05978	0.112332	1.37961	0.657636	1.48134	0.825119	1.03207	0.01	0.648924	0.654367	2.60851	0.977497	25.236	0.01	2.01713	2.26595	0.486986	0.154411	0.779226	1.71428	1.03845	1.58562	0.262901	0.411819	2.04989	2.2708	1.53886	1.67286	1.26301	1.32461	2.24736	2.23448	1.68026	0.311025	0.319742	1.68537
4023	1.75128	2.67678	4.90355	1.44933	3.62156	2.17583	4.01309	1.89152	2.44342	3.79008	1.28869	1.19793	4.18239	4.19994	5.85746	3.89796	4.20884	2.956	5.87158	8.11951	2.37785	0.994649	3.72618	2.3979	0.823598	2.2565	2.15492	1.81661	6.06321	2.60448	0.828136	3.3399	4.26174	2.17283	0.01	0.798776	1.20122	1.21052
4024	0.550312	0.796219	1.98322	1.46181	0.853841	0.0900966	0.21532	1.61936	0.756561	0.862878	1.23119	0.119649	1.08697	0.969626	3.43161	0.01	0.490526	1.98968	0.889522	1.02709	0.824968	1.44591	1.0744	0.491271	0.774495	1.80047	0.429589	1.35854	0.942486	0.0668415	1.40711	0.900316	1.86842	1.08221	0.231039	1.65279	1.43932	0.56068
4025	0.609835	0.259921	1.49618	0.421106	0.0410145	0.773218	0.907912	2.81424	0.649845	1.05644	1.11478	0.686946	3.51931	1.44748	3.30248	0.790365	1.24171	3.14585	1.3469	1.70418	0.995842	2.4056	1.04686	0.01	1.55323	1.56628	1.32439	0.693615	2.49926	1.64248	1.29281	1.09528	2.77843	1.49235	0.689447	1.11539	1.67795	0.884608
4026	3.33901	3.21513	3.37484	2.67399	3.18343	3.90335	2.43326	3.27125	3.31708	1.68281	1.13227	0.636285	1.92918	1.76389	1.52249	2.21615	1.9846	0.879945	1.738	2.16428	1.53263	1.6182	1.44685	1.21593	1.71802	1.58354	1.29946	1.33677	0.34662	1.42254	0.930325	1.1762	1.79113	1.62974	0.875677	1.12432	0.698848	1.17731
4027	1.81955	1.67218	0.769637	0.858607	1.74006	2.12757	0.722487	0.769533	1.03321	0.950194	0.478793	0.728869	0.690981	0.669287	0.605466	0.540128	0.767218	0.637146	0.645331	0.575525	0.378559	0.551858	0.391096	0.461482	1.15586	1.07873	0.697538	0.784541	0.548652	0.603604	0.774319	0.691746	0.584348	0.576054	1.02411	0.941072	1.13839	0.975894
4028	0.863174	0.886347	1.12072	1.10089	1.56305	1.62665	1.12086	2.15265	1.73604	1.00521	0.720934	0.953411	1.68979	1.44459	1.40164	1.99205	1.28477	0.881145	1.0399	0.925417	0.971422	1.11674	0.552087	0.195424	0.986996	1.02784	1.20694	1.48874	0.783657	1.52349	1.49379	1.00681	0.887339	0.947103	1.0576	0.834343	1.2785	0.942401
4029	0.83913	0.983657	2.40562	0.311592	1.24288	0.738787	1.19049	1.11031	1.13653	1.36547	0.981979	0.860165	0.359082	1.85671	1.70959	6.28889	1.21334	0.510986	0.986675	1.13541	1.00473	1.38863	1.18004	1.62706	0.573686	2.18236	1.75842	0.617588	0.923122	1.42942	1.0569	1.00497	2.38406	0.898039	0.460151	1.4454	0.710524	1.28948
4030	0.43678	0.420737	0.770551	0.316433	0.598663	1.44204	0.828895	0.6195	0.730215	0.798892	0.529608	0.784705	1.56634	1.65881	1.0696	2.95236	1.36484	3.1219	1.44794	0.487361	0.852732	0.532497	0.01	0.865902	0.01	0.281164	1.4078	0.727029	0.166326	0.596668	0.868062	1.76867	1.61538	0.976945	0.827933	1.38057	1.17207	0.645414
4031	2.66473	2.66095	2.32514	0.75348	3.4334	5.04712	1.69036	1.37518	1.53664	1.57662	0.603793	0.812357	1.6291	1.35166	1.86229	1.90814	2.28293	2.28126	0.808571	1.15727	0.436887	2.00497	0.496318	0.525711	1.06705	1.36972	2.36663	1.85838	1.46726	2.06845	0.99991	1.49759	0.940167	0.954241	0.891826	1.23776	1.10817	0.241768
4032	1.45813	0.85425	1.14184	1.62941	1.36488	1.12421	1.44081	0.970071	1.16152	0.813802	0.881556	1.45442	1.17218	0.707384	0.783156	1.10395	0.485743	1.03491	0.632828	0.942621	0.512489	0.706191	0.761041	1.10324	1.20649	1.45661	0.344537	0.879427	1.27958	1.10716	0.622796	0.890556	0.990015	0.594957	0.927743	0.699406	1.07226	1.08508
4033	1.31052	1.19457	0.693059	0.751933	1.18339	1.25209	1.15758	1.1686	1.15963	0.830446	0.501295	0.944025	0.891923	0.711022	0.623267	0.723813	1.10066	0.800362	0.82119	0.816973	0.353384	0.432431	0.487587	0.481784	0.761835	0.793556	0.591398	0.986807	0.435963	0.525102	0.581479	0.623614	0.369944	0.463495	0.972857	0.961993	1.14894	1.02714
4034	3.84744	3.82267	3.2924	1.19041	3.88753	4.56411	0.515433	1.9444	0.704894	1.16212	1.89687	1.50494	2.85397	1.18677	1.75646	0.810774	3.48696	1.5354	2.64596	0.590908	2.00501	2.38043	0.759267	0.277923	1.29037	2.2682	1.43741	3.21953	0.959177	38.9528	3.7424	1.06146	3.86703	2.71558	0.271531	1.72847	2.38544	0.261878
4035	1.53186	2.47018	0.713512	1.82571	0.485848	0.897839	0.884265	1.59298	1.90623	1.52624	0.01	52.625	1.8056	5.68267	3.09879	0.25098	3.16776	2.54119	1.39858	0.789585	0.01	3.35642	1.66315	1.67135	0.914572	0.365999	3.25225	2.64201	2.60107	2.37553	0.860913	1.07124	2.23649	1.21237	1.22153	1.28973	0.778466	0.01
4036	1.76154	1.62682	0.81852	0.759391	1.1543	1.36918	1.40404	1.69348	0.92564	0.832303	1.13954	1.64928	1.48579	1.39658	0.917709	1.13464	1.37429	0.953371	0.924632	1.01758	0.290748	0.476588	0.489737	0.627722	0.58945	0.818439	0.623927	0.775237	0.342286	0.42737	0.47967	0.619312	0.482292	0.438834	1.028	0.923064	1.23102	0.972003
4037	0.697403	0.653804	1.27407	1.23631	0.858018	0.889138	1.28207	1.35554	0.889636	0.845453	0.614674	0.747651	0.799125	0.812998	0.271338	0.259455	0.63752	0.497313	0.565971	0.716588	0.299013	0.386604	0.314372	0.369304	0.814309	0.755898	0.791398	0.971971	0.546472	0.635545	0.762131	0.782708	0.818774	1.0233	0.967229	1.03277	0.934553	1.04638
4038	0.33089	5.80624	1.07867	0.211514	9.11796	7.70198	15.3778	15.4999	10.1328	16.1142	3.06956	1.08287	3.06369	5.1016	6.14553	8.41354	12.1023	8.02462	9.24482	10.5904	1.88633	4.02486	2.96204	2.44116	2.552	2.20192	1.13955	4.75949	3.23781	1.6455	0.87474	1.13354	5.76925	2.0666	1.35488	1.08653	0.325412	0.913474
4039	0.845149	1.32681	1.44526	30.402	0.502547	0.535712	1.63557	0.698549	1.80581	1.56009	1.99603	5.46473	2.4776	0.977739	2.37091	2.55937	3.61849	3.1866	0.544962	0.968379	0.86068	2.77881	2.37027	1.67982	1.15662	2.82584	4.2587	2.80385	3.08063	1.3603	1.21253	2.29233	2.93997	0.737377	0.01	1.05252	2.02386	0.947479
4040	1.35429	1.91398	0.883102	0.566279	1.55697	1.49706	1.04723	1.16833	1.69344	2.1717	0.944853	10.5263	1.17666	1.54271	1.05811	1.8805	1.07686	1.34617	0.783331	1.9974	2.34446	0.617888	0.682071	0.445893	1.01845	0.945053	2.52737	2.4677	1.41623	1.3145	1.01639	1.59741	2.03753	2.70197	0.928758	1.07124	2.10183	0.368233
4041	0.82229	0.543705	1.54904	0.759136	1.00749	1.04103	0.779496	0.632513	1.49807	0.907249	0.942492	1.02969	1.40296	1.18355	0.0995974	1.47056	1.10183	1.63171	0.466955	1.33877	0.334347	1.233	0.964942	0.340177	0.282029	0.720476	0.941059	0.660976	0.58689	0.537161	1.26915	0.687983	1.81812	1.06803	0.812636	1.18736	0.746647	1.51633
4042	0.784069	0.371323	0.500685	0.251369	0.15611	0.77541	1.37931	0.886653	0.508261	0.781809	1.21671	0.717317	1.10065	0.466736	1.01621	1.56462	0.916645	0.891964	0.979515	0.972779	0.20004	0.739445	0.657808	0.839728	0.22746	0.803085	1.51741	1.37217	0.567634	0.706682	1.59241	0.169274	0.662788	0.18121	1.46368	0.536316	1.69301	0.466392
4043	1.66116	1.43071	3.57474	2.19039	2.08149	0.500965	1.16548	1.97699	1.5258	1.19483	0.8582	18.3861	1.83942	9.14856	0.385318	0.682173	1.01476	2.55595	1.56465	3.98287	1.45808	1.98899	1.17495	1.4001	1.00078	0.795688	2.16523	1.38905	2.85101	1.53394	2.11537	1.30723	2.84459	0.538999	0.632162	0.251037	1.36784	1.6007
4044	0.767917	0.690614	1.57874	0.68253	0.372314	0.198331	0.471066	0.457991	0.495645	0.0324373	0.376445	0.332639	1.32923	1.43953	1.21683	0.629755	0.318066	0.72696	0.605977	0.161343	0.26895	0.799759	0.545983	0.240036	0.211227	0.470377	0.984955	0.244191	0.647022	0.625107	0.497247	0.269809	0.816012	0.317692	0.565493	1.1326	1.64644	0.867403
4045	0.781413	1.40925	0.810271	1.22574	0.01	0.280403	1.01886	2.32766	1.41114	0.366603	0.325217	1.77117	0.706914	3.09503	0.0612742	2.21861	0.467411	1.09002	0.769534	2.86047	1.32352	0.557838	1.15993	1.1276	0.499636	0.691026	3.26427	1.86438	1.58466	1.79375	1.63342	1.78251	1.42301	0.389863	1.06261	0.41737	1.34109	0.937387
4046	0.889892	0.869509	0.651076	0.630043	0.843892	0.87526	0.804017	0.743121	0.601332	0.566519	0.499139	0.63367	0.562367	0.479604	0.552605	0.631296	0.623942	0.465379	0.475466	0.579875	0.535321	0.663736	0.387473	0.297264	0.646759	0.69729	0.436756	0.516012	0.255347	0.335303	0.548209	0.517638	0.395444	0.4487	0.950241	0.892938	1.05353	1.04976
4047	1.34835	1.42057	0.771802	0.933755	3.58174	4.33151	2.43991	2.84766	2.03471	1.80917	0.775438	0.800495	1.38065	1.21931	1.17569	1.72479	1.2583	1.13671	1.13596	1.57185	0.848845	1.18683	0.874766	0.721243	1.57612	1.08064	1.29542	1.63988	1.32276	1.9739	1.92249	1.56107	1.94469	2.014	1.02426	1.19146	0.913394	0.975738
4048	1.95146	1.41697	1.19498	1.35433	2.38753	2.71028	0.848755	1.33054	1.04627	0.975518	1.84464	0.917369	1.80958	0.748188	0.631776	0.947482	1.851	1.24337	0.647386	1.28635	1.35612	1.19722	0.993451	0.796875	1.56491	1.36502	1.18989	1.57311	1.70248	1.35813	2.12032	1.86134	1.04762	0.572878	0.802316	1.19768	0.439157	1.3174
4049	1.08625	0.965937	0.912584	0.814308	0.956939	1.11875	1.31134	4.42445	135.861	0.783727	0.88193	0.86581	1.27482	0.805794	0.723682	0.628747	0.815784	0.794088	0.997094	0.787274	0.872553	0.647859	0.624015	0.563962	0.942129	1.09197	1.2375	1.17149	1.24658	0.98193	1.21808	0.847048	1.10685	1.1005	0.607569	0.968386	1.2234	1.03161
4050	1.91452	1.70516	1.64543	1.71386	1.40641	1.63495	1.56726	1.54413	2.8445	1.1872	0.796802	1.06837	0.952372	1.17813	1.21127	0.674339	0.923655	1.06299	0.97291	1.23459	0.774596	1.18889	0.714308	0.874659	1.26442	1.79805	1.33192	1.86594	1.22421	0.755548	0.835622	1.29337	1.28056	1.00653	1.33023	0.669221	1.01591	0.984087
4051	0.610178	1.61756	1.04525	0.0776051	1.1665	1.80647	0.450954	0.515331	1.15275	0.146215	0.359224	1.09939	1.11803	0.957381	0.101904	0.527881	0.58925	0.423111	2.31393	0.751474	0.456618	0.140459	1.01168	0.421682	0.471375	0.447288	0.0675773	1.47791	0.40927	0.469576	0.514756	0.627224	0.853893	0.907229	0.779232	1.22077	1.57208	0.57268
4052	0.992802	1.67801	4.35882	0.01	3.73447	1.44156	1.79048	1.0494	0.252878	1.31655	1.44664	1.66302	2.64384	3.41063	2.39234	2.55419	1.50965	1.22681	1.9974	1.99489	0.159984	5.76253	1.84705	2.24083	1.23744	1.18127	0.165198	1.94464	0.955414	1.98369	2.68647	0.116989	3.74333	1.17449	1.15852	1.42253	0.84148	0.352774
4053	0.559047	0.01	2.02514	1.04966	0.599776	0.554861	0.790186	1.47514	0.566808	1.12307	1.60251	1.18438	1.96953	0.890614	2.20412	2.25048	2.01024	2.67817	3.3788	1.22862	1.45604	2.43494	1.7316	1.25045	0.944365	1.58483	1.58711	3.28922	1.76131	0.881731	3.73236	0.39017	1.30007	2.5193	0.835716	1.16428	2.58101	0.01
4054	0.934674	0.818959	2.21752	1.80467	0.798162	0.692766	1.54243	0.645289	3.61481	0.642185	1.14188	2.17784	0.60697	1.14	1.12671	1.86986	3.46631	0.953144	0.97756	1.56978	1.12826	2.10719	0.0708208	1.02443	1.07798	0.21548	0.463595	3.09864	0.414088	2.21674	2.15653	0.42014	2.85473	0.967224	2.11388	0.946317	0.447274	1.05368
4055	0.797296	0.753895	0.608565	0.979174	0.825275	1.04091	1.23559	1.05915	1.08194	0.874946	1.08835	1.52793	1.0059	1.0679	0.788941	0.0804441	0.976631	0.919634	0.561321	0.807193	0.698244	1.16019	0.407831	0.837919	0.773106	0.771089	0.785355	1.4044	1.05218	0.851706	1.56642	0.800107	1.05109	0.47331	1.06009	0.636584	1.11403	0.939907
4056	1.88369	1.85178	1.18095	1.54105	4.17234	4.75086	2.71089	3.02851	2.37572	1.87451	0.825935	1.11411	1.78178	1.64114	0.987948	1.73391	2.51604	1.78086	1.11822	1.88279	2.01172	2.38884	0.941789	1.48131	2.35165	1.84906	1.4604	1.65137	3.01877	3.5398	2.74643	1.8387	2.60847	2.16067	1.13029	0.869705	0.82226	1.25615
4057	0.559408	0.517534	0.896535	0.45498	1.25393	0.243408	0.876713	0.209656	0.01	0.208062	0.648283	0.579808	0.584633	0.483191	0.74384	0.41043	0.315875	0.635202	0.851708	0.896215	0.314599	1.1275	1.05922	0.161145	0.594664	0.96023	1.73154	0.763274	0.364052	0.665366	0.553484	0.467843	1.0456	0.709319	0.363055	1.11537	1.90186	0.884631
4058	2.52122	0.712006	1.253	0.574567	0.190695	0.119887	0.258541	0.75424	1.61666	0.675098	0.884923	0.52953	1.40229	1.2805	0.53986	1.2007	0.685168	1.58571	1.40247	0.727971	1.06954	1.0301	0.482395	1.1653	0.567708	0.784462	2.2953	1.30327	0.815134	1.04447	1.80434	0.712872	3.03945	0.916048	0.578755	14.1277	1.42124	0.313964
4059	0.91579	0.702933	0.749855	0.670307	0.822351	0.978786	0.911383	0.865899	0.770499	0.823761	0.681167	0.793712	0.700789	0.764498	0.365908	0.460958	0.698327	0.453427	0.564887	0.643706	0.294046	0.326965	0.48471	0.431874	0.486546	0.622074	0.525205	0.590271	0.390842	0.357048	0.537234	0.526077	0.450627	0.42623	0.997818	0.80538	1.003	1.00218
4060	0.0775303	0.819092	0.931571	2.10265	0.633536	0.718699	0.367247	1.01688	1.28107	2.17168	0.456534	0.883379	0.49382	0.989652	1.23154	2.09259	1.34643	1.41319	0.542232	0.01	1.29606	1.93898	1.69394	3.32909	1.21344	0.348462	1.4463	0.148695	1.59275	1.76881	1.10984	1.13852	3.39301	0.887059	0.845942	2.02808	0.284354	1.15406
4061	0.349455	0.248701	0.612789	0.603489	0.387151	0.248737	1.07607	0.878447	0.804294	0.594426	0.499867	0.632076	0.770549	0.692479	0.434923	0.633556	0.59482	0.454425	0.408543	0.553298	0.239965	0.308947	0.424057	0.460083	0.351845	0.352851	0.628669	0.689696	0.442589	0.399635	0.620422	0.428363	0.555432	0.453181	1.04344	0.956556	0.817462	1.04847
4062	1.62716	1.75206	1.48257	1.002	0.772702	0.885674	1.58842	1.58416	2.53354	1.63083	1.40994	1.50093	1.95264	1.78392	1.09581	1.19135	1.35108	1.08518	0.713296	0.920096	0.880353	0.935054	1.33468	1.0601	1.40585	1.50288	1.7916	2.21362	1.55496	1.53248	1.06617	0.976785	1.21535	1.08446	1.24942	0.750577	1.29545	0.706633
4063	1.53192	0.546214	1.96707	0.596502	1.04389	0.484351	1.59774	0.0589898	0.569166	0.31953	0.888635	0.904991	1.43499	0.670068	1.08906	0.381151	1.44115	1.17255	0.996925	1.37646	1.3295	1.40346	1.08415	0.267703	0.490687	0.336046	0.389948	2.42534	0.397325	1.98938	1.43874	1.16399	3.16348	0.0383803	0.293555	0.976599	1.59647	1.0234
4064	0.832279	1.05849	1.18814	4.22849	1.27632	1.00941	0.0935544	2.27208	3.63467	0.815235	0.918158	4.53269	4.01718	4.25742	1.52047	6.8261	2.18503	5.42721	1.92849	2.98646	1.10839	2.15918	0.01	1.54831	0.857975	2.71703	3.00583	5.0423	2.89901	5.51823	4.35583	2.93392	7.44662	2.40308	0.01	1.88145	0.525	1.475
4065	1.86597	1.82353	0.87052	0.794184	1.82633	2.10403	0.803349	0.911301	1.02174	0.937272	0.721578	0.854504	0.700112	0.769876	0.481792	0.663738	0.824618	0.625627	0.67364	0.812792	0.568745	0.657165	0.898744	0.683694	1.34916	1.43217	0.719688	0.840693	0.636423	0.723777	0.854622	0.712057	0.547549	0.632107	1.00284	0.997156	0.986163	1.08144
4066	0.824398	0.758989	0.951369	1.17139	0.999088	0.678491	1.31208	0.988635	0.669323	0.802289	0.84283	1.46075	1.30953	1.48302	0.80403	0.772549	1.02895	0.888879	0.71444	0.681119	0.274065	0.759918	0.528277	0.647951	0.77868	0.772599	0.807557	1.19048	0.955162	0.454678	1.03462	0.571074	1.52693	1.27333	0.965996	0.937265	1.034	1.11051
4067	0.136196	1.42523	0.959034	0.67376	4.39986	3.06842	2.92769	3.48492	3.33871	3.92681	1.57228	1.06114	2.46685	1.23383	1.61593	4.41477	5.91103	4.605	3.28882	3.43397	0.957059	1.29022	0.723834	1.21855	0.374271	0.53869	0.379091	1.57354	0.55306	1.74585	1.55062	0.555525	1.4785	1.48485	0.710867	0.56827	3.74524	1.28913
4068	1.89955	1.8817	0.855122	0.797299	1.94943	2.00046	1.33121	1.34476	1.04348	1.08372	1.19645	1.18702	1.19784	1.19987	0.467592	0.665469	0.852858	0.601222	0.720048	0.792704	0.418189	0.522155	0.732463	0.780278	0.764474	0.825699	0.636056	0.919692	0.466622	0.509262	0.801934	0.796577	0.45549	0.357074	1.02575	0.739344	1.04036	0.974247
4069	0.489042	0.466741	0.699618	0.574289	0.669016	0.391745	1.12233	1.0852	0.85352	0.847087	0.69062	0.717409	2.1525	0.742739	0.489551	0.747673	0.602072	0.438383	0.509885	0.646993	0.301791	0.395873	0.585818	0.458552	0.444213	0.557902	0.650085	0.577622	0.368599	0.598337	0.763764	0.703315	0.550745	0.418863	0.915939	1.11344	1.05872	0.941279
4070	2.58853	2.15987	1.82411	1.70276	2.11468	1.63409	1.45717	1.53191	1.47555	1.11044	0.60876	1.64873	2.40796	0.84028	1.7811	1.53234	2.70601	0.280229	2.03186	1.81042	2.32794	2.70431	0.367844	0.771355	0.118625	1.58108	5.1138	2.23638	1.73405	1.93793	0.686128	2.05598	2.30471	1.19403	1.04797	0.952025	2.2926	0.870114
4071	0.87548	0.629008	0.537729	0.272145	0.134368	0.783064	1.12243	1.80868	1.44223	0.837959	0.639977	1.74735	0.94806	0.222131	1.14961	1.41317	0.813776	1.46113	1.10568	1.09679	1.67961	0.624893	0.595629	0.994054	0.214227	1.32241	0.760145	0.903071	0.760667	0.399019	1.88817	0.85243	2.05592	1.01601	1.3669	0.753495	1.11426	0.885744
4072	1.3815	1.35611	1.00458	0.922102	1.57166	1.55584	1.57849	1.76683	1.35623	1.1033	1.0222	1.76189	1.22989	1.07923	0.775995	1.2477	0.999964	0.789685	0.702703	0.708189	0.353198	0.480016	0.837146	0.861416	0.529885	0.658956	0.901066	1.16011	0.440425	0.493392	0.74807	0.576534	0.674477	0.51351	1.04753	0.726822	1.18447	0.952472
4073	0.854553	2.04739	0.504887	7.30948	1.03813	0.481942	1.9636	2.53837	2.896	1.79272	2.28675	0.534109	4.74036	0.570668	2.11876	2.20904	0.01	1.28396	2.02436	0.731235	2.0217	2.02736	0.795933	0.880543	1.09693	1.33697	0.01	2.16537	0.634127	0.581861	2.40162	1.76953	1.28061	1.18545	0.557057	2.04246	1.44294	0.510564
4074	0.538434	0.230204	1.21687	0.426174	1.95352	0.200777	1.06387	1.05208	0.407115	0.330859	0.947711	0.817146	23.4833	0.867812	0.574848	1.79917	1.35631	1.65608	1.16787	0.980787	0.779063	1.06241	0.81185	0.481146	4.87116	0.705635	0.01	1.08607	0.660443	0.959819	0.897138	0.768206	2.64822	0.651087	1.8997	0.371819	1.45875	0.541246
4075	0.687583	0.778585	0.649548	0.743396	1.06971	0.853401	1.07144	1.03907	0.900482	0.829102	0.956236	1.45733	0.993496	1.00763	0.652538	0.756743	0.872883	0.749197	0.713927	0.639729	0.491285	0.459329	0.815788	0.837472	0.833702	1.08627	0.606085	0.799978	0.493775	0.399523	0.903897	0.656137	0.446247	0.41609	1.09295	0.618989	1.0255	0.974496
4076	1.24465	1.0973	0.654684	0.827046	1.61534	0.959293	0.622658	0.787024	3.31062	1.07938	1.04301	1.72128	1.18099	1.50836	1.32905	2.52029	1.79956	0.498398	1.98597	0.735154	1.5036	1.65246	0.914619	1.47531	0.905418	1.54545	1.35265	1.01998	1.05916	1.54649	1.39518	1.71756	2.61958	1.24905	0.93668	1.13883	1.06332	0.704827
4077	0.670909	0.739125	0.661237	0.669078	1.06619	0.94452	0.688625	0.696858	0.860169	0.692655	0.59272	0.849605	0.791238	0.720569	0.50067	0.712711	0.814269	0.779395	0.543075	0.500964	0.551456	0.592513	0.906343	0.824508	1.45755	1.73547	0.774427	0.80617	0.831199	0.606148	0.539557	0.600156	0.671435	0.558806	1.0574	0.801006	1.04525	0.954745
4078	0.01	0.235439	0.550572	0.715976	0.177887	0.0560836	0.263572	0.943737	0.763802	0.104517	0.01	0.480318	1.81954	0.0397671	1.22258	0.356909	0.367279	0.771149	1.00256	0.818082	0.405807	0.479616	0.596704	0.392296	0.759566	1.73389	2.42975	1.07689	1.01123	1.06018	1.57822	0.170295	0.01	0.39573	0.908487	0.358044	2.79167	1.09151
4079	0.48043	0.567085	0.558883	0.322723	0.256302	0.155498	0.552362	0.947767	1.95429	0.346213	0.475831	0.624243	2.81038	0.338155	0.5051	1.79121	0.827378	0.651662	0.866151	0.62023	0.946947	0.87083	1.19754	1.29584	0.0735577	0.276654	0.01	1.28243	1.02002	0.0798229	1.09533	0.244451	2.0205	1.08389	0.25952	0.889122	2.55865	1.11088
4080	0.55723	0.476829	2.29255	0.837858	0.89198	0.843291	0.831062	1.21963	3.07003	1.44759	3.52849	1.26155	7.48047	1.19307	1.84972	3.39538	3.77687	0.260676	2.08957	1.21705	1.58822	1.05244	1.02858	1.78007	1.02286	0.739681	0.01	1.61765	1.04654	6.36296	2.12593	1.82852	6.66341	0.335184	1.94488	0.930157	1.01622	0.983777
4081	1.16389	1.37285	0.868156	0.754601	1.63541	1.7157	1.11812	1.27423	0.517091	1.17259	1.10333	1.74705	2.24454	0.774502	0.995404	1.66647	1.16163	1.06073	0.60646	0.0362615	0.752939	0.664202	1.27818	0.776814	1.55202	1.47243	1.01985	0.914545	1.09317	0.77458	1.05346	1.47502	1.7374	0.216744	1.69353	0.862319	0.959861	1.04014
4082	0.639637	1.17689	0.361297	0.55967	2.0914	2.50449	0.887159	1.02274	1.12067	0.76682	0.448941	1.10536	3.58895	0.743924	0.613086	1.17117	0.640649	0.720486	0.774584	0.612621	0.412432	0.223468	0.575896	0.67561	0.967292	1.03723	1.02238	0.806678	0.662346	0.756007	1.06695	1.00109	1.59291	0.515933	0.484063	0.755937	1.44861	1.24406
4083	0.56972	1.08763	1.72683	0.873173	0.498789	0.591534	0.760805	0.921798	0.594536	0.953083	0.21171	0.233943	7.80398	0.649653	0.391002	1.7134	1.30772	1.53808	0.589914	0.898297	1.02489	1.57238	0.418313	0.318578	0.070166	0.552807	0.531895	0.766065	1.66596	0.929406	0.415017	0.460851	1.60756	0.959015	4.51517	0.96745	1.03255	0.765107
4084	0.55518	0.513528	0.273723	0.315863	0.173089	0.179917	0.43342	0.0844448	0.821781	0.659442	0.17812	0.287303	0.69888	0.68877	0.237243	1.04025	1.04066	0.894944	0.719482	0.584207	0.508867	0.984032	0.347557	0.411092	1.51272	0.883922	0.551668	0.636353	1.60133	1.39048	1.3092	0.719515	1.54746	0.359492	3.42244	0.696586	1.30341	0.207806
4085	0.375298	1.27442	0.586066	1.02392	1.127	0.519384	1.99323	0.989015	1.54739	2.4524	2.29936	1.56689	4.59433	0.863232	0.891943	2.19943	0.885742	1.46394	1.08102	0.414715	0.485561	0.890901	1.05117	0.382313	1.55146	0.519078	1.94802	5.30395	0.01	0.929629	1.44589	1.42306	2.72476	1.03415	0.486908	1.18638	1.76483	0.813619
4086	0.689834	2.02992	1.92459	1.53583	1.22244	0.980995	1.23418	1.22381	0.485906	1.482	0.466451	1.87045	4.07365	1.42378	1.56184	2.48748	2.82785	2.55039	0.699391	1.21821	0.85322	1.19468	0.01	1.98865	1.10241	1.49462	1.83179	4.60571	1.6963	0.243608	2.18985	0.731986	1.23944	1.70257	0.255664	1.02909	2.82776	0.970906
4087	1.3179	1.63605	1.00724	0.527069	0.926755	3.98658	0.945294	1.40765	1.89192	1.10598	1.29528	2.51164	2.45005	0.575253	1.02239	1.84982	0.971449	0.859196	0.533375	0.697281	0.877072	0.847297	0.661705	1.20582	1.19684	0.600901	1.2939	2.31494	1.31036	0.400523	1.50067	0.706438	1.63222	0.258935	0.454989	1.17353	1.00455	0.995455
4088	0.586685	0.01	0.01	0.532351	0.408796	0.745309	0.840811	0.412771	0.957877	0.912228	0.287655	3.2031	3.2503	0.664101	0.460693	2.71462	0.941889	1.16366	0.961841	0.723163	0.606544	1.41741	0.903473	1.51974	0.204395	0.201902	2.58099	1.01997	0.546	0.182628	0.203977	0.427958	2.33363	0.869922	1.8805	0.757491	0.567967	1.24251
4089	1.09511	1.24767	0.748148	0.726278	0.659994	1.77829	1.03488	1.08004	0.702478	0.844198	0.709908	0.861116	5.70613	1.02805	0.45169	0.666426	0.854979	0.724048	0.856044	0.500564	0.255618	0.654256	0.950702	1.08587	0.667646	0.679391	0.553219	1.07135	0.707125	0.793165	0.581868	0.940945	1.27783	0.726604	1.0284	0.971597	1.09995	0.72292
4090	0.01	0.778944	0.922447	0.210839	0.272592	0.524146	0.527976	0.924131	1.3117	0.477158	0.416113	0.594343	16.4366	0.01	0.914966	1.16941	0.807147	0.783708	0.575577	0.471116	0.366468	0.556923	0.985005	1.16456	0.555193	0.719718	0.544413	1.10714	1.37074	1.20299	0.386687	0.554542	0.856019	1.12145	1.84325	1.0755	0.663084	0.924505
4091	2.75121	3.13027	1.08292	0.940202	2.14248	5.15048	1.59497	1.52673	1.24662	1.6847	1.1042	0.930024	1.06157	1.81929	0.512765	0.204446	0.920793	0.725697	0.71011	0.924559	0.532317	0.571082	1.17355	1.04248	0.670243	0.514834	0.956305	1.15398	0.510182	0.565417	0.936091	0.623126	0.805214	0.632106	1.09098	0.872158	1.23631	0.909025
4092	1.30835	1.07453	0.940883	1.0914	0.120699	1.79288	0.946043	0.781585	0.857011	0.919951	0.642381	1.07512	4.07238	2.12336	0.225598	0.324201	1.07898	0.879049	0.798256	0.558947	1.33862	0.666928	1.02032	1.60249	0.574028	0.71966	0.908691	0.728487	0.946931	0.816936	0.612926	0.935658	0.682862	0.582478	1.10328	0.979182	0.95609	1.02082
4093	2.42925	0.298564	2.3254	0.326811	0.844107	1.08679	0.645441	1.51118	2.79148	0.440459	3.07356	4.31481	6.20239	0.672793	2.703	2.57947	2.18421	3.49978	0.01	0.912303	1.78735	1.82526	1.6671	1.72195	0.88722	0.525113	4.97426	6.23355	1.86403	2.21398	2.29903	1.00737	4.62292	0.762833	0.457436	1.29959	2.28048	0.700408
4094	0.817677	0.747518	0.510012	0.715598	0.442642	0.786482	1.48215	3.13078	1.82615	0.552218	1.06002	1.95401	6.85818	1.12473	0.860829	1.3623	0.916417	0.963448	0.579748	0.406165	0.479554	0.801281	1.29416	2.1324	0.597185	1.25246	1.91342	3.20095	0.522303	0.474566	1.63893	1.66337	2.48228	1.28216	0.877846	1.12215	1.7658	0.52919
4095	1.67837	0.645539	3.95193	2.59243	0.320095	0.0329708	0.332903	0.121355	0.782654	0.397948	1.96284	1.42596	1.01008	0.314557	0.782597	1.68316	0.696998	0.228152	0.330589	0.675258	0.451801	0.584383	1.5504	1.41399	0.499974	0.723849	1.05845	0.109263	0.0702291	0.38455	0.613236	0.27276	1.23499	0.429852	1.32775	0.75531	1.24469	0.315451
4096	1.08742	1.4036	0.91075	0.752762	0.741966	1.38792	1.2474	0.83364	2.1312	1.60151	0.863843	0.739666	1.06227	0.900863	1.12359	0.01	1.76411	1.08048	0.675425	0.334015	0.758937	0.87059	1.91523	1.12048	2.39035	1.98498	0.35678	0.752803	1.46876	2.29365	0.396328	0.505834	0.644268	0.480077	0.776305	0.750733	1.79653	1.22369
4097	0.419303	0.415574	0.468931	0.464296	0.156516	0.296571	0.634019	0.731643	0.458824	0.511774	0.489293	0.471915	0.690638	0.448599	0.326997	0.364719	0.462618	0.32914	0.406564	0.368895	0.309378	0.27876	0.643271	0.32625	0.424019	0.37407	0.510372	0.588711	0.30556	0.283322	0.533477	0.424295	0.373929	0.369374	0.952485	1.04752	0.738017	1.18778
4098	0.890748	1.37825	2.24708	0.482234	1.84678	3.1958	1.61045	1.50486	1.03262	1.06961	0.576974	0.548886	1.08399	0.383789	0.4147	1.27362	0.786542	1.00344	1.46589	0.987207	1.29682	2.41544	1.017	0.75359	2.41607	2.07141	1.4795	1.56912	3.00409	2.98567	2.64259	2.87003	1.64128	1.67912	1.10709	1.06473	0.935268	0.820046
4099	0.498096	0.502516	0.277699	0.293615	0.999242	0.38838	0.841443	0.827007	0.15465	0.664302	1.11712	1.83252	4.99965	0.844602	1.01883	1.91667	0.479698	0.341315	1.10147	0.0842603	0.907041	0.751203	0.920311	0.654084	0.884513	0.656687	1.48281	0.750999	0.681971	0.497427	0.01	0.184986	1.27576	1.31048	1.12091	1.60341	0.879091	0.335431
4100	0.151716	0.527502	0.435104	0.01	0.193308	0.502434	0.549301	1.3207	0.515659	0.225006	0.541912	1.23687	1.51555	1.11971	1.15231	1.91474	0.966792	1.32286	1.80248	0.995272	1.7703	0.592298	1.17966	0.01	0.565163	0.586697	1.46171	1.17615	0.839974	2.79744	1.36876	0.204468	1.67734	1.09568	1.19914	1.89239	0.800863	0.265583
4101	0.171013	0.252409	0.446408	0.577058	0.271872	0.164326	0.568722	0.358184	2.32482	0.52482	0.974519	1.04728	2.64777	1.17848	0.458807	0.754575	0.403621	1.12676	0.624946	0.1821	0.371405	0.242328	0.302604	0.251637	0.0457684	0.580528	1.12395	1.45751	0.750162	0.334822	0.0511306	0.665148	1.54592	0.691276	1.08054	1.03963	0.346541	0.960369
4102	0.504376	0.395262	3.2146	0.01	0.29581	0.0506634	0.689013	0.431901	0.451276	0.748596	0.672801	0.913102	1.5659	4.15024	0.646691	2.08296	1.54433	1.10241	1.0723	0.814756	1.08609	0.308201	0.691394	0.0343453	0.705813	0.508083	1.59264	0.825085	0.583203	0.550804	0.689678	0.283277	2.28428	0.866958	1.38526	0.614744	3.05515	0.420978
4103	0.407709	0.613338	0.19937	0.598013	0.822757	1.15385	0.536571	0.976327	0.391147	0.5102	0.485008	0.960283	0.559676	1.66133	0.322314	0.816768	0.654305	0.811939	0.954665	0.748586	0.562972	0.96511	1.04161	0.509345	0.734586	0.827814	1.45219	1.79234	1.37439	0.721899	0.89915	0.0894998	0.44497	0.439076	1.23228	0.455328	1.2303	0.769698
4104	0.446798	0.542209	0.222124	0.343238	0.162783	0.538156	0.470369	0.419203	1.1965	0.896412	0.288964	0.363894	1.19955	0.566939	0.837238	1.42597	1.46516	0.828667	0.45309	0.284042	0.470033	0.814162	0.713542	0.520249	1.26988	1.17585	0.5173	0.642696	1.67552	1.81191	0.486785	0.382507	0.693994	0.630433	0.928275	1.07173	0.724677	1.09391
4105	0.140657	0.219168	0.309695	1.83225	0.333569	0.166852	0.42515	0.783599	0.437815	3.96114	0.463716	0.224003	5.75256	41.3668	0.501489	0.98702	0.435574	0.223572	0.191087	0.58414	0.0446423	0.221622	0.666754	0.0379084	0.141352	0.802133	1.61494	0.339635	1.56641	0.434018	0.177768	0.466533	0.0682069	0.287808	1.36496	0.635043	8.55394	0.541636
4106	0.493513	0.342398	5.67403	4.85577	0.576484	0.149015	1.14683	1.37508	0.0422141	0.827068	1.8251	1.06146	1.08064	0.494149	0.826719	2.32172	0.719234	1.505	0.883747	0.766907	0.904425	0.696232	1.55061	0.336932	0.288223	0.365311	0.97337	1.1019	1.0942	0.456641	0.01	0.946296	1.90949	0.62641	2.0745	1.36026	0.639737	0.01
4107	0.835801	0.55232	3.44095	2.91643	0.35476	0.203908	0.01	0.642491	1.09452	0.775449	0.384307	0.715506	1.20535	1.48378	0.565156	2.72612	1.4838	1.00788	0.952025	0.552401	0.756819	0.330685	1.20943	0.350175	0.708697	0.693677	2.65322	2.3562	3.14917	1.07706	0.130547	0.640775	1.43992	1.21747	0.779547	1.60432	1.07743	0.922569
4108	0.300291	0.372047	0.403064	3.24641	0.435114	0.164076	1.07207	1.05695	0.499177	0.592298	0.506165	1.38053	1.56736	1.06671	0.659381	0.840701	0.520426	0.640244	0.460937	0.456818	0.483856	0.168649	0.971905	0.559524	0.460896	0.178208	0.01	0.832735	1.35455	1.10503	0.928611	1.23876	1.16783	1.42522	0.822169	1.45716	0.747119	1.17783
4109	0.954806	1.10738	0.01	1.57984	0.3842	1.0116	1.53353	1.94399	1.26653	1.16135	0.793962	1.58366	1.23687	1.01279	0.606896	1.32914	0.838268	0.75925	0.691781	0.60659	0.548467	0.843823	1.0223	0.702122	1.05709	1.24137	1.73945	1.45222	0.516925	0.664274	1.46876	1.0182	0.711598	0.595534	1.0279	0.9721	1.36373	0.895821
4110	1.23185	1.53422	0.725879	0.928617	0.608719	2.13651	1.1607	1.13714	0.790267	0.791637	0.584697	0.692078	0.937852	0.964573	0.326128	0.6457	1.08855	0.744328	0.798708	0.541641	0.670272	0.699135	0.76356	0.568057	0.806304	0.883803	0.922091	0.91447	0.844308	0.784863	0.766309	0.595997	0.634068	0.636147	1.03679	0.994153	0.992887	1.00585
4111	0.37884	0.807544	2.63378	3.48941	0.553041	0.208466	0.87757	0.661062	2.1662	0.247007	0.626948	1.11912	1.02347	0.248464	0.480034	1.65575	0.261158	1.13244	0.83885	0.500573	0.445175	0.409717	1.28276	0.411339	0.938045	0.490046	0.808888	0.01	1.46805	0.848002	1.11671	0.862149	1.27556	0.763186	0.733892	1.26611	1.94123	0.677017
4112	0.509262	0.329489	0.458145	0.814175	0.44732	0.276467	0.310081	0.0498706	0.179959	0.69846	0.40659	0.478772	1.17913	0.550534	1.32222	1.99041	0.01	1.38257	0.46724	0.453759	0.510311	0.996386	0.0238001	0.477984	0.126757	0.367579	4.82268	3.28395	0.716746	1.50646	0.537874	3.70109	1.31557	0.934957	0.01	2.12544	1.2768	0.723199
5001	0.421815	0.521188	0.642073	0.773902	0.692924	0.541098	0.478918	0.691477	1.2172	2.43873	1.37251	1.81463	0.517185	0.671049	0.500579	0.580985	0.676769	0.687848	0.957456	0.562637	0.600331	0.614694	0.641379	0.551867	1.90907	0.509499	0.832137	0.616302	0.400103	0.171801	0.730288	0.493655	1.77413	0.909899	1.0906	0.77775	0.909397	1.31773
5002	2.46331	2.03576	1.41835	1.53749	1.93449	2.52092	1.08181	1.24299	1.5585	1.1741	2.05345	1.274	0.86967	1.91109	1.17479	0.567701	1.13171	1.15017	0.820915	1.04094	0.833071	0.952148	2.02589	0.636061	0.737144	0.967164	1.78313	2.07585	1.00432	1.38239	0.98639	1.54563	1.50693	1.7313	1.16655	0.869934	0.990982	1.00902
5003	1.49617	0.01	1.99176	3.14273	0.744806	0.734904	3.39358	1.77821	2.24235	0.610041	0.352323	5.70566	2.59877	2.53018	0.01	4.78089	1.4389	1.83785	2.66927	1.81121	2.10525	3.45167	8.18968	0.528429	1.06438	2.43752	3.51379	2.01446	3.14017	2.74076	2.01433	1.61533	4.33555	2.87835	0.897954	0.01	1.10205	1.63373
5004	0.867874	0.745448	0.01	1.7618	0.559002	0.481347	0.605446	1.71751	0.01	0.906906	1.0817	1.29993	1.1589	0.883991	0.634935	2.29385	0.866357	1.30182	1.7083	1.22626	1.06141	1.54151	0.489814	0.198285	0.909942	0.647669	2.7194	1.76347	1.16091	1.90098	1.27381	0.874502	1.36218	1.33438	0.01	1.24296	0.757038	1.28479
5005	0.590872	1.00833	1.10983	0.717667	0.917989	0.63244	0.57855	0.916969	0.809044	0.894875	0.763551	0.910963	0.900507	0.894308	1.09352	0.855374	0.792268	0.676676	0.718791	0.800927	0.3838	0.525795	0.718839	0.669863	0.441918	0.498783	0.682323	0.780839	0.285054	0.418241	0.461496	0.438177	0.541768	0.692811	0.982928	1.05562	0.877919	1.01707
5006	1.56872	1.48837	1.01357	0.904707	1.54749	2.1322	0.821638	0.948848	0.893303	0.672714	0.471963	0.95039	0.90554	0.801046	0.849672	0.912249	0.698276	0.593116	0.67636	0.873528	0.567179	0.581685	0.5009	0.472724	0.57683	0.506967	0.973613	0.941778	0.883499	0.889436	0.994733	0.795759	0.687062	0.781219	0.906899	1.0451	0.972826	1.02717
5007	1.30626	1.49122	0.919454	1.09309	1.4394	1.62678	0.608239	0.278008	0.60417	0.7062	0.454522	45.8617	0.452641	0.847486	0.872796	0.01	0.795639	0.998277	1.08923	1.17528	0.61948	1.38668	0.377536	0.365675	0.701892	0.536563	1.08699	0.9646	0.711781	1.28782	0.819963	1.18498	0.867597	0.718705	0.611324	1.38868	4.08829	0.259679
5008	1.80729	0.697886	0.418246	1.07108	1.21913	1.4719	1.77846	2.92276	1.25903	0.540175	2.22048	1.71554	2.53394	0.178267	2.60401	0.01	1.22193	0.7379	0.658062	1.28374	1.94308	0.625672	4.46686	1.09051	1.35823	0.42032	3.00604	2.37302	1.00158	0.986241	1.55907	0.574836	2.78559	1.91164	1.38702	0.01	3.60329	0.612977
5009	0.564301	0.708594	1.10046	1.17087	1.30986	0.102617	0.667806	0.681831	0.49884	0.649043	11.1882	9.43117	0.847933	0.372098	1.29656	0.828459	1.68742	1.56199	1.15913	0.78668	0.0581425	1.32322	5.26221	1.07066	0.276261	0.61114	2.61061	0.01	0.911769	1.27757	1.16109	0.392189	1.41246	0.620656	0.243577	1.69741	0.302588	2.44175
5010	4.08387	3.79784	1.56785	2.0213	2.98596	4.79067	0.245415	1.056	1.45037	1.44754	0.759539	27.9622	1.31066	0.735416	1.77708	0.766202	1.22349	1.79544	0.944756	2.5156	1.14559	1.14752	1.55035	0.462784	1.20863	2.07808	0.91976	1.71839	0.709809	1.36259	1.37411	0.57419	2.75182	0.495679	0.210962	2.64455	1.22464	0.77536
5011	1.31557	1.43139	1.1477	0.934477	1.09445	1.27488	1.31765	1.38226	1.92924	1.68351	1.37356	1.43922	1.16103	1.25714	0.85187	0.89886	1.20186	0.866499	0.900651	1.038	0.566651	0.731583	0.641725	0.648908	0.745194	1.11238	0.948912	1.22172	0.469347	0.575356	0.889206	0.897405	0.609474	0.629019	0.972632	1.01463	0.985368	1.20246
5012	0.753941	0.593539	1.58624	1.31593	0.01	0.71154	1.95942	0.758209	1.04592	0.01	0.214997	196.021	17.6339	1.99096	2.70964	2.12012	1.17297	1.13402	1.82783	2.50036	0.421967	27.771	0.703033	1.93326	0.554052	0.0998839	2.10624	0.0560272	1.84081	1.47289	2.39038	1.52605	2.84405	1.14175	0.822787	0.01	1.47379	1.17721
5013	1.48118	1.87433	0.827521	0.733175	1.42978	1.72667	1.11131	1.14477	0.999833	0.809496	1.11461	2.48942	1.07402	1.11657	0.587097	0.721264	0.840361	0.639209	0.820028	0.955997	0.446373	0.454955	0.518444	0.480349	0.738629	0.98358	0.63032	0.815274	0.435394	0.531174	0.721689	0.660692	0.471798	0.562467	0.922702	1.02083	0.979171	1.05804
5014	1.80466	2.08742	7.32152	5.70789	1.29016	3.87556	4.44169	5.40325	3.17345	4.97434	4.36379	740.568	7.07326	4.50686	8.92371	4.70626	2.17749	9.08401	11.0831	5.30769	9.61566	3.30268	0.01	6.69702	2.23176	3.82102	6.2619	9.50512	5.7062	7.91237	9.65575	6.78316	20.3443	4.87558	8.75318	0.0338537	1.69423	0.305771
5015	0.270437	0.187536	0.560961	0.364036	0.212759	0.158577	0.853714	1.84646	0.569088	0.572703	0.420691	2.25529	0.821794	0.547861	0.901998	0.531161	0.585003	0.311195	0.258051	1.03824	0.131942	0.788359	0.242107	0.47272	0.253486	0.508723	0.944491	0.766879	0.664416	0.732956	0.807768	0.688048	0.50557	0.689708	0.877663	1.21139	1.03345	0.966554
5016	7.32599	8.45203	13.8042	20.0031	5.70008	8.17348	8.36619	10.2518	7.20796	6.45733	16.6472	12.7199	18.8288	55.4234	13.6568	4.14559	5.60769	4.34868	15.7265	14.3665	10.333	21.8098	1.3018	8.80174	5.47776	9.26672	25.0897	24.3754	11.0818	18.107	12.9156	17.2808	14.7698	15.1432	0.01	0.01	13.667	1.99397
5017	2.34954	4.42864	1.99659	1.92091	3.20198	2.61977	1.67192	2.04406	0.876706	1.56471	2.3256	3.13942	4.23874	1.74888	2.68952	2.00525	3.77175	3.00356	2.60983	0.329061	2.00559	12.6556	1.91571	0.261729	1.60437	0.517909	2.07828	3.59639	0.01	1.37905	1.45358	2.48924	1.38513	1.62316	1.01389	1.41067	0.986113	0.01
5018	0.888337	1.42387	0.804527	0.452798	0.715071	0.779404	1.54938	0.355691	1.07784	1.17467	0.780254	101.98	1.71261	2.12221	0.0765536	1.80512	0.544362	1.50175	1.01054	1.34851	0.948962	0.852189	0.181411	0.923557	1.26916	0.86222	2.17582	3.09893	0.01	2.0845	1.55671	1.07561	2.60251	3.06069	0.793014	0.95465	2.6222	1.04535
5019	1.71949	1.19774	1.41538	2.37426	1.31874	1.70586	2.36019	1.48831	1.07272	2.53567	2.13202	7.07442	1.15794	1.74674	2.57625	1.53204	4.16438	3.46523	0.01	2.49921	2.16731	2.9068	2.14608	1.83908	1.41429	1.72851	0.179009	3.6687	1.46037	1.96014	2.13374	0.867507	3.10644	3.27324	1.09555	2.31398	0.321936	0.90445
5020	1.91582	1.64003	1.14866	1.9325	1.42972	1.41292	3.24394	4.50033	2.28744	2.0457	0.963173	3.29205	1.54632	2.10001	2.51141	1.90959	1.68718	2.4004	1.76206	1.51133	1.34788	2.1957	1.59786	0.898051	2.17897	1.51933	2.53035	2.84079	0.634342	2.41009	1.71849	1.44079	0.340795	0.895632	0.996782	0.543782	1.14912	1.00322
5021	0.643449	0.313282	1.14892	2.93391	1.2811	0.767529	1.41817	0.751101	2.04833	1.72626	6.55107	1.21603	3.01587	4.20548	2.71271	1.26708	2.25417	5.40086	1.37487	4.2105	4.03035	3.12016	1.58505	4.5738	1.05664	3.84315	1.92223	3.39676	1.80062	0.34973	0.805438	0.939636	4.22604	2.60589	1.42981	0.570194	1.44705	0.01
5022	0.371926	0.302145	0.63467	0.539111	0.416774	0.349548	0.980323	0.926296	0.72589	0.649701	0.519103	0.661583	0.616183	0.471919	0.478092	0.511619	0.521202	0.393361	0.357423	0.434298	0.276384	0.210644	0.278861	0.274798	0.359797	0.308453	0.635466	0.650936	0.519125	0.525906	0.47941	0.601149	0.524636	0.49537	0.927249	1.07275	0.828073	1.1228
5023	1.54436	1.11929	0.763798	0.896702	1.17708	1.71821	0.988345	0.806028	0.765079	0.527943	0.836088	0.868983	1.06094	0.814417	0.615975	1.07383	1.14402	0.911408	1.0684	0.486092	0.274279	0.520647	0.382112	0.575906	1.28929	1.43577	0.855805	1.26291	0.624124	0.930504	0.56647	0.565415	1.07561	0.419994	1.13188	0.868116	1.16781	0.364594
5024	2.48523	2.75477	2.6254	2.48989	0.853091	0.523165	1.39964	2.2229	2.93265	1.47971	0.843502	0.41796	3.4986	0.0786473	1.26722	2.58765	2.19976	0.984289	5.46155	2.10376	2.98461	1.35865	1.42194	0.551209	5.40782	1.7019	1.12087	4.99038	1.84808	2.64323	0.525519	1.698	3.18506	2.41572	0.01	0.119995	1.88	1.93576
5025	1.96349	1.84658	1.14535	0.991824	1.1059	1.28029	0.882665	1.27609	1.06935	0.750791	0.811679	0.816872	1.05245	0.802965	0.409117	0.622864	0.654509	0.635118	0.808536	0.908576	0.559637	0.462446	0.213346	0.423688	0.874104	0.627578	1.51594	1.40114	0.742662	0.694676	0.813812	1.05818	1.08096	1.1822	0.76884	1.19941	1.02933	0.970667
5026	1.18359	1.76581	2.46396	1.62235	0.641548	0.830019	0.721996	1.87076	1.3878	1.02749	2.15534	2.72931	1.47567	3.35535	1.7293	3.55342	1.66954	2.15325	1.81451	1.76917	1.76093	1.31261	0.376276	2.71004	1.05683	1.48648	1.86075	1.4777	1.68533	1.83142	0.900727	1.83452	3.47533	0.827688	1.84966	0.693132	1.30687	0.01
5027	1.25683	1.43083	1.71503	0.944244	0.761578	0.566502	1.1738	1.95957	0.549934	1.52502	1.23462	2.0461	1.63969	0.292287	1.8579	1.41417	0.188058	1.18106	0.290564	2.27857	0.507967	0.738383	0.452929	1.0454	1.67323	1.47133	3.28291	3.0607	1.0631	1.56492	0.01	1.036	2.92357	4.39847	0.956052	0.167743	1.92493	1.04395
5028	0.554871	0.467519	0.0674342	1.09746	0.0186051	0.165647	0.162214	0.52125	0.391957	0.319322	0.559759	0.164768	0.833018	0.459605	0.852198	1.17511	1.70422	1.23046	0.681235	0.895653	0.775414	0.66138	0.791569	0.735691	0.894959	0.52351	0.55324	1.28798	0.01	0.537955	0.825317	1.242	0.914376	0.940424	0.884063	0.608271	1.11594	1.13723
5029	1.30785	1.04338	0.711847	0.861891	0.893569	1.05841	1.24906	0.956654	1.17621	0.883242	0.538014	0.975374	0.851057	0.762648	0.68021	0.705195	0.811142	0.630187	0.529616	0.641654	0.414291	0.649988	0.428985	0.48218	0.801798	0.798368	0.593608	0.786295	0.498172	0.558353	0.703525	0.599456	0.473983	0.480745	0.994253	0.902011	1.12919	1.00575
5030	1.98172	1.85795	0.360379	0.575896	1.56025	2.7331	0.378357	0.4	0.488538	0.330043	0.212318	0.222064	0.274188	0.11565	0.57724	0.474135	1.08391	0.775169	0.577454	0.354563	0.891385	1.24545	0.35558	0.484688	0.807909	0.798852	0.199977	0.0653126	0.85277	1.04615	0.26351	0.553668	0.529263	0.162441	0.905556	1.9425	1.09444	0.633692
5031	2.13997	2.37846	5.18174	6.80605	0.768031	4.26028	5.10659	5.10066	4.25639	2.80265	2.62322	1.47285	10.4079	2.89148	2.69103	10.5857	5.97251	1.70622	6.08749	4.83605	1.59194	2.962	0.29335	5.65372	2.18401	2.27821	3.36154	4.01164	3.50439	5.52627	2.68686	6.30197	6.13064	4.62742	0.306627	0.669585	5.69496	1.33041
5032	2.2719	0.941262	1.73961	0.01	2.01711	1.62308	3.45417	2.13902	0.0325692	1.45924	1.95989	3.84622	6.30867	3.06917	36.3933	7.05848	1.3588	2.20244	2.06334	1.64018	1.16806	3.08209	2.21041	4.108	1.88228	0.718328	3.63969	3.14483	3.45074	2.6167	2.73532	0.702189	1.23511	1.51072	1.52928	0.470724	6.6654	0.295169
5033	0.658954	0.625273	1.14402	1.80348	1.1768	0.802793	1.36588	1.37626	0.948765	1.68434	1.89853	1.20299	2.03077	1.08481	2.81872	0.01	1.22505	1.73653	0.725113	0.295943	1.19539	0.912819	2.07052	1.45622	0.01	0.534754	1.36786	5.15531	1.80262	1.31928	1.69585	1.04687	2.41629	1.01464	1.3716	1.36807	0.631931	0.01
5034
5035	0.698509	0.705958	0.582041	0.718671	0.670831	0.75819	1.05885	0.846754	0.649555	0.659719	0.699409	1.13878	0.65339	0.592728	0.414358	0.435401	0.545933	0.425213	0.726561	0.751187	0.0299838	0.0557886	0.0616405	0.0815294	0.013578	0.0651187	0.682177	0.833857	0.437633	0.595412	0.735839	0.587305	0.452391	0.613557	0.975892	0.973088	1.37034	1.02411
5036	1.2592	1.26218	0.774163	0.753572	0.503309	0.570785	0.508394	0.889256	3.08645	1.76356	1.75265	0.10634	2.38905	0.733831	1.46091	2.18525	1.3152	1.01803	9.21095	1.13969	1.16132	0.670946	0.426563	0.355011	1.269	0.695379	0.834907	1.34649	1.11968	2.34347	1.42606	0.70226	2.86928	1.50751	1.07231	1.04587	0.954125	0.57086
5037	0.943932	1.81794	0.750633	1.57581	2.40859	2.09957	1.24631	0.870996	1.18679	0.291828	1.53127	0.577005	0.439013	0.579556	1.655	0.998898	2.15767	1.20113	1.12849	1.52943	0.308687	0.855033	0.944929	0.876361	1.15591	1.45513	2.5223	1.34461	1.66579	6.6617	1.23155	1.9786	2.88853	1.87321	1.15843	1.28651	0.312071	0.841572
5038	0.941075	0.981089	1.06484	0.544626	1.0005	1.15812	1.22942	1.56257	1.23001	1.18129	0.742108	1.36615	1.19643	0.87328	0.876447	0.82437	0.773594	0.633054	0.925399	0.993528	0.298867	0.711591	0.782343	0.838761	0.930749	1.29474	1.30459	1.18816	0.76385	0.770387	1.01471	1.00165	0.373831	0.491763	0.987026	0.97487	1.17885	1.01297
5039	3.01283	2.62208	1.36975	1.23336	2.99863	3.84945	1.95576	2.68698	1.56959	0.404731	1.21164	0.160048	2.2755	2.39453	1.9291	2.32084	1.90058	1.8356	1.24231	1.89771	0.410715	1.45986	0.755423	1.33812	1.78319	1.68771	1.49301	2.74209	2.1356	2.10272	1.74149	1.95652	0.692224	1.59546	0.244169	1.46597	0.583655	1.41635
5040	2.00371	1.86951	1.01474	0.784641	1.91911	2.70949	1.33917	1.29425	0.920579	0.676617	0.82537	1.58127	0.978305	0.908668	0.646535	0.873388	0.738977	0.642093	0.676452	0.728237	0.59977	0.603039	0.578163	0.684735	0.997468	0.934325	1.06589	1.07175	0.740753	0.749676	0.821295	0.76579	0.713816	0.90646	0.999908	0.969575	1.00527	1.00009
5041	0.909206	2.62002	2.17451	2.66354	1.41717	1.11229	4.06439	4.25076	3.12782	4.01429	3.45709	27.7627	7.58901	4.49711	4.01528	7.32637	0.733633	1.89418	3.03506	1.83803	2.39527	4.31565	5.851	6.18558	1.69288	2.57721	5.77958	1.75305	4.66209	4.30072	0.01	3.53164	0.281416	4.48298	0.216918	6.30619	1.24308	0.756923
5042	0.503656	2.61418	1.11239	1.04021	0.999195	0.335493	2.13789	1.30389	0.753144	0.711568	0.457507	1.04406	0.957146	1.25869	0.65316	0.892525	0.812943	1.37209	0.318655	0.339216	0.64704	0.702989	0.475908	1.75227	0.873774	0.312587	0.949202	1.19377	1.69159	1.2438	0.593314	0.464059	0.888371	0.434979	1.07671	1.008	0.992	0.74045
5043	3.21197	3.11288	4.37504	3.19244	1.91361	2.47833	3.15777	3.49283	4.90159	3.99714	2.27835	3.05118	3.79439	1.55395	2.84486	3.91026	3.31171	2.59934	1.24356	2.8663	2.7859	3.04288	1.14521	1.23051	3.52413	2.12335	1.94396	3.20628	3.80315	4.50896	2.25895	2.26588	2.37044	2.04025	0.01	1.62573	0.519753	1.48025
5044	0.484712	1.34162	1.92194	0.534981	3.37109	4.31704	2.3311	3.31654	3.71733	1.77248	1.5411	2.06732	2.97761	9.40063	2.18821	4.53226	3.00131	2.31659	3.8851	3.2072	0.018232	2.74174	1.05424	5.81131	2.91015	3.15017	4.24913	2.6653	3.48526	4.00856	4.86739	3.33934	3.78991	1.21817	1.11341	0.01	0.886594	1.72394
5045	1.40588	1.1032	1.23783	1.2126	0.860608	1.31767	0.837113	2.25682	1.15208	1.29118	0.568617	1.46028	0.01	1.20849	2.80686	1.24777	1.23737	2.7995	0.95226	0.274736	1.42745	0.689863	1.22348	3.64522	1.195	0.880924	3.57953	0.997573	0.77679	1.80826	2.10699	1.33593	2.76965	0.683444	1.94117	0.48999	1.51001	0.422874
5046	0.338703	0.914607	3.24821	0.663525	1.71735	0.763389	0.755583	0.515992	0.823133	0.86056	18.4232	2.134	2.97775	1.03187	3.9755	2.86455	0.799997	1.1972	2.14664	2.35416	1.35724	1.87868	2.06251	0.8527	0.750519	1.32895	2.15212	1.25671	1.98333	0.01	2.21453	1.42968	3.19137	1.31344	1.47167	0.0922571	0.6811	1.3189
5047	1.80545	1.52597	1.04123	0.7111	1.54789	1.82946	1.45668	1.11701	0.836693	0.840238	0.946867	0.967268	1.1157	1.04746	0.832705	0.994835	0.918296	0.918361	0.518656	0.807549	0.736242	0.667753	0.840154	0.858452	0.843484	0.6908	0.640444	0.619156	0.792738	0.604624	1.29651	0.593151	0.712741	0.565278	1.14669	0.795748	1.00012	0.999878
5048
5049	1.25428	1.20773	1.06156	1.12732	1.14494	1.37809	1.38463	1.07085	0.556259	0.951503	0.7479	0.586929	1.03605	1.00056	0.990914	0.691559	1.39683	1.04567	0.745263	0.201668	0.518529	0.727214	0.744363	0.693304	1.40036	1.13417	0.683999	0.554711	0.795689	0.770512	0.516821	0.997501	0.970519	0.19318	1.21416	0.465216	1.49215	0.785837
5050	0.904144	0.524047	0.622172	0.994775	1.12414	0.845493	0.371083	0.220688	832.512	0.866344	0.752253	0.797763	0.733351	0.107625	1.46045	0.611579	0.428956	0.699231	1.27092	1.26102	1.12628	1.54074	1.03834	0.90252	0.872328	1.13744	0.332879	1.38642	1.09646	2.13565	1.14413	1.05577	2.33687	1.15005	0.73155	1.45094	0.666347	1.26845
5051	0.341276	0.177969	1.93793	1.87257	0.570908	1.07611	1.13706	1.24808	2.3221	0.937067	1.52271	0.918089	1.94318	2.19384	2.0091	1.74409	0.695209	2.18185	1.18997	0.859112	0.873644	0.789083	0.962428	0.768161	0.716163	0.935737	2.14394	1.36562	0.987373	1.41325	1.91458	2.11142	0.867817	1.28765	1.19243	0.590465	0.947852	1.05215
5052	0.426546	0.0328565	2.59774	1.0628	0.01	0.424038	0.623923	0.3038	0.205515	0.900844	0.512954	0.965393	1.73577	2.59465	0.919997	2.31616	1.06101	0.558557	1.51526	0.754348	1.15373	0.320259	0.764562	0.0500407	0.552753	0.64512	1.41969	1.35997	0.754552	0.175618	0.937265	1.03401	1.0884	0.990319	1.64677	0.281005	2.30451	0.353228
5053	0.46707	0.748695	0.534679	0.01	1.16064	0.869523	1.54626	0.99014	0.78543	0.740802	0.819674	1.20211	1.90199	0.920322	0.727993	1.05991	1.21549	0.811644	0.89235	1.1501	0.462658	1.1377	0.667779	1.49148	0.809717	0.536655	1.58477	0.981936	2.22141	1.51741	1.53374	1.11775	2.87116	1.45409	0.552528	1.25628	1.63934	0.743719
5054	1.40323	1.89083	5.70573	1.8588	1.62562	1.7349	2.15624	1.31189	1.15662	2.50532	2.80858	3.05943	4.40997	17.4508	1.45833	6.09193	3.20744	3.71108	1.68789	2.37144	1.88729	2.23609	2.62472	1.35107	1.25282	2.40142	4.13296	3.62792	2.63177	2.75686	2.81476	1.51021	2.56901	1.23777	1.77511	1.05474	0.945264	0.499169
5055	2.16923	2.16697	1.46399	1.52289	1.36964	2.60297	0.86871	1.03426	0.781914	1.22165	0.847383	0.935658	0.584026	1.0948	0.607835	1.46825	0.690293	0.792999	0.635076	1.28687	0.234778	1.11316	1.10296	0.883723	1.11486	1.22367	0.654731	1.12227	0.994082	0.868468	1.02187	0.81334	0.977495	0.389629	0.940305	1.35641	0.844095	1.0597
5056	1.74395	1.32899	1.74365	0.719788	0.793045	0.977675	0.934018	1.32093	0.501115	0.01	2.01799	3.01669	3.25334	1.21765	2.20519	1.81073	2.21897	0.762093	1.90632	1.62532	1.72522	2.85206	1.67691	1.62538	1.31994	2.01653	1.96487	1.83808	1.14528	1.36469	1.69339	2.16919	3.54948	3.36126	0.782877	1.21712	1.5456	0.01
5057	7.22148	2.65024	10.189	3.32872	6.45964	6.59999	4.82831	4.85138	6.37656	2.12522	3.98796	8.08574	13.6159	2.79038	7.08917	7.72867	7.98765	6.94085	0.01	2.2434	3.71696	5.87713	3.63344	3.01786	5.10086	6.335	5.03621	6.16731	6.81528	3.65496	8.21136	7.53365	9.89847	3.73243	2.11855	1.01534	0.984656	0.01
5058	0.651597	0.344813	0.243367	0.01	1.20449	0.945045	0.967253	1.18494	1.5352	0.62523	0.311118	0.428862	1.97821	2.70529	0.327389	4.14839	0.958105	0.924631	0.791868	1.23253	0.680468	0.61232	1.38118	1.53864	2.02652	1.32281	0.01	2.21177	1.40235	0.174041	0.512175	0.01	1.63176	3.23086	0.379896	1.6201	2.20901	0.232457
5059	1.78018	1.41625	1.36648	1.2794	1.54801	2.08826	0.788285	0.722892	1.2115	0.973903	0.710221	0.853276	0.897736	0.761842	0.611304	0.830994	0.743049	0.540213	0.959105	1.18459	0.501221	0.631293	0.879442	0.630863	1.09201	0.957149	0.832542	0.934069	0.542138	0.653482	1.21034	0.963308	0.655561	0.712963	1.02501	0.974986	0.772923	1.0673
5060	0.971546	0.909246	0.711812	0.703841	0.965504	1.1731	0.927578	0.969043	0.786886	0.742127	0.796103	1.0878	1.04479	0.935568	0.606978	0.644089	1.01674	0.660396	0.642124	0.596883	0.468168	0.522779	0.789689	0.748373	0.841027	0.956842	0.719584	0.896763	0.437591	0.520071	0.751468	0.534358	0.606654	0.439126	0.973095	0.783427	1.09223	1.02691
5061	2.07757	1.14096	6.58717	6.34416	2.18882	0.01	2.01421	1.23602	1.55676	2.25941	4.0629	3.52201	5.94776	2.60442	0.0773028	0.782334	0.072144	2.34908	4.73062	6.716	2.31943	2.06145	0.37978	4.08576	1.67926	1.96474	1.25607	6.36858	4.2918	1.51201	7.18329	4.32864	13.0962	4.06926	0.01	0.546147	11.9207	1.45385
5062	1.29596	1.12786	0.892803	0.785535	0.92708	1.01518	1.33323	1.3142	0.957601	0.950111	1.05895	1.31625	0.526701	0.514148	0.469812	0.594903	0.652455	0.57113	0.689504	0.801865	0.287821	0.383419	0.692187	0.436779	0.57477	0.651663	0.548199	0.716165	0.313907	0.313858	0.59782	0.548438	0.393458	0.366423	1.00237	0.929342	0.997628	1.03464
5063	2.23867	2.57215	1.72132	0.715944	2.62275	3.33541	0.759812	0.563643	1.3482	0.702465	1.05741	2.72678	0.297764	1.13684	0.841353	1.06967	1.80806	1.44324	1.64546	0.610479	0.887144	0.247488	0.01	0.62119	0.25092	0.376996	0.311868	1.42871	1.76939	3.22523	1.74103	0.900268	2.54957	2.25705	1.36472	1.07683	0.01	0.923169
5064	0.51484	0.983812	1.74286	0.709026	0.110576	0.201634	1.81943	0.146514	1.12455	1.17298	0.308944	1.18833	5.42785	0.91069	1.54029	2.69838	0.971348	2.28074	0.838999	1.13758	0.174954	2.07174	0.01	1.63766	0.604796	0.656719	0.964209	2.24329	2.49792	2.50979	1.73505	2.04715	2.86489	1.1048	0.980781	1.01922	0.427106	1.13566
5065	0.673312	0.687078	0.01	1.15323	0.755802	0.389848	0.961377	0.609417	0.883896	0.196163	1.21044	2.66575	0.860482	1.52094	1.6488	0.809832	1.5921	2.03581	1.80787	1.04708	2.66475	1.10381	1.33539	0.483675	0.957789	1.72547	1.1642	1.25077	0.153439	1.1962	1.73439	1.0632	3.68216	1.19983	0.880256	1.11974	4.47055	0.741243
5066	2.85121	4.8137	0.93385	0.914916	3.03365	4.58109	2.46525	2.45822	2.35328	2.08285	2.04421	1.84083	1.73601	1.66671	1.16969	1.39582	0.752109	0.71873	1.04	1.23565	0.548754	0.672756	1.57654	1.29604	0.85308	1.00774	1.33344	1.69923	0.731786	0.669529	1.11966	1.07927	0.621318	0.515034	1.10512	0.821937	1.00075	0.999253
5067	0.605873	0.944366	0.639306	1.64333	0.561723	0.01	1.81313	0.806554	1.49428	1.13683	0.523432	1.0167	1.29589	0.715116	0.01	0.045762	0.67304	0.944253	0.474476	0.424874	0.807566	0.289401	0.163418	0.315251	0.518512	0.484197	1.74222	1.03067	0.453499	0.583554	1.05684	0.595868	1.01519	0.137648	0.953805	0.502842	1.12764	1.0462
5068	0.725795	0.0252034	1.12238	0.475694	0.781717	0.351442	0.861783	0.465923	0.422248	0.434212	0.940601	1.09242	5.54175	1.50771	1.16279	1.60644	0.94463	1.21224	1.45452	1.208	0.633466	0.800618	0.626689	1.11115	0.596394	1.07291	1.39097	0.443957	0.690471	0.749186	2.40233	1.11641	1.20742	1.1983	1.69188	0.903057	1.09694	0.807198
5069	4.26445	1.70746	1.42602	0.391779	1.39451	0.80411	1.62583	1.00432	0.55457	1.72791	1.70151	1.30073	1.37978	1.14461	2.47336	3.46052	1.26361	1.36192	1.98029	0.699159	2.19459	1.51077	2.60492	1.0185	0.818478	1.21564	0.325263	0.578119	1.88556	3.19855	1.60541	1.7856	3.8401	2.09322	0.116948	1.0292	2.00577	0.970801
5070	0.930638	1.01423	1.04719	2.43639	1.28858	1.06277	1.57526	0.66203	1.37632	1.25974	0.542218	0.724963	1.06428	0.407064	2.37955	3.6513	1.54056	1.3815	1.35412	0.3521	1.10281	1.73819	3.34203	1.65728	1.96531	2.6386	0.495216	3.06953	1.71228	1.39498	1.82492	1.17863	3.23256	1.4872	0.840815	1.41853	1.15918	0.111814
5071	1.65164	1.73249	4.66548	0.599494	0.548996	0.983058	2.09028	1.55316	2.16733	0.800795	0.472851	1.00724	1.34334	1.65445	2.3058	3.26478	2.95588	2.76796	1.37778	0.673138	2.08429	3.17998	2.05858	1.8289	2.46691	1.60948	0.980344	4.1099	4.04161	3.67906	3.04607	2.49707	4.57026	1.91916	0.109516	2.3134	1.43018	0.569823
5072	0.807745	0.974992	0.563329	0.568733	1.21017	0.83494	0.634438	0.763574	0.6345	0.549648	0.56663	0.576915	4.53338	0.3235	0.464529	0.877201	0.84519	0.627906	0.398246	0.500938	0.426163	0.7122	0.643204	0.798452	0.837361	0.668604	0.257336	0.534815	0.620352	0.785667	0.818844	0.6707	0.825554	0.344595	0.932999	0.660541	1.17404	1.067
5073	1.18837	1.59778	0.626216	0.975664	1.20954	1.23259	1.37678	1.67128	0.429742	0.983198	0.285859	0.555303	1.49764	0.861324	1.36043	1.44715	0.0477215	1.09645	0.477823	0.231044	0.59199	0.933482	0.6131	0.506065	0.82614	0.979522	1.0894	1.20716	1.13723	0.800033	1.71172	0.843728	0.926677	0.939327	0.696133	1.18653	0.872729	1.12727
5074
5075	1.52268	1.39471	0.93989	0.750812	0.901963	0.955316	0.875052	0.947978	0.926272	0.733574	0.547955	0.706624	0.757649	0.637176	0.562271	0.865399	0.617651	0.462451	0.747834	0.758227	0.421085	0.495276	0.893154	0.564027	0.71483	0.595037	0.678695	0.848091	0.399784	0.459245	0.6286	0.618999	0.548038	0.460085	0.990119	1.02204	0.800083	1.00988
5076	1.77091	1.33292	0.01	1.18839	2.06159	1.17241	2.53919	2.10911	1.07167	2.50441	2.63369	2.40322	2.15524	2.0402	1.41277	7.9964	1.37388	1.41373	1.12883	1.59444	0.659047	1.25518	0.778885	1.15401	2.52791	1.93717	1.05868	6.88248	2.91882	0.953222	7.07217	4.24229	6.59542	6.2432	0.01	1.27837	3.23871	0.721635
5077	0.498966	0.577892	1.21208	0.129439	0.409908	0.01	1.24005	0.01	1.2606	0.61607	0.343493	1.27826	3.06761	1.19713	0.734978	1.22698	0.76619	1.15441	0.580655	0.282372	1.18516	0.798953	0.484796	1.01332	0.759657	0.408974	1.25862	1.29887	0.910651	1.09499	1.01579	0.585905	1.78786	0.460304	1.28739	1.49717	0.160897	0.71261
5078	0.750671	1.0976	0.590639	0.327874	0.757457	0.684998	0.693191	0.341188	1.49564	1.27265	0.861982	0.301111	1.57661	0.7706	0.579235	1.29913	1.7345	1.42866	0.264361	0.612989	1.10312	1.72755	0.80268	0.721353	0.895327	1.11405	0.901399	0.858388	1.74863	1.58597	0.947554	0.376652	1.47751	1.16663	1.14745	0.73236	1.10552	0.894478
5079	0.831165	1.18557	0.0400795	0.373025	0.944757	1.39472	0.658313	0.778028	0.715538	0.544322	0.162368	0.78425	3.00345	0.6868	0.555178	0.612445	1.04399	0.70596	0.550368	0.211087	0.440997	0.240892	0.999962	0.0154554	0.372385	0.463972	0.01	0.370444	0.927701	0.748097	0.493693	0.34266	1.54434	0.429362	0.882588	1.11741	1.86182	0.367189
5080
5081
5082	0.113904	0.613324	0.449168	0.316215	0.338081	0.240338	0.326921	0.477087	0.676281	0.38062	0.309294	0.639294	5.50502	0.462592	0.589047	2.5984	0.359306	0.816147	0.259547	0.156111	0.184878	0.499652	0.213618	0.164715	0.463472	0.290997	0.128359	1.25259	0.549842	0.288033	0.44803	0.52324	0.968682	1.02302	9.08849	0.390348	1.60965	0.371334
5083	0.200789	0.549355	0.614375	0.304352	0.530453	0.352685	0.325794	0.098005	0.461078	0.346276	0.465866	0.70193	1.71176	0.275608	0.597761	1.75884	1.04132	0.983791	0.566658	0.366059	0.342821	0.34897	0.242825	1.00946	0.73081	0.322851	1.36788	1.46734	0.559937	0.188365	0.01	0.253489	0.622821	0.214905	2.43352	0.458196	1.35272	0.647276
5084	0.299326	1.20878	0.340506	1.30217	0.369503	0.303095	0.630214	0.822939	2.02073	0.545178	1.02896	0.557987	1.39044	1.7257	1.71549	3.42804	3.24254	1.46225	1.05244	1.18596	1.06467	1.63221	1.41533	0.996269	0.107843	0.571281	1.22246	3.26856	1.97668	0.885099	1.12336	0.89132	4.07421	2.16508	4.64645	0.641849	0.925764	1.07424
5085	1.06161	1.37059	0.541052	0.751812	1.35575	1.03966	1.19128	1.35683	0.904145	1.20629	0.819155	1.44306	1.29558	0.972075	0.480415	0.81988	0.58882	0.42902	0.582052	0.579597	0.66064	0.911694	1.16384	0.74115	0.817419	0.838041	0.849594	1.17357	0.471994	0.44843	1.41832	0.687097	0.637771	0.338767	0.929659	0.777276	1.29927	1.07034
5086	0.439938	0.511646	0.351018	0.457879	0.448459	0.0817166	0.455935	0.741765	0.442884	0.255931	0.276035	0.616342	1.90005	0.33868	0.330991	0.650795	0.370253	0.814559	0.409515	0.620358	0.344477	0.608793	1.14302	0.321112	0.088921	0.315817	0.730286	0.724008	0.633167	0.612647	0.624264	1.04903	0.838109	0.824467	1.00608	0.993922	1.09919	0.819466
5087	0.359685	0.497715	0.332227	0.535897	0.240701	0.292715	0.621629	0.703425	0.11745	0.155674	0.822968	0.852702	1.72728	0.751874	0.434672	0.431245	0.297082	0.546354	0.139738	0.286694	0.56401	0.179418	0.545439	0.917402	0.61131	0.889585	0.559124	0.486267	0.447222	0.178492	0.628026	0.778137	0.994549	0.0805372	1.42506	0.574936	0.571486	1.66925
5088
5089	0.934281	0.536459	1.13939	0.439727	0.777555	0.706189	0.986581	0.580722	2.57794	1.03157	1.12246	0.744801	3.15221	2.03294	1.52234	0.01	1.45195	1.01294	2.08392	1.19575	2.29557	0.734225	0.808969	2.70517	1.25839	1.08231	1.87947	1.52198	2.00076	0.443247	1.67407	1.75622	1.83291	1.61973	9.81669	1.04252	0.866938	0.957478
5090	0.988679	1.09964	0.302105	0.405357	0.646758	0.976461	2.11388	2.17021	1.01092	1.02732	0.949904	2.06854	1.64724	1.32164	0.517404	0.536068	0.403123	0.470896	0.630874	0.956476	0.616342	0.931301	1.14218	1.57668	1.11561	0.975172	1.26232	1.38201	0.489883	0.497543	1.32605	0.872528	0.929686	0.703829	1.19661	0.64537	0.957174	1.04283
5091	0.637361	0.366576	2.43095	2.00046	0.741108	0.768737	1.07897	2.01142	2.5051	0.85257	0.01	1.69694	6.80142	2.04298	1.40776	7.38152	0.996782	2.2145	1.79655	2.95834	3.39996	1.23925	2.15127	9.20899	2.35966	1.16383	4.45963	3.20782	1.19208	2.00955	3.37	2.02047	4.33429	2.67781	3.17741	1.35239	0.356359	0.647607
5092	0.697456	0.590351	0.970719	0.433651	0.278819	0.649814	1.03003	0.912085	2.26281	0.76085	0.869365	1.06182	0.874915	2.43183	0.793216	2.31723	0.594092	0.844429	1.35148	0.877309	0.469458	0.691695	0.434397	0.395663	0.529624	0.673022	2.44941	2.04738	0.713605	0.431799	0.867548	0.534113	1.85276	0.552194	1.77302	0.571808	1.42819	0.411898
5093	0.504503	0.145198	0.18448	0.967388	0.215091	0.220699	0.379801	0.619233	0.4667	2.8451	2.27136	0.01	17.634	0.165319	0.406581	0.01	0.272727	0.742603	0.4668	0.256239	0.607135	1.06463	1.39112	0.418951	1.08562	0.25438	1.17322	1.43028	1.22291	0.674411	0.706651	1.02235	3.35861	0.476287	0.62547	1.37453	2.86982	0.298392
5094	0.85685	0.809536	0.191622	0.553028	0.170496	1.11534	0.929268	1.06829	0.54655	0.815314	0.374086	0.97096	0.720385	0.741039	2.44898	0.04833	0.953446	1.57165	0.498392	0.397291	0.357091	0.554924	1.00291	0.859537	0.840309	0.739162	0.975684	0.98654	0.767222	0.653064	1.0448	0.886556	0.688763	0.59589	1.03748	0.599596	1.83464	0.962521
5095
5096	0.306286	0.373915	0.823126	0.995684	0.508867	0.432344	0.0306423	1.09345	0.511371	0.438492	0.301577	1.37583	6.67064	0.289875	0.842816	1.76338	0.795844	0.881006	0.772644	0.901437	0.106046	0.685719	0.98201	0.506587	0.199803	0.723068	0.882252	1.1352	0.508997	0.701067	0.796386	0.394449	0.01	0.792567	0.547217	1.45278	2.5811	0.302522
5097	0.505192	0.705429	0.231529	0.556861	0.49056	0.568106	0.730066	0.875992	0.298429	0.412825	0.925159	1.93631	0.292593	1.00916	0.411073	1.02411	0.65522	0.491708	0.686156	0.477534	0.253246	0.890494	0.546212	0.274116	0.638116	0.775188	2.2273	1.57658	1.07476	5.89589	1.05966	0.890125	0.875369	0.597293	1.0209	0.595744	1.6141	0.979099
5098	0.197802	0.325433	0.0262868	0.526245	0.381103	0.190321	0.394686	0.24155	0.01	0.277576	0.290908	0.42648	5.06013	0.222609	0.0391006	0.692262	0.149956	0.457468	0.312317	0.31285	0.218698	0.0927924	0.29045	0.166026	0.269067	0.0883235	0.188944	0.860727	0.473561	5.94682	0.319215	0.264558	0.463578	0.621167	2.51043	1.01003	0.989975	0.1353
5099	0.835539	1.13984	0.655131	0.01	0.494005	0.01	0.539117	0.475394	0.943709	0.765218	0.551674	1.03866	1.46458	0.245555	0.366982	1.17049	1.58427	5.40837	0.991851	0.611471	1.78958	1.37851	1.35984	0.31182	0.822326	1.31567	1.68951	2.25622	1.86877	16.8596	0.629421	0.119951	1.25112	0.493114	1.14332	0.641796	1.42785	0.856685
5100	0.355499	0.911565	0.01	0.359959	0.258864	0.0682527	0.624378	0.01	0.521504	0.79703	0.678911	0.801188	3.79429	0.403227	0.320271	1.21397	0.552508	0.905882	0.503883	0.44183	0.503055	0.291366	0.389385	0.220069	0.393872	0.341557	0.742356	0.803744	0.695912	12.2585	0.792627	0.0542344	0.461396	0.669963	1.85691	0.386324	1.4738	0.5262
5101	1.04253	0.68593	1.84959	1.56979	1.10333	0.496883	0.801679	0.283147	0.770266	0.608741	0.330594	0.881719	3.70029	0.22584	1.12553	1.55396	1.22188	0.315517	0.968009	0.496903	0.822495	0.581495	1.63923	0.970172	1.26212	0.719738	2.85825	3.29202	1.10429	47.5257	0.851466	0.01	2.03115	1.27896	3.16622	0.964997	1.01415	0.985846
5102	0.413588	1.20189	0.01	2.36687	0.874772	0.704661	0.731176	2.03323	0.832847	0.522601	1.2504	0.931841	402.451	1.30435	0.963856	2.2031	2.32614	0.956489	0.917727	0.513223	1.2361	1.49217	8.53347	0.187459	0.796931	0.295681	0.272563	2.66951	3.05135	45.1452	1.45502	1.2825	3.34172	0.581223	6.80982	0.880024	0.913917	1.08608
5103	0.44452	0.522654	0.165218	3.55156	0.370568	0.53211	0.410966	0.748896	0.360276	0.01	1.06434	0.54954	3.62766	0.562608	0.436736	2.51864	0.529034	2.43632	1.28273	0.448138	0.497874	1.65345	1.56993	0.309864	5.54495	0.286069	1.01547	0.883439	0.29196	9.99524	0.282199	0.1901	0.901825	1.14333	0.498211	1.40664	3.20303	0.593359
5104	0.858943	2.40568	1.93882	4.19521	1.65154	0.612958	0.567782	3.17175	1.73023	1.31792	1.80833	1.538	4.05313	3.00359	3.24555	3.94305	0.7102	3.55888	2.20535	2.01503	1.74933	1.55566	3.93275	0.63977	1.10637	0.691823	3.43643	3.24491	4.61808	32.362	1.0064	2.38032	1.31998	0.826048	4.26487	1.23569	0.764308	0.01
5105	0.284668	0.186534	0.01	0.988516	0.316193	0.394595	0.491473	0.253168	0.480367	0.129252	0.209012	0.728417	0.475841	0.63208	0.607251	1.547	0.340644	0.332786	0.244913	0.481514	0.11772	0.434332	0.145275	0.808351	0.425125	0.306934	1.39218	0.249602	0.412318	1.18395	0.745754	0.790412	0.761443	0.374243	0.725001	1.275	1.88045	0.461808
5106	0.263489	0.430949	1.68152	0.169394	0.302739	0.394669	1.16712	1.18596	0.477187	0.637132	0.315221	0.73265	0.630939	0.441724	0.59858	0.908273	0.712342	0.58231	0.639213	0.566756	0.325029	0.798698	0.610557	0.476003	0.540711	0.532838	0.674218	0.665598	0.857299	1.92435	0.755729	0.714914	0.72061	0.547945	1.08373	0.916274	0.804484	1.22839
5107	0.0844711	0.223285	1.23424	2.20609	0.295246	0.600025	0.563102	0.262858	0.10518	0.352304	0.185857	0.510616	0.345676	0.467716	0.226694	0.302519	0.119101	0.538948	0.386664	0.718537	0.65898	0.370955	0.163441	0.626844	10.9855	0.118724	0.304348	0.451817	0.99949	0.303341	0.37207	0.359864	1.01729	0.21184	1.14863	0.851366	1.15432	0.311616
5108	1.73355	1.77556	0.370926	0.941389	0.904953	1.65135	1.74602	1.77239	1.34463	1.20694	0.979714	1.50451	0.99423	1.30936	0.503612	0.692312	0.950913	0.696103	0.871298	0.703388	0.451304	0.6801	1.1897	0.730623	1.01788	1.00988	1.03554	1.05908	0.743427	0.642095	1.06103	0.798231	0.628564	0.538092	1.03258	0.876448	1.27867	0.96742
5109	0.399046	0.56528	0.122148	0.408071	0.385293	0.551132	0.558469	0.961473	0.268279	0.384881	0.282677	0.777508	0.508436	0.547347	0.243141	0.557158	0.357117	0.275116	0.325505	0.26315	1.097	1.00768	0.494951	0.318136	0.374407	0.340287	0.398816	0.219038	0.332534	0.246642	0.491964	0.263217	0.325574	0.397897	1.04458	0.863401	1.30113	0.955419
5110	1.32334	0.813957	0.707038	7.49899	0.474681	0.972047	0.768034	0.764497	0.477391	0.662411	0.319992	0.734279	0.773119	0.481024	0.361139	1.19437	1.22327	0.838908	0.761528	0.103527	0.611479	0.415731	0.755088	0.527779	0.610584	0.696937	1.48775	1.76516	0.735735	0.598024	0.954862	0.273936	1.30844	0.209684	0.748675	1.25133	1.86537	0.346883
5111	1.37553	1.63285	0.01	0.651363	0.572152	1.42583	0.746934	0.847452	0.894817	0.676583	0.584251	0.53332	0.901318	0.622498	0.458633	0.833346	0.732035	0.586422	0.601266	0.354594	0.483592	0.687126	1.01673	0.708088	0.774714	0.760569	1.16477	1.3369	0.8431	5.14769	0.914952	0.773556	0.958968	0.904427	0.962038	1.21332	0.970024	1.02998
5112	1.01015	2.23228	0.737606	6.00581	1.3504	1.2143	0.900462	0.209171	0.688115	1.08313	1.22585	1.29549	0.434876	3.42047	1.42363	3.66826	0.954658	1.77637	2.03776	1.57915	0.930213	2.36363	0.952587	0.67971	0.555318	0.964609	4.29091	2.28024	6.17547	4.52049	1.18662	1.59267	2.97793	0.875745	1.0439	0.956103	4.08279	0.851903
6001	1.17541	1.03505	1.11512	1.04309	1.0082	1.02317	1.21027	1.2715	1.31686	1.12856	0.828817	0.782926	0.958328	1.03588	0.478658	0.356498	0.731961	0.481885	0.504173	0.724316	0.494376	0.728342	0.498959	0.492645	0.683221	0.922817	0.863987	1.01012	0.484216	0.716526	0.919854	0.746581	0.575011	0.641216	0.927041	1.06976	0.939406	1.06059
6002	0.921784	0.770863	0.760579	1.12797	1.15271	0.812697	1.5196	1.22033	0.663916	0.981327	0.376189	2.23837	1.23782	2.42097	0.633784	3.35795	1.69267	1.71317	2.36652	0.691747	1.13949	2.83696	0.183539	1.34661	0.76859	2.94477	1.66673	2.41143	0.776218	0.746317	0.776948	0.906999	1.8011	2.44894	0.679903	0.01	1.73667	1.3201
6003	0.4658	1.43317	0.92742	0.606159	0.875564	0.406052	0.643573	0.930019	0.692126	1.36252	0.929	0.01	0.526619	1.25662	1.43607	0.830166	0.84335	1.04207	1.76919	1.49831	2.3496	5.41278	2.39172	2.00398	0.352073	0.803776	2.38183	1.34726	0.774517	0.97542	1.68934	0.597778	1.83804	0.448421	0.662416	1.01402	3.75828	0.985983
6004	0.434817	0.404235	0.75854	0.73638	1.06763	1.21447	0.817013	0.908437	0.403566	0.348601	0.611179	0.725903	0.351699	0.330027	0.328936	0.245739	0.603123	0.456234	0.331663	0.446978	0.250127	0.304791	0.242399	0.283981	0.156804	0.215726	0.28639	0.359426	0.342124	0.456832	0.290127	0.301801	0.24157	0.254466	0.995258	1.05596	0.9583	1.00474
6005	0.811222	0.635516	0.374684	2.67981	0.0248582	0.89425	0.81179	1.60282	1.25415	0.01	0.01	1.17264	0.402025	0.0958654	1.35328	4.61233	1.54039	1.986	0.803964	1.43431	0.281159	8.18473	0.533154	0.731121	0.01	0.424662	1.77561	2.5799	1.45114	1.08108	1.16916	0.731733	2.32512	1.46504	0.82005	1.17995	2.80375	0.01
6006	1.7165	1.92901	2.01036	1.4802	1.44655	1.12739	0.717216	5.18021	1.15495	0.88434	0.01	6.65123	1.10403	1.2986	3.13916	0.01	2.95392	1.77387	1.0781	1.35143	1.62442	1.25702	1.59342	1.15222	1.32926	2.19022	0.667242	2.309	2.11393	1.63816	1.1715	1.6941	2.20818	0.360709	0.719021	1.28098	7.52196	0.0859147
6007	0.737489	0.721666	0.484071	0.527195	0.783437	0.904285	0.628742	0.63546	1.1534	0.906344	0.505102	0.893317	0.929025	0.861298	0.657176	0.593629	1.03365	0.822716	0.959023	1.29544	0.493842	0.600391	0.287517	0.306261	0.652446	0.776608	0.38521	0.466798	0.50552	0.513318	0.830371	0.830223	0.324195	0.340562	0.937667	0.985582	1.01442	1.13644
6008	0.944711	1.56741	2.55935	1.90796	4.30082	3.87767	2.07478	2.99291	0.970206	1.3938	0.984013	6.47478	0.01	1.42948	3.24797	4.02563	2.75945	1.5058	2.67571	1.82737	1.58047	2.26349	0.755357	1.1668	0.313796	1.26279	1.25127	4.70764	2.82239	2.07603	0.152564	3.07736	1.92343	1.02479	1.08335	1.12657	0.916647	0.693346
6009	1.4716	1.32385	1.20848	1.32598	1.06511	1.5651	0.626645	15.6232	2.14484	1.83962	0.399505	2.83634	1.10663	0.860154	1.24233	1.31007	1.48109	1.30379	0.500382	0.741715	1.64908	1.91417	0.319115	0.137463	1.37105	1.07255	1.15475	0.775996	3.07683	2.91414	1.41201	1.48116	1.72679	1.32118	1.31136	1.28588	0.714117	0.595187
6010	1.42229	1.54459	1.03137	1.11813	1.28835	1.63026	1.24951	1.62741	1.2576	0.944385	0.572815	1.33144	0.816771	0.822022	0.637851	0.741891	0.885106	0.566955	0.810759	0.806313	0.456389	0.70928	0.861142	0.613049	0.90553	0.874682	0.844412	1.02207	0.449876	0.636374	0.953896	0.778729	0.736532	0.809366	0.975518	1.02448	0.814121	1.15678
6011	0.734314	0.749205	0.529985	0.489825	0.683057	0.865582	0.990773	0.805558	0.57241	0.665084	0.713646	3.11518	0.372549	0.465373	0.433364	0.362488	0.477957	0.390407	0.48011	0.617027	0.352187	0.484378	0.387108	0.421843	0.410165	0.611845	0.423587	0.494681	0.276141	0.321706	0.560499	0.516111	0.300534	0.304435	1.01535	0.999734	1.00027	0.906209
6012	5.41519	6.79592	1.01497	0.835691	3.57733	4.8361	1.83704	1.86931	2.20723	1.63434	1.98332	1.77281	1.38075	1.91908	0.998475	1.16032	1.01799	0.773256	1.13	1.2401	0.41096	0.459883	0.522127	0.445076	0.681227	0.728195	0.735623	0.844315	0.245264	0.331376	0.563042	0.658937	0.44857	0.444338	0.988288	1.01171	0.97706	1.06583
6013	2.0329	2.59551	0.658868	0.608443	2.21299	4.45519	0.901646	0.858827	1.02563	1.02446	0.815954	0.878957	0.489772	0.953045	0.627444	0.673344	0.885623	0.661422	0.739747	0.737858	0.550903	0.623514	0.527267	0.543139	0.772047	0.946364	0.668625	0.746155	0.626137	0.768912	0.558325	0.67702	0.721077	0.615475	0.997212	0.919616	1.09004	1.00279
6014	2.91243	1.62272	2.50428	2.80275	1.75277	1.66605	0.856947	0.34904	1.07054	2.11383	28.1328	9.13327	3.71634	2.13178	3.10313	3.96646	2.16489	2.77986	1.0165	2.07918	3.23651	6.7438	3.74066	4.72276	1.27603	2.41485	4.69866	0.152989	3.46654	2.67371	1.06644	1.72032	2.65037	3.30739	0.988353	1.01165	0.97616	2.08143
6015	0.474316	0.493666	0.582066	0.588779	0.888055	1.00776	0.533626	0.471301	0.573965	0.445142	0.37091	0.4866	0.377615	0.468847	0.290116	0.22922	0.558713	0.417394	0.496985	0.514505	0.291717	0.319057	0.232131	0.210695	0.396033	0.544691	0.287266	0.386587	0.301401	0.369884	0.445496	0.485855	0.326126	0.338967	1.02689	0.869925	1.04199	0.97311
6016	1.58242	1.3838	0.81825	0.753206	1.208	1.60128	1.19306	1.12571	0.992869	0.711377	0.764957	0.892778	0.86044	0.791109	0.563246	0.615015	1.15286	0.917104	0.797287	0.853332	0.425109	0.455014	0.42917	0.491795	0.779036	0.763082	0.470638	0.631883	0.315395	0.419579	0.577789	0.623266	0.338404	0.364366	0.983208	1.00275	0.997246	1.15159
6017	0.647456	1.10202	1.2776	0.01	0.837172	0.650249	0.457504	1.03649	0.99183	0.309714	0.823553	1.21538	1.65783	6.21701	0.171449	0.129888	2.12442	1.56886	0.514714	1.35085	0.203799	1.15413	1.4047	0.716341	0.54857	0.676511	0.983402	0.869713	0.549447	1.00025	0.01	1.7872	2.19065	0.01	1.37632	0.623679	1.82797	0.01
6018	2.17137	1.39007	2.52066	2.12931	2.11418	3.88752	4.49071	2.89664	1.30822	0.205766	1.23079	16.9667	4.17114	4.36267	1.21099	3.57321	0.79112	2.115	0.323863	3.07047	2.1466	1.30785	3.05519	0.551393	1.92438	2.86082	1.64652	2.6121	0.71707	2.87354	0.854213	2.50086	5.03004	2.02838	0.960258	1.00848	3.01847	0.991521
6019	2.12265	1.58966	4.02649	3.78128	2.37052	2.90375	4.47623	5.90844	2.98963	2.19939	1.07174	1.63368	2.32464	2.89269	0.72096	0.872476	1.26031	0.992601	1.45925	1.57364	0.991157	1.00147	1.25458	1.25093	0.628654	0.436699	1.97751	2.42741	1.16401	1.69036	1.3297	1.23923	1.23915	1.07851	0.82176	1.11994	0.880061	1.25227
6020	2.59407	2.36156	0.586738	1.71202	1.46417	0.885192	0.553247	2.66711	1.19185	0.956696	0.851064	2.36598	0.799095	0.568282	1.34769	2.37418	0.651575	2.64618	1.91799	1.34738	2.0505	2.07167	2.16138	0.820378	2.61712	2.09646	1.52491	0.601474	1.8313	1.59971	1.37157	0.583673	1.83502	1.84824	0.851131	1.39045	1.14887	0.0123193
6021	1.37722	1.28548	0.820594	0.794631	1.18239	1.42249	1.19332	1.31899	0.977344	0.933612	0.961462	0.845448	0.939631	1.2288	0.505832	0.539093	0.898556	0.681949	0.715163	0.920837	0.356341	0.390312	0.459217	0.47146	0.662676	0.769413	0.81089	0.914647	0.356153	0.461905	0.659576	0.67807	0.396468	0.396034	1.03757	0.954046	0.978581	1.02142
6022	1.74991	1.1565	2.94236	1.12274	1.9655	0.665689	3.25706	2.86989	3.34255	0.827258	3.35132	1.04726	3.64785	33.0202	4.05564	0.01	2.24232	0.622735	1.9005	1.42389	1.15652	4.15209	1.15657	1.44172	1.00872	2.78374	1.84161	3.58576	2.53088	0.966662	1.70313	1.0064	3.63372	1.33065	0.01	3.70844	1.57373	0.42627
6023	1.07339	0.880155	1.54806	1.37994	0.907869	1.07892	1.23509	1.51473	1.67086	1.36573	0.945418	0.855823	1.21379	1.21811	1.06834	1.1949	0.853521	0.597998	0.745378	0.874435	0.484267	0.477548	0.663798	0.673093	0.711357	0.640014	1.09349	1.29025	0.635888	0.824021	0.982478	1.00639	0.865426	0.887715	0.927826	0.997068	1.00293	1.1182
6024	0.791019	0.8936	2.15176	0.719598	2.43246	0.911823	0.269972	1.20234	0.870514	1.20915	1.53921	0.864749	1.62365	0.825945	2.92596	2.52972	1.23833	0.729571	1.72628	0.915176	1.01875	2.23918	1.87676	1.66364	1.44891	1.08293	1.54728	2.45545	2.2026	1.61753	1.76622	0.8701	3.46585	1.38539	1.44405	0.991703	0.91127	1.0083
6025	3.29612	2.95276	0.858075	0.734114	3.03914	4.94212	0.782018	0.597957	1.1157	1.12233	0.974574	0.433993	1.29437	0.808934	0.933783	0.880013	1.08451	1.66305	1.04591	1.06738	0.640636	0.907364	1.15569	0.500558	1.46707	1.21532	0.540251	0.873015	1.15946	1.22579	0.541468	1.24333	1.00907	0.741345	0.748626	0.369212	1.25676	1.25137
6026	2.33009	0.01	4.04189	1.26738	0.01	1.69924	2.1631	3.35571	0.331708	1.75975	4.8954	2.07858	6.63891	2.65821	4.79574	0.950315	3.19424	1.82552	2.53876	6.81585	2.11857	1.14175	2.23132	1.79557	1.27265	2.03293	2.96796	3.95141	0.96251	2.2168	3.4875	2.02426	6.2108	1.09946	1.15916	0.01	1.49716	0.84084
6027	0.878688	1.13303	1.07536	1.42912	0.613522	0.730918	1.10681	1.55121	0.674295	0.0859801	0.941358	0.0908083	1.51375	0.0769245	1.17351	2.5947	2.20415	1.5416	1.14534	2.16742	0.582876	1.82289	2.02493	0.91509	0.746155	0.324711	0.983639	0.826281	2.64692	0.0457298	0.0537338	1.47742	2.85889	0.0230904	0.872879	0.01	1.12712	1.82284
6028	0.01	1.43892	0.01	2.26736	0.0649539	0.960364	3.65089	4.55933	0.561647	1.92124	4.26008	0.88208	2.746	4.61823	2.67182	2.72701	1.18013	2.83911	2.75774	0.889817	0.01	2.24895	2.27935	0.733763	2.10952	1.46394	0.763212	4.41901	2.85662	2.15608	2.23448	0.458686	0.318546	2.15669	0.26747	1.43045	1.35346	0.646544
6029	5.43484	4.2415	4.72889	3.99559	2.29648	2.69423	4.52332	2.18158	3.74018	1.84376	1.34401	1.40668	4.82513	1.43173	3.84407	2.29977	3.66961	4.64911	41.1382	7.2494	2.91814	5.75419	2.17617	0.892365	3.7073	1.85824	0.376552	5.17888	0.699445	3.32057	1.45171	2.77526	3.6722	2.94604	1.36707	3.80645	0.63293	0.01
6030	0.394778	3.4272	3.27169	0.265194	2.45885	1.35415	2.61556	1.59086	4.70155	1.90008	3.05437	3.24862	4.63564	4.22006	4.59663	2.19182	3.42373	3.03814	0.851087	0.01	3.48141	1.58501	0.352099	1.19589	2.43939	3.05281	6.8356	4.21811	3.32933	3.59797	2.47082	1.73398	1.91649	3.72784	0.0500902	1.669	2.43077	0.331001
6031	1.24462	0.01	3.0747	1.84495	1.32994	1.23926	1.13062	1.63383	1.18875	1.04485	0.810304	1.50699	1.51763	1.17774	1.22555	0.81906	1.80535	1.05475	2.58236	1.40781	2.82261	1.5927	0.01	1.61783	1.11558	2.15973	2.28725	2.41758	0.619245	1.99863	0.709281	0.963057	4.26422	2.03086	0.01	1.28713	0.712874	3.82578
6032	1.4052	1.09291	0.927685	0.801215	1.24874	1.58223	1.06862	0.953826	0.814941	0.664059	0.570034	0.710927	0.830119	0.631468	0.423926	0.71784	0.920088	0.725355	0.753997	0.635742	0.4367	0.643812	0.463076	0.611762	1.01154	1.06297	0.809933	0.777081	0.812744	0.862788	0.732684	0.942234	0.661741	0.656131	0.910571	0.949179	1.05887	1.05082
6033	0.398963	0.79342	1.30515	0.360755	0.201697	0.344274	0.570472	0.989191	1.51749	0.638801	0.221533	0.797418	1.28257	1.67966	0.830981	1.32903	1.13485	1.80865	0.953148	0.506579	0.821437	0.78449	0.220943	0.864792	0.01	0.841406	0.923138	1.07968	1.31315	0.5935	1.92185	0.917419	1.83749	1.34574	0.834849	1.32135	0.91799	1.08201
6034	0.696592	0.435304	1.56593	0.51055	0.643645	0.378536	0.180968	0.466402	2.20285	0.545389	1.59699	0.60474	1.53723	0.01	4.25993	0.374776	2.29226	1.43376	1.36617	1.60818	0.455235	1.32359	0.860131	1.38769	1.17158	0.422179	0.882805	2.32977	2.86357	3.43251	0.272643	1.14985	2.52357	1.84347	1.06888	1.72615	0.931125	0.01
6035	0.337291	0.838116	1.04026	5.55413	0.616842	0.849102	1.0192	1.61451	0.01	0.588067	1.20117	3.96975	1.40669	2.06102	2.51212	0.01	1.42337	0.01	1.46271	0.357604	0.86365	0.993638	1.14729	1.13477	0.885263	0.677795	0.268086	2.02487	0.303904	1.72001	0.41588	0.907546	1.23657	0.981155	0.37542	1.67016	1.13959	0.860407
6036	1.72488	1.57412	0.514243	1.289	1.45163	2.38921	0.0423783	0.950156	1.77941	0.990287	1.07747	0.825936	1.57475	0.878563	0.715107	1.1064	1.07112	0.719163	2.50221	1.51265	1.14442	1.05657	0.823867	0.708301	1.28688	2.15891	2.01726	0.650881	1.09405	15.9331	1.38323	1.49348	1.53778	1.58528	0.755449	1.10351	1.18769	0.896495
6037	1.00248	0.01	1.51975	1.33517	1.75471	1.5464	1.13059	0.190357	0.903628	0.285536	1.04162	1.01627	2.20823	0.649512	0.809696	3.00113	1.47544	2.24071	1.4403	2.32156	0.851711	1.62411	0.539841	0.574047	0.400316	5.41445	1.78831	2.82227	0.998631	2.89305	0.587221	1.01605	2.68716	1.81502	1.33025	0.503597	1.5524	0.669749
6038	0.607013	0.902737	1.39235	1.06871	0.659047	0.820398	0.914176	0.46511	1.19969	0.446354	0.937889	0.973765	1.53855	0.610156	0.780042	0.739038	0.773999	0.388832	0.564242	1.5654	0.488458	1.1808	0.974875	0.438736	1.36717	4.96346	1.3332	2.43498	0.635039	1.37454	0.562574	1.03662	1.09926	0.956446	1.45935	0.01	1.02562	0.974382
6039	2.30252	2.0672	2.91367	5.13181	1.66976	1.83292	2.72817	1.56614	2.18578	2.10505	11.0285	12.9486	5.09815	2.53761	2.47557	4.5909	3.55318	2.75537	0.913763	2.65529	0.933921	6.77571	2.93748	7.3123	1.35926	1.32255	3.61141	2.68551	0.439928	2.75503	2.54694	2.24592	4.39387	2.15378	0.01	1.9987	0.01	2.1561
6040	1.93509	2.44622	3.15854	2.40428	3.28958	1.87291	7.75712	3.67471	4.1707	1.07988	3.88014	36.3472	1.66037	6.81303	5.03573	6.63171	6.8193	4.15128	7.66895	14.7212	4.15433	1.08711	3.7198	7.16069	1.28285	2.54972	5.65142	9.13481	1.17084	3.95883	3.20925	8.1397	10.0956	4.78454	0.01	4.90809	1.99737	0.01
6041	0.574378	0.579318	0.579493	0.219473	0.805553	0.857652	0.719799	0.711814	0.700144	0.523055	0.681542	0.938352	0.781592	0.647594	0.459075	0.546637	0.720144	0.654448	0.551377	0.523961	0.308862	0.45481	0.265148	0.478402	0.643838	0.730881	0.663118	0.713745	0.627368	0.578897	0.673703	0.594935	0.568002	0.528338	0.899422	0.782578	1.20923	1.10058
6042	0.458801	0.534228	0.37047	0.435023	0.443736	0.660615	0.649427	0.465776	0.33817	0.407356	0.626066	0.532145	0.639811	0.491432	0.42788	0.480799	0.512044	0.447368	0.415826	0.787773	0.100772	0.334172	0.206026	0.38124	0.468771	0.525792	0.530803	0.710058	0.286354	0.415172	0.472166	0.680981	0.367427	0.333594	0.960728	0.798042	1.03927	1.13123
6043	0.950432	0.504401	1.20896	0.7141	0.216411	0.743758	1.13181	0.480438	0.618719	0.75929	0.790292	0.512375	1.48181	0.355325	0.483951	0.932762	0.831657	0.412392	0.515415	0.428766	0.0226607	0.977607	1.69808	1.3236	1.16707	1.54659	0.490154	0.726089	0.785348	1.08836	1.17428	0.821886	0.0729418	0.202265	0.925798	0.901905	1.15171	1.0742
6044	1.07951	1.00174	0.774002	0.576815	0.523692	0.458769	0.821409	0.860724	1.70652	1.23561	0.470043	0.389959	0.656694	0.629724	0.903104	1.05425	1.82779	1.12755	0.324094	0.461378	0.610326	0.789816	0.617197	0.546735	1.01503	0.891928	0.402459	0.525159	1.7872	1.85899	0.196969	0.348295	0.844208	0.853098	0.972355	1.02764	0.829509	1.07109
6045	1.48368	1.80156	1.28491	0.549792	1.7847	2.02531	1.30231	1.43736	1.14054	0.924982	0.539551	0.564141	1.04484	0.97981	1.01265	0.491994	1.38402	1.37039	0.496072	1.01963	0.570204	1.02807	0.760864	0.954778	1.07967	0.833778	0.982036	1.4935	0.704784	1.16596	0.759987	1.4095	0.843578	0.665732	0.890304	1.1097	2.01793	0.48149
6046	0.81598	0.146043	1.51044	0.581634	0.159114	0.910466	1.09846	0.377813	1.26057	0.993825	1.12495	0.970489	1.88442	0.01	1.15117	0.151069	1.50413	1.16347	1.02515	2.05201	0.01	0.604308	0.168358	0.90825	0.360928	0.844302	0.762739	1.05432	1.04713	1.08609	1.80664	0.710365	1.68314	4.19997	0.0512262	1.12228	1.49181	0.877721
6047	0.27853	0.431807	1.62794	0.392108	1.99099	1.85101	0.962481	0.883704	0.94316	0.87899	0.761077	0.01	2.76148	0.01	1.19487	1.27129	1.25083	1.20911	1.17208	0.311733	0.422167	0.540499	0.612952	0.817348	0.62567	0.750605	1.35163	1.6426	0.884695	1.56015	1.0744	0.471439	1.60348	0.815388	0.617192	0.762648	1.50242	1.23735
6048	0.826108	2.98739	2.32123	2.85181	2.3749	2.15212	1.44298	1.8143	0.01	1.28957	2.10136	2.42046	2.81694	2.27894	3.65869	13.4377	2.93924	3.18725	3.36588	1.04932	1.58174	1.29578	1.0721	1.29988	2.56603	0.449582	2.32344	4.8973	1.38807	0.745638	3.88557	2.48615	3.16928	2.29069	1.39083	0.01	1.04557	0.954429
6049	0.41472	0.549938	1.84725	1.53448	0.557018	0.179854	0.883162	1.40084	998.222	0.57509	1.23461	1.49472	1.4494	0.962807	0.902673	1.59463	0.923915	0.599483	1.21782	0.910428	0.613927	0.605233	0.941672	0.640897	0.494852	0.331096	1.58734	1.65867	0.840481	0.811791	0.822669	1.11118	0.269295	0.625258	0.674299	0.762738	1.23726	1.47296
6050	1.19782	0.74088	0.392647	1.66062	0.672412	0.692972	1.34495	1.45058	0.295471	0.143689	0.724203	0.729687	2.20906	5.38995	1.72132	2.08537	1.00815	0.64577	1.58478	1.10967	1.85784	0.687417	1.6906	1.88287	0.832298	0.35805	0.840826	1.21371	1.76523	2.07129	1.26935	1.30041	3.59278	1.28503	0.683156	2.04606	0.01	1.31684
6051	0.489178	0.641055	0.0125453	1.18049	0.26176	0.869801	1.26347	0.565587	1.21553	0.620088	1.33958	1.3657	2.86834	20.5427	0.558304	1.0949	1.31251	0.01	1.07421	0.690306	0.850847	1.28777	1.45536	1.37779	1.73766	0.703337	1.29583	2.08354	1.16255	0.736176	0.01	0.224525	2.74769	1.0954	0.958586	1.54112	0.968249	1.03175
6052	1.38403	1.04353	7.19564	3.63769	1.42232	0.927738	1.82108	3.31231	3.18681	3.59354	10.3281	5.16606	5.95176	1.90663	5.04164	3.32639	0.54142	2.42658	3.5906	2.37568	1.82856	1.92482	2.33502	5.1354	1.94401	1.56276	1.26719	0.01	5.33374	3.30068	3.92006	1.12116	2.60089	3.27921	1.12302	0.876979	1.91621	0.01
6053	0.394355	0.891308	1.63703	1.32473	0.38581	0.489734	0.954595	1.65821	0.765431	1.16353	1.70973	1.82414	3.96019	1.43536	1.69763	0.625374	2.10003	3.91787	2.54412	1.97133	0.0641855	1.53992	2.1363	1.972	1.33055	0.206091	3.64364	3.45194	1.5805	1.50755	4.56167	0.147551	2.86615	1.50477	0.813963	1.03571	1.38901	0.964292
6054	2.98313	0.01	1.2509	0.184189	0.58929	0.921987	1.23835	1.21279	1.88621	0.949249	2.59012	0.972105	4.32535	2.13604	1.70025	1.75773	3.31312	2.13666	0.769533	0.01	0.459681	0.441888	0.906635	2.88492	0.698568	0.784018	0.103529	3.67794	2.03329	1.45415	2.65462	1.4598	4.2012	2.75356	1.09085	0.01	2.5597	0.909147
6055	1.05877	0.95734	0.133194	0.286502	0.676968	0.805869	0.352204	0.376144	0.689428	0.86441	0.376974	0.322532	0.788053	0.42268	0.759577	0.551716	1.50436	1.36691	0.373079	1.04446	1.78556	2.16395	0.500513	0.515235	1.56139	1.56462	0.282246	0.374065	3.03544	4.18105	1.23836	0.784676	1.65617	0.707348	1.05129	0.99024	0.968202	1.00976
6056	1.20574	1.84912	1.78084	2.60639	0.908349	1.25543	1.34308	1.00052	1.96923	1.42257	4.6473	2.63895	3.23039	2.01893	2.50069	0.566023	1.89217	2.95028	2.6154	2.45606	1.85654	2.51312	1.72565	2.65928	1.69312	1.49678	8.43921	4.28389	2.02241	0.928201	0.01	0.566409	6.51195	3.82856	0.53667	4.1468	1.46333	0.01
6057	1.29219	1.13935	0.854105	0.744953	1.09089	1.30578	1.21474	1.23216	0.958899	0.850673	0.844348	1.09175	0.934301	0.915193	0.545941	0.665257	0.817852	0.522787	0.573377	0.775878	0.440978	0.535273	0.781553	0.806021	0.665286	0.837714	0.682801	0.867436	0.513888	0.548663	0.674162	0.719751	0.416931	0.403974	0.972998	0.835297	1.08421	1.027
6058	1.65111	0.445729	5.18435	2.39371	1.40794	0.234136	2.64827	2.75629	2.04465	3.12627	0.564563	0.791935	3.84136	1.68932	2.44573	4.19501	2.28878	4.10882	2.40911	3.06446	2.31369	5.18063	1.58483	2.64057	0.923939	1.89803	3.33916	2.89567	3.28074	4.23086	2.01891	1.33002	5.36618	3.32731	1.3049	0.116924	0.695103	1.8626
6059	1.02733	1.00656	0.99921	1.80783	0.960528	0.698821	0.932505	0.699297	0.519664	0.338113	1.00336	1.29427	2.11626	0.364343	0.985043	1.16579	1.4059	1.09422	0.853765	1.32424	1.01682	1.27828	1.29408	1.77585	1.3702	0.776884	1.62702	1.88735	1.3185	0.519634	0.662062	0.34239	0.99299	0.01	0.996276	0.790838	1.00372	1.79623
6060	1.27997	0.754261	0.499766	1.98392	0.308592	0.418102	1.11041	1.20917	0.01	0.093979	1.37997	0.01	2.21395	0.798167	1.86645	2.79455	0.995392	1.59994	0.912176	0.928019	1.49852	0.01	1.18134	2.01079	0.623817	1.06809	1.27129	1.5641	0.857062	7.41508	2.16535	1.17946	4.06559	1.12728	0.01	2.03249	1.22184	0.778159
6061	0.597456	0.525114	0.01	0.67047	0.304341	0.667328	1.40773	0.69284	1.10706	0.208296	0.410253	0.934428	2.56309	0.819453	0.874544	1.50944	1.24941	1.17554	0.391715	0.461682	0.524876	0.0945869	0.284819	1.18136	0.766383	0.707801	0.01	0.58442	1.15851	0.839244	0.563621	0.287723	2.60748	0.753244	0.628454	0.999707	1.00029	1.15693
6062	1.97984	0.759886	0.268033	1.82316	1.07614	0.793237	0.42719	0.677871	0.202592	0.88126	0.250534	1.86533	1.88225	1.11738	1.08747	2.41157	0.541468	1.07	1.48212	1.57924	0.320482	0.159463	0.663906	0.75584	0.598256	1.13472	1.94301	1.68361	0.79321	1.5344	1.97839	1.97472	3.29142	1.35964	2.26515	0.01	1.42795	0.572048
6063	0.477061	0.271535	0.339482	0.192854	0.450105	0.389256	0.539718	0.30004	0.311399	0.384657	1.41938	0.442047	1.15812	0.625344	0.674838	0.948701	0.57365	0.681188	0.870096	0.0931704	0.531155	0.73965	1.04257	0.604995	0.238246	0.529535	0.01	1.1898	0.01	0.456079	0.499258	0.610438	3.36562	1.15564	0.35322	2.14257	1.64678	0.0378422
6064	2.67151	0.629765	0.372457	1.61746	1.365	0.919346	0.513846	1.70399	4.45441	1.30914	2.38018	0.982483	1.76731	1.62032	2.60105	3.37744	3.34287	2.40387	0.959176	1.73197	1.46575	1.68821	2.70293	2.45881	1.01021	1.08394	0.847002	2.17047	2.10174	1.74234	2.58696	1.53671	5.94574	0.670493	0.01	0.777484	1.22252	1.50925
6065	0.83829	0.17076	0.649585	0.468837	0.778852	0.476064	1.67552	0.83908	0.256114	0.422761	1.1236	0.764017	0.900121	0.172136	1.23809	1.84117	1.08754	0.789644	0.617225	1.17748	0.909583	0.188648	1.16709	2.14362	0.574054	0.325778	2.43996	1.26489	0.818619	1.27364	1.65607	0.110816	1.43323	1.1875	1.28562	1.23601	0.704316	0.763989
6066	2.97992	0.849744	3.91334	9.3339	3.17703	5.38388	3.17734	2.69528	4.06123	5.31643	2.59349	10.0888	12.5409	2.18405	7.77431	10.4874	5.88251	4.44155	2.00739	4.73765	5.52775	5.34788	5.16767	4.3189	5.3759	4.89049	3.10123	12.2856	1.86958	4.70003	7.33423	3.22027	14.9005	8.57967	0.01	1.99717	0.01	7.81196
6067	1.01529	0.937224	1.69147	0.496379	1.75655	0.477054	0.684593	1.17399	1.04444	1.21432	1.3131	4.00653	1.13522	1.90207	1.16477	3.87691	2.91853	2.60086	1.55101	1.42426	0.657838	1.68888	1.22382	1.60174	3.04754	2.69753	1.07537	2.54298	1.97407	1.43466	2.51633	1.1052	3.06776	0.812299	1.12954	0.816868	1.72151	0.870456
6068	0.0527874	0.988695	1.70751	0.01	0.93499	1.0468	0.939808	0.151202	0.653522	0.869462	0.896551	1.78306	1.25898	0.26013	1.38516	0.433701	0.516423	1.11279	1.82306	0.709287	1.16316	0.338369	1.02603	1.11883	0.620683	0.39115	0.01	0.527964	3.57277	1.17516	1.98426	0.328968	2.26869	1.72027	0.596974	1.49733	0.559796	1.40303
6069	0.310473	0.453807	0.696512	0.624026	0.766783	0.511032	0.917433	0.266966	0.87793	0.627016	0.717718	1.53074	0.942344	0.0575935	0.752911	0.494447	0.489369	0.425502	0.814032	0.0957622	0.47349	0.414745	0.599155	0.489255	1.31656	0.561953	2.06405	1.5329	0.163007	0.01	1.19165	1.07116	1.92746	0.555279	0.977911	1.02209	1.05364	0.274017
6070	3.0566	1.44559	0.394661	1.84329	2.09686	1.51857	1.25657	1.5349	1.48943	1.03017	1.14233	2.30986	1.88767	1.52848	0.775043	2.33314	1.08069	0.821187	1.15386	0.706266	0.586773	0.899267	0.847982	0.802695	0.669659	0.770601	0.630159	1.05538	1.84036	1.58537	1.0764	0.907076	1.02189	0.708411	1.00001	0.999986	1.70003	0.0818502
6071	0.205131	0.110201	0.440908	0.398345	0.219606	0.10732	0.389535	0.408882	0.320924	0.297046	0.215264	0.385861	0.470034	0.321799	0.18359	0.267894	0.273404	0.202216	0.206241	0.215578	0.140081	0.128034	0.217503	0.202281	0.187372	0.170351	0.242462	0.284928	0.168843	0.211775	0.279586	0.209271	0.178329	0.191341	1.0202	1.06941	0.746736	0.979796
6072	1.88125	1.6244	0.817098	1.30993	0.726067	1.20567	1.27962	1.52076	1.55289	0.721184	0.77776	0.495631	1.99879	0.997006	1.56311	2.45757	1.04403	0.88328	1.1668	0.880807	0.318579	0.612483	1.38811	0.825217	0.647636	0.864171	0.960677	1.27282	0.907079	0.926666	1.39946	0.959782	1.90709	0.929747	0.673491	1.94358	0.608251	1.32651
6073	0.896943	1.54951	1.97644	1.53265	2.17585	1.18326	2.42704	1.73379	1.60223	1.05961	1.10886	3.54227	6.51268	0.644687	2.40209	3.8585	2.66849	2.96414	1.451	1.62618	2.49325	2.0917	0.997588	1.27054	1.91878	0.960737	0.520161	13.1209	1.63319	1.32026	3.55228	0.724185	3.88076	3.31133	1.27423	0.725767	1.6561	0.169665
6074	1.10125	0.230373	3.29326	1.43481	1.87459	1.91709	3.74413	1.92184	2.37823	0.874724	1.35718	2.18804	6.20094	2.29075	0.612379	4.65264	3.30914	5.17914	3.15835	1.37322	1.78136	2.57541	4.99932	1.92094	2.09562	0.657844	1.11943	4.2357	2.65507	1.70186	2.50739	2.65234	3.37296	2.37678	0.3948	0.141852	2.16354	1.6052
6075
6076	0.114208	0.0855541	0.0887649	0.184475	0.119199	0.107199	0.341841	0.0987079	0.314621	0.198238	0.324	0.260881	0.216587	0.01	0.254566	0.434801	0.485526	0.356235	0.448594	0.327835	0.0101498	0.184455	0.20134	0.217618	0.0435606	0.218016	0.147961	0.507367	1.13447	0.0611244	0.316713	0.301545	0.41299	0.253452	0.445406	1.59839	0.833517	1.16648
6077	1.40916	1.32768	1.05612	1.00051	1.73304	2.22096	0.886746	0.914484	0.908855	0.959627	1.11386	1.01908	1.50447	0.968173	0.979051	1.60206	0.889831	0.72973	0.93807	1.03238	0.580474	0.542321	1.28671	0.832783	0.488679	0.546996	0.853542	0.990042	0.54409	0.531743	1.00797	0.949178	0.759412	0.620285	1.09798	0.96824	0.795914	1.03176
6078	1.4409	1.35072	0.994132	1.02994	1.88129	1.70013	1.22565	1.11649	1.54707	1.30376	0.883036	1.10086	1.34931	1.20047	1.16781	1.74059	1.19019	0.904193	0.933968	0.891402	0.622462	0.772547	0.929454	0.80856	0.813892	0.878921	0.964759	1.20718	1.11876	1.05592	1.26766	1.21244	0.778329	0.668452	1.026	0.974	0.954793	1.05335
6079	0.501595	0.541175	0.231951	0.154378	0.21984	0.138967	1.4458	1.35163	0.941564	0.856201	0.608547	1.19259	1.0438	1.00317	0.607282	0.964827	0.761889	0.482868	0.727317	0.494152	0.628307	0.703913	0.866369	0.539351	0.735265	0.856215	0.408131	0.973297	0.247295	0.237778	0.85742	0.726875	0.612365	0.154528	1.1067	0.578419	1.77854	0.893295
6080
6081	4.40075	5.79785	2.31091	0.0347795	5.39293	5.85518	0.976734	1.66222	0.01	0.766151	1.11525	1.70713	4.45186	1.57246	1.81366	2.55326	1.52612	2.05595	1.7207	1.7689	2.65675	1.63724	1.25218	0.981775	1.36347	0.728561	2.03701	0.207934	1.37884	1.17214	2.018	1.7907	2.5615	1.07083	0.967104	1.27666	1.0329	0.0373614
6082	0.613388	0.740282	0.549071	0.701389	1.12029	0.806447	1.01724	0.87379	0.653408	0.769078	0.644603	0.888208	0.660347	0.826641	0.502902	0.700297	0.564681	0.436381	0.510621	0.742893	0.219162	0.400989	0.658832	0.534509	0.427128	0.482689	0.571251	0.672034	0.519971	0.461302	0.761375	0.710609	0.759622	0.486285	1.04203	0.847051	1.17945	0.957971
6083	0.995954	1.31449	0.613599	0.730093	1.0714	0.742379	1.1804	0.592901	0.490675	0.448726	0.465031	1.05655	0.940752	0.586129	0.688744	1.31682	0.582933	0.519438	0.48653	0.47986	1.37434	1.69486	0.719838	0.790549	0.7304	0.516791	1.44612	1.31517	0.959871	0.5633	1.30895	0.679504	1.54381	0.372605	1.23171	0.830215	1.16979	0.725205
6084	0.319942	0.53914	0.898411	0.473579	0.455979	0.398392	0.453031	0.01	0.561495	0.332737	0.454912	0.615499	3.06408	0.662057	0.194819	3.37984	1.15534	1.96888	0.459823	0.715724	0.366199	0.298888	0.575722	0.481193	1.48697	0.598868	2.12135	0.596171	0.963588	0.866361	0.885989	0.477576	1.44452	0.192397	0.142714	0.682838	5.01691	1.31716
6085	0.868439	0.886907	0.720725	0.605732	1.46074	1.12128	1.11321	1.09527	0.702418	0.577945	0.58422	0.923839	1.22006	1.13119	0.669955	0.652632	1.30977	0.93864	0.701946	0.617891	0.515995	1.01727	0.802438	0.717279	0.82596	1.00769	0.934554	0.950625	1.02781	0.807107	1.21778	0.952013	1.40269	0.990344	1.26456	1.02792	0.784807	0.97208
6086	1.23384	1.12896	0.840268	1.21258	0.292194	0.438343	1.33954	0.336855	0.460016	1.00324	0.106718	0.908168	5.13329	1.73978	1.58496	2.26239	1.59807	1.43924	1.50437	1.37241	1.09857	1.41913	0.784503	1.24756	1.5947	1.53158	2.64955	2.5675	1.15785	1.64638	0.384032	0.516921	1.32596	1.79144	2.09625	0.89043	1.10957	0.732336
6087	0.640496	0.876475	0.270599	0.299611	0.28511	0.863646	0.538295	0.177302	0.32147	0.211497	0.646337	0.798127	0.618248	1.68728	0.764154	1.16832	0.37582	0.58726	0.640241	0.615225	0.601185	0.885187	0.465396	2.37246	0.358266	0.730201	5.70767	3.7974	3.15616	0.881311	0.427874	0.456649	2.08833	3.80577	1.248	0.450654	1.28245	0.751997
6088	0.526028	0.989787	1.24498	0.73543	0.261974	979.703	1.51374	1.84765	0.17971	0.455931	1.73157	0.475707	4.09675	0.0604554	1.60542	2.14477	1.10302	0.706144	1.38253	0.733417	1.93024	1.2878	1.09816	1.61478	1.05715	0.765747	1.6002	1.68861	2.16997	0.01	0.439446	0.592547	3.75502	0.64547	1.66081	0.204355	4.37468	0.33919
6089	0.206	0.654715	0.432772	0.01	0.519397	1.00219	0.396721	1.04121	0.404345	0.414852	1.18708	1.06663	2.54914	1.27632	0.677037	1.23484	0.211437	0.832774	1.08474	0.331866	4.88757	0.653572	0.543155	0.899136	0.903109	0.82662	1.68655	2.554	0.01	1.04799	0.929235	0.691248	0.992404	0.224242	1.26991	0.77332	0.723357	1.22668
6090	1.05224	1.174	0.427599	0.483763	0.616941	1.87716	0.696248	0.676154	0.515396	0.614339	0.579072	0.709463	6.24053	0.686937	0.24288	0.0725858	0.617877	0.44596	0.609971	0.553484	0.707005	0.687621	0.556904	0.217164	0.765483	0.774222	1.0489	1.42516	0.742635	0.702587	0.901348	0.888429	0.786478	0.668016	0.967258	1.11647	1.03274	0.903201
6091	0.416386	0.69627	1.64338	1.46872	0.625711	0.398234	1.43971	1.30449	0.377172	0.359694	1.84506	0.854332	4.64625	1.06124	1.55072	4.14837	1.07454	0.557759	1.36315	0.7395	2.35048	1.15629	1.5325	1.10753	0.733334	0.858677	1.85713	1.44665	1.33188	0.51199	1.08574	1.53861	2.84743	0.602567	1.0713	0.928704	2.12127	0.529103
6092	0.756866	0.661614	1.28611	1.28143	0.386963	1.35362	0.674963	0.581189	0.800599	0.652634	2.80355	2.37412	1.11414	0.91457	0.47294	0.2799	1.2052	0.906159	1.60405	1.38999	0.585717	0.958797	1.06604	0.73303	0.828357	0.782094	0.791844	0.867512	0.511125	0.465999	1.06512	0.899705	0.481733	0.30065	0.981661	0.930738	1.01834	1.18268
6093	0.729237	0.659349	0.649769	0.818061	0.555183	0.732279	1.74822	1.96825	0.582422	0.853428	0.842722	1.19341	0.932189	1.40783	0.423561	0.160662	0.838718	0.635822	0.847503	0.747402	0.499294	0.600639	0.947654	0.881034	0.698971	0.930118	0.69025	0.71084	0.421242	0.398077	0.784165	0.657444	0.37122	0.358339	1.09632	0.70333	1.26218	0.903676
6094	0.671789	0.625167	1.75036	0.281534	0.392988	0.260684	1.40318	1.8035	0.180367	0.409772	0.42205	1.42586	4.91037	1.02022	0.362057	3.79078	4.16523	0.57069	0.490085	1.14857	0.980527	2.44993	0.560565	0.993843	1.67488	0.876543	2.04236	0.233424	0.566582	0.759781	0.775313	1.08849	1.91572	1.02628	1.17194	0.179414	0.912957	1.08704
6095	0.251343	0.394092	0.99814	0.191623	0.339779	0.236549	0.836293	0.791036	0.527463	0.771957	1.31072	0.778475	2.03538	0.712802	0.532781	0.648242	0.648712	0.278007	0.89321	0.01	0.288179	0.72416	0.505014	0.5526	0.307271	0.472782	0.617345	0.847437	2.2699	1.24987	0.699819	1.28227	1.47234	0.602137	0.918631	1.08137	1.50673	0.161798
6096	0.29641	0.371652	0.320507	0.236619	0.346032	0.137225	0.52232	0.565969	0.422588	0.01	1.85843	0.345144	0.979951	0.667855	0.290432	0.784531	0.472471	1.19209	0.165612	0.421754	0.437214	0.401362	0.477457	0.197529	0.333659	0.564739	0.675877	1.0529	0.471345	0.241976	0.220902	0.291673	1.39	0.254688	1.43627	0.122033	1.45339	0.563726
6097	1.91159	2.3502	0.671941	0.596894	1.02519	3.08304	0.83214	0.710905	0.979598	0.679668	0.250165	0.364732	0.784376	0.497096	0.461426	0.300158	1.19804	0.668349	0.649118	0.500345	0.669007	0.965987	0.929845	0.649359	1.32645	0.910466	0.828719	0.911874	1.1437	1.56597	1.51018	1.16874	1.00875	1.01003	0.949671	0.981895	1.02257	1.01811
6098	0.995293	0.532709	0.86672	1.80463	0.0772713	1.25726	0.773144	0.482793	0.545481	1.01632	0.844224	1.8554	1.30364	1.15064	0.915022	1.44787	0.998022	1.4905	1.3362	0.44718	1.47127	0.843825	0.731279	1.89983	0.327226	0.972701	1.40222	2.08691	3.56484	0.243047	0.845813	0.505652	0.674569	0.198881	0.730304	1.2697	2.46243	0.532816
6099	1.35713	1.68954	0.39559	0.284899	0.216096	1.23762	0.214046	0.457036	0.413904	0.115837	0.888593	0.856765	1.8904	0.820086	0.729514	1.40659	0.625334	1.01577	0.107942	0.431159	0.469226	0.96067	0.840104	0.166205	1.24376	0.223235	0.424997	0.887521	0.333967	0.443317	0.410978	0.667513	0.887388	0.504766	1.04939	0.950608	1.56872	0.861389
6100	0.590264	0.610579	0.897903	1.10546	0.12217	0.396828	1.43948	1.4438	1.01199	0.976407	0.466772	0.565546	0.614663	0.56148	0.518918	0.672342	0.748288	0.532371	0.642715	0.52515	0.394147	0.522197	0.78677	0.647439	0.813456	0.695542	1.07482	1.35998	0.829252	0.761639	1.30561	0.893009	0.860286	0.716905	0.920385	1.07961	0.869377	1.11223
6101	1.03087	0.73728	0.443246	0.493019	0.421084	0.496975	0.814578	0.636651	0.707509	0.541281	1.14347	0.669706	0.552696	0.402842	0.555227	1.14198	0.834385	0.935536	0.366011	0.448662	0.764167	0.814842	0.883286	0.557761	0.830326	0.782977	1.46404	1.90567	1.39319	1.48977	1.18827	1.0977	1.2799	1.35986	1.00361	1.21517	0.710124	0.996393
6102	0.848883	0.962409	0.504555	0.718093	0.49134	1.47544	0.79589	0.735038	0.657115	0.580981	0.465644	0.632125	0.914036	1.45751	0.43214	0.635987	0.791654	0.548148	0.790971	0.578357	0.370025	0.621291	0.675295	0.616736	0.969303	0.769259	1.02778	1.08505	0.743942	0.626409	0.686185	0.613576	0.695904	0.734869	1.09812	0.834578	1.14415	0.901882
6103
6104	0.868264	1.03694	0.585597	0.631266	0.490187	2.18051	0.717166	0.621429	0.817164	0.531322	0.579722	0.635664	1.02345	1.04059	0.490521	0.709609	0.725109	0.569628	0.755037	0.57975	0.639775	0.718511	0.814564	0.528423	0.698104	0.585279	0.554502	0.591441	1.19798	1.22661	1.46373	1.09172	0.699638	0.6564	1.02626	0.973738	0.941234	1.08748
6105	0.34231	0.484639	0.01	5.97397	0.687107	0.407134	0.386313	0.427893	0.217543	0.618566	0.271994	0.371064	0.434677	1.14712	0.912653	2.49528	1.39262	0.404176	0.870833	0.01	0.837569	0.761352	0.01	0.97047	0.599056	0.632533	2.69999	1.70254	2.02437	0.01	1.01228	0.79	1.19661	0.264394	2.85602	0.390649	1.39076	0.609242
6106	1.30755	1.11675	2.91799	6.36025	0.612177	1.92182	2.05287	2.1132	1.6138	1.73905	1.03579	1.37128	0.978477	1.68677	1.02756	1.86523	0.86933	0.500642	1.5698	0.571497	0.463188	0.715735	0.320878	0.868729	0.709023	0.491387	2.09217	1.23034	1.39137	1.41537	1.40611	1.20834	1.82278	1.17091	0.789266	0.853561	1.41527	1.14644
6107	1.13673	1.11226	1.74329	3.45011	0.307918	0.973449	1.30503	1.93961	1.71789	1.34742	2.35489	1.58628	1.49818	1.21113	1.13241	1.60986	1.29379	1.79154	0.882824	0.643317	1.01921	1.45799	1.14857	0.747502	1.38683	1.22023	0.483624	1.67087	2.96176	2.45162	1.42138	1.69111	1.35394	0.845347	0.668852	0.857657	1.85634	1.14234
6108	0.985346	0.098344	1.0061	16.6001	0.160137	0.420969	0.543852	0.826748	0.781541	0.20843	0.684437	1.20857	1.42637	0.648213	0.931872	1.97596	1.13153	0.800842	0.813626	0.853229	1.7369	0.508398	1.12409	0.717668	0.564125	1.1503	0.01	0.380488	2.41534	0.429801	0.950026	0.616909	1.14621	1.07972	1.11034	0.87503	0.889663	1.29164
6109	0.373305	0.602549	8.67276	5.36365	0.482695	0.103677	1.29006	1.30726	0.375799	0.635424	0.778793	1.34331	1.12033	1.2593	0.46177	1.53068	1.57033	2.04057	1.27454	0.974951	1.00886	0.760892	2.82754	0.432667	0.767267	0.467062	1.00565	1.66697	1.19536	1.15182	0.513093	0.967349	1.7933	0.52804	1.58658	0.63122	1.36878	0.230158
6110	0.890646	1.22953	0.341032	0.239622	1.02896	1.67725	0.746996	0.791548	0.661445	0.57752	0.414177	0.762986	0.797824	1.75545	0.421765	0.744166	0.646305	0.586703	0.581189	0.448791	0.305194	0.488941	0.648466	0.513438	0.6551	0.632723	1.66348	1.5886	0.999016	17.672	0.94557	0.908555	0.687066	0.854695	1.0102	0.898598	1.08535	0.989796
6111	0.42786	0.570538	1.12588	3.59726	0.200537	0.401931	0.8042	1.27834	0.542225	0.711765	0.676496	1.04084	1.8566	1.10008	0.692854	2.03802	0.914013	0.378286	0.382225	0.813309	0.296582	0.801626	0.59929	0.663933	0.9215	0.635016	0.50574	0.782141	1.81693	12.1869	0.942328	0.871504	1.63362	1.58052	1.26079	0.963097	1.0369	0.828388
6112	0.37024	0.332744	2.95722	3.14067	0.228855	0.232801	0.360661	0.301054	0.228478	0.245147	0.604642	0.833654	1.73562	0.0499332	0.343983	0.638854	0.365434	0.208696	0.500575	0.431239	0.256108	0.584739	0.385348	0.269971	0.610053	0.403411	0.796602	0.288005	0.523384	1.19877	0.370208	0.348099	1.03138	0.461425	1.38038	0.640792	1.21629	0.783709
7001
7002	0.163579	1.20954	0.575191	0.603253	0.01	0.499722	1.44969	3.6919	0.434562	0.01	0.879169	0.842713	0.328922	1.35227	1.20019	1.65543	2.05918	1.11377	0.932488	0.173288	0.798154	0.907476	1.67375	0.920339	0.254788	0.758298	3.07598	0.822013	0.381194	1.74646	2.23128	0.726411	1.43305	1.7627	0.01	1.67884	1.0254	0.974597
7003	2.23046	1.79444	2.62179	4.16119	0.437187	1.77019	4.94354	4.60492	2.54137	1.10329	0.627278	4.1306	2.32793	0.69275	4.81847	0.01	9.66591	3.30207	4.29345	2.30938	2.40395	2.45656	1.62244	0.417119	2.17	7.02396	2.44646	0.431667	3.98344	3.20429	5.43233	2.51806	4.23901	3.21384	0.01	1.35311	4.99844	0.646892
7004	3.46158	3.13683	1.26874	1.52666	3.6364	3.7311	0.324142	1.76197	1.43511	1.24517	5.68372	0.98092	4.49857	1.30264	1.34453	1.69935	2.07534	3.34442	3.52133	2.62949	0.665844	5.67686	2.2239	2.28247	2.0888	5.1044	3.0006	3.19191	2.14247	2.53488	29.7283	2.10195	1.07193	0.647706	1.42709	0.799523	1.20048	0.01
7005
7006	0.01	2.4622	2.23986	3.24503	1.81118	0.01	7.67039	28.105	2.99208	3.91829	1.7769	0.792067	8.83412	4.94972	1.61897	0.377997	0.0437235	3.42424	5.10237	5.97045	0.855848	1.00422	3.53258	3.46603	1.83476	2.06751	5.64264	6.78563	0.449605	4.89681	0.929309	3.33667	7.8348	5.38751	0.403354	1.59665	4.22781	0.143662
7007	4.6142	4.82898	1.83614	1.96898	2.6077	5.82311	1.68954	0.616435	2.73426	1.51759	1.30137	1.2799	1.80936	1.34752	1.86551	0.836056	2.44984	1.7424	0.957951	1.40662	1.25098	3.0319	1.3245	0.312288	1.66376	1.27524	1.18436	1.4362	2.98921	1.76629	1.02134	0.355066	2.75642	1.09306	1.22003	0.834616	1.16538	0.01
7008	0.596394	0.527618	0.479763	0.456301	0.683076	0.822635	0.570531	0.504227	0.467366	0.478373	0.329115	0.370673	0.339975	0.348397	0.323102	0.296423	0.386199	0.325164	0.384426	0.650212	0.254416	0.296926	0.327066	0.391429	0.205417	0.447457	0.351485	0.390975	0.37406	0.513969	0.425001	0.479119	0.275595	0.274273	1.06378	0.93622	1.29843	0.893687
7009	0.741034	1.08086	2.01745	1.14348	0.982695	1.70116	6.69884	0.618845	0.244723	1.43974	3.54813	1.24265	0.85885	3.84237	1.22281	2.04893	1.05707	1.9838	0.840448	2.04766	0.693737	1.25377	0.880339	0.815789	0.240755	2.85627	0.908268	1.39379	0.653248	0.731457	0.0635483	1.03582	1.91281	1.29455	0.746448	1.25355	9.1081	0.01
7010	3.52422	3.2143	6.06526	4.83126	6.50744	3.28934	4.23635	8.12198	2.35313	0.451318	3.1624	18.7214	0.606616	2.70415	4.22849	12.6099	6.416	6.97052	4.96691	0.01	2.58043	4.81174	4.59863	2.76696	1.53701	2.67158	7.83527	2.61015	1.78595	3.90327	0.337167	1.50826	11.3437	3.60118	0.01	0.494007	1.50599	2.37055
7011
7012	3.44912	1.53911	4.33459	7.58196	2.45223	0.995627	3.75906	1.8391	4.51811	5.93325	3.68016	25.422	8.43217	8.55531	3.70409	4.7227	6.99553	6.50873	3.8774	4.93047	7.06363	2.86211	2.11516	4.10726	26.9412	5.81417	5.80606	29.8071	7.57681	8.53271	5.79734	8.6791	14.6704	1.74952	0.01	0.01	1.99681	8.23644
7013	1.45996	1.55663	0.724919	0.916018	1.48288	1.95367	0.914253	1.14686	1.0691	0.850584	0.590779	0.801438	0.900733	0.994455	0.71643	0.760951	0.822303	0.653775	0.957826	1.18285	0.601304	0.590868	0.648378	0.468735	0.992906	1.18192	0.65837	0.539243	0.527599	0.610507	0.72264	0.931487	0.80407	0.45188	1.10408	0.939791	1.01429	0.985711
7014	0.741046	0.460895	1.12076	0.843628	0.591022	0.418264	0.655386	2.81665	0.393261	0.0347149	1.30656	1.05475	1.59066	1.34099	2.42358	0.153522	1.4026	1.55318	0.889482	0.609686	1.19999	1.52977	0.849587	1.58449	1.03092	0.77407	0.949739	1.6855	0.379403	0.295823	1.56535	0.924772	2.7626	1.01127	0.869561	1.3754	1.13044	0.461158
7015	0.169033	1.30401	4.36231	2.59024	1.4698	0.651756	2.69198	1.56457	0.885387	1.86185	1.6518	8.77033	2.57662	2.2205	1.68366	5.44025	3.01872	3.79108	1.0636	2.61428	2.77033	1.30617	1.92609	2.64402	0.0280264	1.06403	1.52325	1.7731	3.28007	4.43736	0.165963	1.24626	2.76716	0.455059	1.80405	0.487221	0.85381	1.14619
7016	0.500756	0.764809	1.34944	1.03157	0.460324	0.12797	0.502029	0.462896	0.986925	0.746426	0.523754	0.44684	1.53007	0.104683	1.1722	1.05884	0.512515	1.36315	1.67502	0.81629	0.892623	1.98995	6.95013	0.144057	0.709314	1.35399	0.7392	1.4638	0.701712	0.302523	0.41911	0.01	0.94475	0.440084	0.01	1.32722	1.1805	0.819503
7017	0.581385	0.459008	0.927569	0.412317	1.28914	0.323339	0.436955	0.840003	1.3547	1.71881	0.872976	2.23183	2.29152	2.77388	0.01	0.213852	1.35635	1.0905	1.41634	0.764565	2.72829	1.50779	2.16533	0.832675	0.769487	0.462476	2.18241	1.79729	1.23089	0.972437	1.21378	0.641165	2.49819	1.58213	1.85279	0.635881	0.0527092	1.36412
7018	1.13838	1.02726	0.773236	0.666671	0.855062	1.1388	0.79726	0.817189	1.19644	1.01411	0.522188	0.453037	0.651962	0.583581	0.615072	0.788169	0.825789	0.656294	0.485064	0.729438	0.567154	0.56489	0.429744	0.470644	0.975467	0.843109	0.624177	0.801667	0.645919	0.777793	0.683828	0.744776	0.604545	0.573792	0.9238	1.03589	0.975513	1.02449
7019	0.193705	0.327662	1.00221	0.674601	0.591117	1.13389	0.731245	2.47744	0.222961	1.00554	1.85023	1.20309	1.32825	0.275397	2.54443	1.84409	2.02629	2.60471	0.878644	0.01	0.242095	2.28507	5.7196	0.7963	0.917095	1.01957	1.68494	0.850394	1.91789	0.747634	0.431888	0.75428	2.15013	1.34383	1.21615	0.269716	1.41262	0.783846
7020	0.963978	1.13422	3.34045	2.11291	0.91065	1.47773	4.07899	3.84606	0.191067	2.34338	2.76319	1.45133	2.56345	0.31663	1.80532	2.44201	0.94382	2.06505	0.800446	1.32498	1.99349	1.99969	3.69989	2.20856	1.06279	1.41641	1.61668	1.84976	1.55947	1.59408	3.27642	1.90757	2.97964	0.888441	2.18447	1.19397	0.806025	0.423554
7021	0.222601	1.26899	0.924565	2.44494	0.470921	0.580869	1.5266	3.78958	1.35042	2.27068	0.829103	3.13169	1.20005	0.0685776	1.58864	6.36953	0.566921	1.05618	1.53813	0.01	0.01	0.776012	8.43549	0.82613	0.317684	2.7826	3.05635	0.124848	3.38828	1.7157	2.01051	1.05221	2.98856	26.5866	2.76261	0.83603	1.16397	0.295341
7022	1.18707	1.25148	0.778948	1.09672	0.451914	0.612287	1.5812	1.35802	1.00357	0.921511	1.66288	1.67018	1.15792	1.12389	0.752583	0.675135	0.721074	0.4343	0.903355	0.823529	0.169943	0.415658	0.944712	0.520214	0.638207	1.01143	0.332654	3.59459	0.396744	0.391409	0.492108	0.233781	0.432177	0.415914	1.1247	0.875303	1.22342	0.777285
7023	2.26586	0.545995	1.97823	2.69865	0.369871	1.48374	0.420682	1.76416	0.808204	0.848584	0.916523	1.61178	0.434374	1.79101	0.497987	1.82258	1.80282	1.36384	1.1725	1.38856	0.598641	1.85548	6.70499	0.762696	2.18298	1.86239	1.89923	1.46497	2.0897	1.43508	0.661218	0.34002	2.54461	1.33776	0.962599	1.44278	1.0374	0.839562
7024	2.37828	3.84681	3.23998	0.01	0.542761	1.02274	2.55223	2.85893	0.584193	1.19622	4.03891	2.04142	4.95916	1.48267	2.40394	0.510378	2.65782	3.68332	2.33839	0.907654	2.48544	2.33533	0.01	2.39768	1.23864	1.87791	2.91995	1.95018	2.51758	4.69703	3.10997	1.09393	1.04343	3.84046	0.01	1.99833	4.83448	0.01
7025	1.50711	1.41937	1.03664	0.902781	1.26651	1.66398	1.18791	1.32281	1.16694	0.986369	0.762565	0.763549	1.02303	0.98663	0.645166	0.822027	0.808055	0.538083	0.641811	0.903671	0.384221	0.346198	0.482459	0.48896	0.82229	0.770166	0.939159	1.00028	0.480393	0.593665	1.10848	1.04554	0.642725	0.715661	0.93904	1.00865	0.991353	1.07115
7026	2.68439	2.60704	0.490234	0.502113	1.2676	2.45872	0.450427	0.341564	1.01474	0.672943	0.226903	0.163146	0.580721	0.387211	0.65866	0.619512	1.39851	0.736097	0.394333	0.583855	0.663497	0.861971	0.605719	0.478159	1.07146	0.816341	0.498645	0.497875	0.851868	1.42188	0.521825	0.234601	0.538793	0.377701	0.889104	1.04579	0.992208	1.00779
7027	0.972297	0.940715	1.32056	1.20352	0.769136	0.793521	1.47321	1.69447	0.888631	0.70118	0.781155	0.993738	0.441772	0.614013	1.02291	0.63224	1.01358	1.29452	0.870894	0.892536	0.90372	0.900632	0.577668	0.392788	0.997082	0.859383	1.32089	1.24051	0.784039	0.571697	1.05075	0.921029	1.00297	0.836619	0.963427	1.06904	1.03657	0.683022
7028	0.67445	0.746036	1.86226	0.844743	0.667687	0.473518	0.01	1.33695	0.879611	0.427891	1.47732	0.657974	1.17882	1.38894	3.04171	1.20389	0.469526	0.49293	0.935603	1.73969	1.28604	1.2208	1.82562	1.73127	0.338685	1.29293	1.01851	1.67783	1.30655	0.883956	0.470447	0.752487	0.603247	0.604788	0.968878	1.03112	0.01	1.18906
7029	1.72055	1.02012	0.537176	2.83927	1.27978	1.51597	1.85078	1.90435	2.27647	0.724278	1.46258	1.76949	2.50572	3.20677	1.67116	0.913107	2.4507	1.75065	1.3464	0.276203	0.742643	1.46052	1.71595	2.68472	0.886968	0.935016	1.56585	0.936394	0.673336	1.30262	2.04977	0.766258	2.39589	2.4043	0.828905	0.666869	2.43648	1.17109
7030	2.06024	2.27758	2.56335	2.83727	18.5006	2.39881	1.49224	1.4264	1.12336	0.689624	1.15797	2.23037	2.70314	1.11527	1.78223	0.716371	1.21116	2.39154	2.42215	1.43979	1.12447	0.819514	0.0610066	0.621063	0.106222	1.55287	2.59994	3.62565	0.613733	0.310472	1.59502	1.20566	1.96514	2.29124	1.82526	0.481774	0.01	1.51823
7031	0.388243	1.29288	1.33442	1.22353	0.515112	0.291972	2.68279	1.70346	4.22951	1.43223	1.09985	3.22997	1.45304	2.78159	7.36343	0.170436	2.42901	1.34909	0.961514	3.39925	0.949004	1.92313	0.764121	0.864712	0.712475	0.931927	1.19637	1.01165	1.64639	0.136731	1.78675	1.92172	2.70415	1.76167	1.12891	1.12919	0.655709	0.87109
7032	1.55659	2.06416	1.78876	10.5791	1.01759	0.01	2.80455	1.4095	0.697646	2.15889	0.653963	2.15153	0.623597	2.13207	1.80279	2.31091	1.99073	0.01	1.84941	0.825494	2.94386	1.51324	0.38693	1.44123	0.892963	1.50126	1.82295	2.27668	1.21009	0.805672	1.1744	0.01	4.60038	1.61729	1.03259	0.967408	1.78269	0.01
7033	2.27691	2.49098	1.99798	3.37726	1.00183	2.51997	2.70123	3.27213	2.0597	0.916099	0.445651	5.93678	2.51215	5.48917	3.28856	3.46763	5.14096	1.84852	4.36004	3.2918	3.33561	1.72039	2.91896	2.20504	2.37334	1.98053	3.5442	2.52584	1.50682	3.62368	4.53126	0.01	4.70006	2.21097	0.980962	1.01904	0.397017	1.08437
7034	1.16193	1.00878	1.04063	1.02663	1.26744	1.65212	1.01504	1.05916	1.00773	0.706899	0.495452	0.783855	0.907283	0.805579	0.563594	0.84175	1.04229	0.786386	0.732355	0.742585	0.410037	0.540405	0.53295	0.399245	0.871884	0.905248	0.847992	0.918332	0.785118	0.766622	0.858498	0.971131	0.512246	0.618528	0.965452	0.986089	1.29432	1.01391
7035	1.32193	1.05525	1.47237	1.05107	0.581024	0.678813	8.82973	9.46976	0.385221	1.86082	1.38715	3.42192	0.440006	4.42814	3.01395	1.60511	1.55485	1.87434	1.57573	0.79772	0.914961	0.807378	0.29513	1.28334	0.928323	0.960835	2.63261	1.7572	1.19472	1.8331	1.18975	1.22289	3.00349	1.91324	1.07721	0.922794	0.01	2.71805
7036	4.40029	153.694	1.2735	8.96138	3.6572	0.01	4.76919	10.3432	9.32158	6.61585	11.8902	4.83566	9.86952	3.65705	9.29152	8.78346	0.758253	6.70031	0.01	22.8577	6.5123	6.374	0.490526	0.654321	4.32328	1.03897	6.13304	4.83643	7.49111	16.5808	11.8484	8.25948	19.654	13.4737	1.09087	1.88186	0.90913	0.01
7037	0.63196	0.509151	1.23521	1.08602	0.873905	0.859074	0.816598	0.983404	0.899839	1.06833	0.795411	0.945	0.893575	0.938493	0.464929	0.52646	0.651974	0.514317	0.726579	0.708061	0.411067	0.447231	0.398385	0.377331	0.568966	0.565355	0.656041	0.690935	0.355168	0.458242	0.704793	0.598634	0.507138	0.547651	0.990122	1.00988	0.889269	1.1742
7038	5.54796	4.86938	4.17461	2.55084	4.78399	5.29049	8.04896	9.63695	8.07073	5.77072	6.2391	3.47565	5.31313	2.85421	0.460758	2.42431	5.3791	1.72549	2.1227	3.99937	1.67647	2.90636	2.15826	1.5814	4.88319	3.73724	5.01783	6.08111	4.30429	8.98816	4.1251	3.06319	4.27538	7.62452	0.457982	1.11369	2.8007	0.886314
7039	1.30992	6.39918	3.91444	1.35394	0.564584	0.856625	1.89626	2.24455	1.61913	4.34488	3.28676	6.73563	0.528258	3.05783	2.05553	1.30609	2.21641	1.44645	0.01	0.699578	1.78145	1.7067	2.25984	1.11357	1.40975	0.576429	2.54088	1.77657	0.144301	0.01	0.405402	1.71736	1.44595	0.383072	0.758555	1.48743	0.01	1.24145
7040	2.24466	2.72379	1.39244	1.68967	1.41067	3.18048	1.00101	1.67749	1.98802	2.21193	0.124661	7.51423	2.77709	2.30354	1.36407	1.45012	0.93484	0.56903	0.948975	1.11769	1.90346	1.0844	1.31116	1.61618	3.00569	0.409043	2.26817	1.38912	1.57643	0.313326	2.02919	1.21815	1.50995	1.5296	1.37303	1.03953	0.960473	0.265273
7041	2.1668	2.05218	1.26374	1.03902	2.18703	2.33594	1.22413	1.42607	1.17321	0.834893	0.799404	0.844507	1.05019	1.04173	0.567442	0.98357	0.93846	0.618567	0.780179	0.792494	0.651623	0.636054	0.766852	0.917053	0.917456	0.878503	0.84392	1.01276	0.629483	0.719032	0.930854	0.992694	0.769574	0.688631	0.998306	0.838162	1.00169	1.0149
7042	1.28789	1.35965	0.958615	0.700575	2.24696	2.27255	0.847605	0.912398	0.907572	0.638485	0.641309	0.750892	1.13291	0.883475	0.593549	1.01259	0.810834	0.47431	0.733247	0.871859	0.506929	0.446731	0.654724	0.611181	0.825279	0.650603	1.17639	1.42536	0.673195	0.691339	1.18365	1.20289	0.894648	0.784096	0.888552	1.07943	0.920573	1.09592
7043	0.640564	0.422954	1.42105	1.40314	1.54223	0.659786	0.52226	2.27269	1.11922	1.87389	2.37612	0.222148	3.18582	2.24067	2.80822	0.973491	1.60587	1.55431	1.77544	1.371	0.953641	0.812423	1.14856	1.15425	1.29448	1.64681	2.95477	1.82691	2.4114	1.06386	1.00339	1.42524	3.35051	1.37244	1.42247	0.759592	0.977386	1.02261
7044	1.97569	2.05513	0.795113	0.749153	1.31021	1.43229	1.25595	1.38944	0.874052	0.704186	0.983664	1.13355	1.29696	0.869323	0.516546	0.629274	0.69282	0.457522	0.730132	0.920399	0.274169	0.336491	0.572629	0.542891	0.6607	0.721105	0.550611	0.61435	0.256191	0.33536	0.464697	0.475846	0.345509	0.354459	1.02486	0.975142	0.963604	1.05241
7045	0.498093	0.470568	0.46556	0.554806	0.574307	0.685844	0.501777	0.481416	0.398226	0.34665	0.469239	0.567257	0.500121	0.460768	0.367865	0.291603	0.452665	0.437485	0.379372	0.46691	0.284403	0.31191	0.360816	0.436565	0.377001	0.473472	0.202899	0.612244	0.425062	0.517371	0.577932	0.520368	0.146887	0.293363	1.01867	0.711183	1.24439	0.98133
7046	1.13344	1.0824	0.737478	0.645766	0.760252	0.994937	2.29116	2.34935	1.2694	0.976923	1.44315	1.66466	0.474524	0.405097	0.898459	0.865167	0.273922	0.280765	0.563924	0.608943	0.141098	0.165783	0.497897	0.425748	0.307494	0.242958	0.652444	0.704417	0.297934	0.304533	0.259361	0.228648	0.599283	0.632154	0.950441	1.04956	0.921759	1.09783
7047	0.745276	0.717947	0.289457	0.288332	0.649444	0.835692	0.17199	0.15373	0.371071	0.315084	0.0767926	0.103677	0.215106	0.14945	0.31868	0.430624	0.598901	0.503853	0.234223	0.270194	0.633858	0.71836	0.314345	0.319059	0.652895	0.535847	0.276896	0.370178	1.67352	1.71255	0.549678	0.469832	0.719011	0.797207	1.00041	0.999593	0.968393	1.06733
7048	0.842609	1.90142	0.0121642	1.93018	1.06383	0.417856	3.46227	2.22064	2.15946	1.38172	0.729702	2.47523	2.69825	1.57196	1.76309	2.30501	1.52098	2.25487	2.21805	0.867485	1.60993	0.67415	0.948371	1.4132	1.30024	0.207644	0.56128	2.63013	1.50044	0.815073	1.20263	0.52172	4.11445	0.445633	4.00615	1.17164	0.621787	0.828365
7049	1.06612	0.898578	0.427381	1.75535	0.758076	0.01	1.6491	1.24895	1.11091	0.892093	2.69486	2.502	2.92369	1.7892	1.93437	2.84223	1.81456	2.19991	1.48275	0.673837	1.59683	1.50435	1.33206	1.30752	1.97904	1.25723	0.798127	2.7247	1.80379	0.218122	1.82875	0.939168	4.09681	1.95779	0.223593	0.859262	2.61438	1.14074
7050	1.03994	1.10387	1.023	1.03978	1.31088	1.27866	1.03681	0.767322	1.05507	0.722353	0.645329	0.937121	1.62498	0.721842	0.701726	1.30791	0.955921	0.809019	0.606123	0.829002	0.450576	0.747398	1.02929	0.543029	0.785438	0.702914	0.614602	1.32746	0.533547	0.960906	1.11605	0.998856	1.24753	0.310113	1.04346	0.91102	1.4643	0.95654
7051	0.0193746	0.43911	0.01	1.24119	1.08332	1.08005	1.62224	1.55087	1.07495	0.132048	2.28608	1.42313	4.52343	1.03515	0.01	3.72231	0.658166	2.69733	2.26215	1.78361	1.85546	1.90102	2.42793	0.859447	1.23207	0.01	2.19391	2.80646	1.42621	0.273115	1.88467	0.75691	1.99886	1.53189	0.01	1.66745	6.07153	0.332547
7052	0.879835	0.746872	1.90505	3.05574	0.01	0.246819	1.70961	0.555688	2.92285	0.435204	0.557347	1.2566	2.24506	1.93732	1.5681	5.03642	0.893797	0.660443	1.90258	1.79707	0.01	0.573978	0.615986	1.37655	0.521712	0.698025	0.663643	2.23569	0.551774	0.207954	1.31105	0.0225433	1.93027	0.915067	0.970629	1.18134	1.02937	0.141978
7053	0.850018	0.955534	1.73867	1.24185	0.912944	1.2327	1.1323	1.02343	1.29529	1.08512	1.52928	1.33243	2.04032	1.4478	1.04734	1.10642	1.70223	1.40444	1.5251	1.258	0.662764	0.484017	1.12734	1.01585	0.78892	0.627937	1.15039	1.68763	1.02332	1.20436	0.663881	0.984031	0.541055	0.662261	0.727952	1.19926	1.60723	0.800737
7054	2.64376	2.73835	0.247766	0.20039	1.64951	3.65366	0.288125	0.0338346	0.56759	0.465679	0.187628	0.184321	0.666926	0.262723	0.440267	0.625168	1.14873	0.819666	0.428171	0.616014	0.901022	1.15398	0.743448	0.550933	1.05009	0.865674	0.281293	0.345612	0.875042	1.4039	0.260815	0.429337	0.663419	0.554984	0.805979	1.02184	1.17675	0.978163
7055	1.48595	1.08825	0.814893	0.76658	1.03551	1.38223	0.968904	0.92067	0.635833	0.548093	0.537018	0.730064	0.841959	0.688036	0.681121	0.528558	0.9224	0.662112	0.595051	0.658427	0.365832	0.446409	0.576397	0.602344	0.613973	0.588313	0.626635	0.622941	0.406691	0.433306	0.621894	0.540818	0.616844	0.423715	1.05428	0.901319	1.11744	0.94572
7056	2.88517	3.03909	1.71745	1.22457	2.622	3.09146	1.88896	2.09171	2.11414	1.34489	0.558637	0.497656	0.956639	0.815261	0.53521	0.759084	1.15106	0.602919	1.14354	1.12482	0.907067	1.22162	2.5663	1.05535	2.30298	1.52902	0.861187	1.00162	0.368207	0.889673	0.763887	0.558362	0.875994	0.951311	0.992871	1.00713	0.930202	1.37101
7057	0.948402	0.198699	1.21142	0.926672	0.652813	0.591304	0.720587	0.771081	1.39644	0.566689	0.578376	0.475943	1.24863	0.591311	0.663687	0.635023	1.13044	1.07228	0.905445	1.22418	1.50872	0.900682	0.577296	1.6773	0.538392	0.176536	2.56771	1.24754	1.1577	0.0580872	2.04012	0.491573	1.43012	0.614649	0.275629	0.01	1.84077	1.72437
7058	1.95842	1.76243	2.88554	0.01	1.48303	1.26407	0.773457	3.52055	4.0903	2.14492	1.55167	1.58265	6.42284	3.43328	2.42024	11.5551	0.760788	2.64974	3.29606	1.30413	1.80323	1.67161	0.626663	4.18152	0.47481	1.67618	2.54709	4.07801	1.9356	0.601741	0.01	1.3827	4.19603	0.461315	2.25452	0.01	0.01	1.99877
7059	1.82206	2.11596	1.54063	1.80688	2.76178	2.98723	1.13275	1.87766	2.17445	1.583	1.27005	1.67022	3.28849	0.580619	2.15642	2.91413	1.44042	0.951965	1.12396	1.7511	1.05208	1.10336	1.04016	1.45597	1.26777	1.48895	1.49374	1.9263	1.17997	0.689709	0.688995	1.48382	3.28253	1.50017	1.26243	0.340306	2.7717	0.737566
7060	1.13267	0.01	2.2551	1.38704	0.636017	0.664476	0.660206	1.52975	2.15081	2.08286	1.86934	0.851609	4.53344	1.6609	0.625318	2.86487	3.20275	2.2581	3.40631	0.993839	2.1216	0.907668	0.595809	2.48996	1.34459	2.08954	1.79613	3.04686	1.07779	2.52358	2.61494	1.0449	3.46774	0.257177	0.866514	0.518096	2.27921	1.13349
7061	3.7624	4.10452	1.62761	3.14826	3.81249	6.89299	2.49493	1.73725	1.38468	0.862213	2.3232	3.03519	4.23968	1.78409	1.51767	2.01156	1.70574	2.33884	0.816866	1.75976	0.803107	1.40485	2.77859	2.10161	1.61767	1.75275	2.15104	1.41264	1.46794	1.87165	2.4906	1.33257	3.43266	2.36577	0.983074	1.36351	1.01693	0.886702
7062	0.559573	0.196162	0.798005	0.111762	0.248405	0.469157	0.61998	0.780011	0.542516	1.03417	0.424236	0.376241	1.80464	1.13889	0.461287	1.75416	1.00481	0.982207	1.41384	0.676374	0.356072	1.05354	0.995645	1.48032	0.619339	0.600265	0.372363	1.97832	1.47205	0.554334	0.262692	0.971529	3.06206	0.265204	0.211896	1.86395	1.4576	0.542398
7063	1.16934	1.10758	1.17781	0.939691	1.24986	1.43615	1.05673	1.1136	1.16205	0.975678	0.795025	0.779613	1.21721	1.08039	0.886796	0.929684	0.897497	0.666896	0.902946	1.08782	0.793192	0.723118	0.89381	0.763889	0.864087	0.811205	1.5644	1.33132	0.53703	0.72885	1.64761	1.02373	1.45399	1.10753	0.858974	1.32409	0.966853	1.03315
7064	1.2072	0.691469	2.2884	2.02121	0.01	0.953552	1.1841	0.219191	0.01	0.561593	3.28578	14.6548	6.49586	0.143767	0.294981	3.47662	3.69673	2.20386	1.49711	2.63183	1.47987	0.138426	2.12967	2.61007	0.375882	1.17826	0.01	1.9757	1.66584	0.902621	0.692986	1.97241	0.995416	3.09586	0.531486	1.85097	0.01	1.46851
7065	1.22514	0.718933	0.480824	0.928533	0.969138	0.341069	0.535814	0.01	0.814322	0.782404	1.2141	2.23029	3.15884	2.30275	1.06281	0.577831	0.500085	0.67097	0.247542	0.889997	0.523679	0.937794	0.846216	0.419578	0.585995	0.983317	0.557169	0.621759	0.689568	0.473115	1.66391	1.14942	2.02417	0.653952	1.0988	0.844933	1.94393	0.901201
7066	4.98236	3.36346	6.92098	3.26819	3.74271	1.25078	4.3006	2.8962	2.54007	4.37234	1.37205	6.64553	371.593	6.33805	7.32063	9.07212	3.38975	6.08085	10.3498	0.01	5.24678	2.47567	7.11831	10.7005	2.99887	2.91839	3.40373	4.91858	4.82764	0.01	6.38603	3.25315	9.59428	2.25685	2.83891	1.99753	0.01	0.01
7067	0.857215	0.907446	0.454813	0.859262	1.25991	1.19507	0.992594	1.02002	0.950243	0.832588	0.626945	1.17025	2.00898	0.368354	0.651655	0.724318	0.791218	0.661843	0.657638	0.753471	0.670716	0.267285	0.864141	0.848088	0.793759	0.776377	0.486126	1.18919	0.830686	0.769139	1.24921	0.679347	0.896531	0.398835	0.925628	1.03045	0.999477	1.00052
7068	4.50765	0.255421	0.261089	0.718368	0.637367	0.205036	0.870476	0.953085	0.765708	0.651125	0.678106	0.739466	2.75287	0.721676	0.686002	0.743261	0.798895	0.745208	0.402772	0.435967	0.221629	0.207356	0.871137	0.366195	0.185057	0.266257	0.818896	0.778418	0.196451	0.523295	1.33464	0.166967	1.21356	0.57947	1.04808	1.49074	0.824839	0.951922
7069	0.887377	0.817957	1.68523	0.120756	1.21126	0.58389	1.33634	1.81613	1.22241	1.45878	0.981291	2.53879	5.41385	0.61861	0.838608	0.643486	0.851205	0.561776	0.976051	0.716978	1.51823	1.60649	1.64978	1.08795	0.855691	0.804018	1.27609	1.29978	1.35521	1.06521	1.52588	1.28453	1.26975	0.918814	2.45545	1.0181	0.954385	0.981896
7070	0.884045	0.388997	0.706326	1.34264	0.985223	0.468657	1.01049	1.18464	0.5061	0.01	0.928298	1.32049	2.45047	2.91468	0.970483	0.744827	0.771094	1.3311	2.55676	0.569308	1.98504	0.958102	1.57717	0.432612	1.19792	0.655569	0.724491	1.64364	1.24854	2.03019	2.95293	1.94775	3.94272	0.516678	1.34502	0.654977	1.85283	0.185281
7071	0.434841	0.641584	0.949078	0.621603	0.456962	0.647993	0.274169	0.972695	0.01	1.27399	0.689768	0.644963	39.95	0.808893	0.741651	1.24828	0.953166	0.723742	0.890228	0.678632	0.830716	0.765793	0.912421	0.763411	0.966621	0.910552	1.36593	0.916937	0.683629	0.29706	1.55663	0.710069	0.249108	0.746307	0.707857	1.4482	1.29214	0.332962
7072	0.731594	0.701391	0.985121	0.353628	0.12831	0.368106	1.17711	1.32993	0.0825298	0.122871	1.71182	0.534675	219.776	1.70911	0.950475	1.20591	0.990557	1.16872	1.83984	1.07646	0.777868	0.90833	1.4972	0.548542	1.2919	0.769874	0.167225	0.01	1.27172	1.36108	0.800987	0.0191661	2.23159	1.00861	1.42019	0.579809	3.20358	0.221653
7073	0.01	0.681488	2.29539	0.01	0.867914	0.66458	1.09485	0.741643	0.710991	0.436565	0.582841	1.44099	44.0517	0.246475	0.748019	1.25792	2.44442	1.50988	0.817444	0.756849	0.407215	0.567411	1.00333	0.758849	1.72854	0.185664	0.0730035	0.865027	0.527639	0.990671	0.740596	1.21535	2.13239	0.736263	1.34995	0.35468	1.77399	0.650049
7074	1.99621	2.24466	0.920596	0.894848	2.32752	2.79177	1.116	1.10656	0.963217	0.828067	0.699937	0.97141	1.09437	0.906133	0.75163	0.868074	0.889564	0.674034	0.607652	0.627311	0.655558	0.726263	0.909238	0.723502	1.18648	1.23195	0.971284	1.18406	0.821819	0.852328	0.993546	0.905274	0.825696	0.709345	0.935442	1.14459	1.029	0.971005
7075
7076	0.423197	0.189077	0.616061	1.0428	0.780267	0.879765	1.35155	0.224144	0.459611	0.584295	1.08841	3.12561	0.775412	1.1937	1.11242	2.62319	1.66184	1.2221	2.26522	1.52619	1.12567	1.19999	1.23126	1.01584	0.582486	0.690981	1.52119	1.40318	1.45261	1.21591	1.67953	0.793343	3.08397	0.563196	0.801907	1.26087	0.718914	1.19809
7077	0.496179	0.284456	0.23523	0.660704	0.465158	0.326187	0.51999	0.888009	0.894179	0.36285	1.13616	0.670518	0.95221	0.737187	0.695408	1.64488	0.946898	0.790205	0.546054	0.751759	0.459733	0.882725	1.22665	0.549791	1.4901	0.852096	1.44833	1.14077	0.750502	0.963309	1.53968	0.806475	1.05412	1.74813	1.4113	1.0619	0.441843	0.938097
7078	1.06037	0.666691	0.368514	0.454118	0.401214	0.0461	1.44678	0.493977	0.610049	0.328118	0.0827131	0.638055	2.72358	0.482374	1.24249	1.66343	0.330477	0.539862	1.76574	0.302347	0.74737	0.611927	1.29446	1.25901	0.393664	0.390011	0.01	1.18782	0.401237	1.07041	0.769963	0.450096	2.21182	0.01	0.420585	0.566372	1.64845	1.43363
7079	1.37706	0.319931	0.518527	0.972947	0.10776	0.203851	0.892058	0.468472	0.890972	0.778427	2.3377	0.906198	0.01	0.01	1.06141	2.05658	0.315148	1.62003	2.16063	0.496892	1.75427	1.10155	0.56964	0.345195	0.624916	1.10118	0.168169	0.345556	1.66477	1.16209	0.513176	0.764407	1.64696	0.743772	0.674402	1.83204	0.601576	1.3256
7080	0.777509	0.814538	0.765731	0.827072	1.11759	0.979174	1.26977	1.27509	0.867202	0.912919	0.695836	1.12621	1.06979	1.18535	0.396417	0.690231	0.742058	0.643613	0.673359	0.735379	0.525573	0.585285	0.820549	0.685807	0.574764	0.73622	0.642436	0.80257	0.418575	0.454329	0.808287	0.692829	0.597639	0.422784	1.05456	0.73009	1.24318	0.945436
7081	0.566892	0.987721	2.25499	0.591884	1.03086	0.450259	0.373638	1.11582	0.179185	0.944292	1.58991	2.46904	6.31984	0.870032	2.27353	5.24951	2.53436	2.15528	0.649094	1.06164	1.66115	0.989817	1.11711	1.4354	0.845236	1.09641	0.3654	2.109	1.92806	0.426076	0.338374	0.752823	2.81712	0.859727	1.29439	1.94314	0.705611	0.01
7082	1.24181	1.31694	1.07256	0.988481	1.74028	1.62103	1.53701	1.23704	1.83043	1.55918	1.21674	1.36164	1.6461	1.60023	0.872123	1.34987	1.32559	1.06721	1.21631	0.900253	0.825542	0.751246	0.711548	0.6436	0.74191	0.949184	0.940777	1.29628	0.478191	0.223038	1.03882	1.06699	1.1518	0.52034	1.32286	0.851195	0.939577	1.06042
7083	1.16312	0.988955	0.65345	0.806736	1.07412	0.937922	0.769382	0.01	0.780403	0.828785	0.647794	0.869701	27.7873	0.764414	1.60294	2.05837	1.05151	1.12123	1.08872	1.67908	1.70402	0.498302	1.85311	0.01	1.15428	0.847249	0.920994	0.52742	1.83317	0.753669	0.293868	1.06	3.38294	2.48968	0.764625	1.30305	0.223446	1.23537
7084	0.257708	0.366861	0.780778	0.131397	0.502282	0.392704	0.257749	0.774617	0.542378	0.134326	0.25591	0.316446	16.277	0.373502	0.336509	0.866397	0.623186	0.491003	0.468511	0.262259	0.380455	0.284998	0.347056	0.378217	0.194692	0.35776	2.12016	0.28605	1.43019	0.474788	1.34064	0.638668	1.73257	0.341071	1.0103	1.00666	0.993337	0.558029
7085	0.946491	1.2728	0.873622	1.17565	1.49871	1.43296	1.10656	1.13867	0.553288	0.140105	0.648635	1.10384	2.05974	0.381866	1.16476	2.0465	0.621201	1.41258	0.446659	0.558968	0.860305	0.612887	0.519919	1.18268	0.940205	0.836009	1.49059	0.951282	0.654367	0.928611	0.899558	1.18468	2.31441	0.999545	0.909429	0.853542	2.67896	1.09057
7086	0.952535	0.974252	0.958739	0.812523	1.58224	0.842975	1.01957	0.949486	0.826795	0.362411	0.714936	0.752744	0.594502	0.429154	0.45639	1.19869	0.458472	0.612369	0.520032	0.440945	0.913365	0.289477	0.479472	0.583282	0.584164	0.648807	0.947711	0.56805	0.423613	0.487981	0.991604	0.478105	1.40343	0.779103	1.19155	0.808455	1.98941	0.7607
7087	2.02309	2.20458	0.834405	0.769133	0.46082	2.51249	1.12948	1.30856	0.936445	0.905191	1.02407	0.942384	1.52543	1.10213	0.441602	0.747245	0.775155	0.586885	0.749091	0.896907	0.671874	0.819441	1.03568	0.829355	0.896162	1.2175	1.48403	1.31971	0.642959	0.554126	1.13429	0.906742	0.725882	0.646084	1.05181	0.794697	1.04665	0.95335
7088	0.613324	0.405487	1.17177	0.796658	0.364296	0.318249	0.832958	0.406391	0.451816	0.631956	1.20759	1.12267	3.05727	2.95362	0.733705	2.12928	0.702671	1.39443	0.665095	0.701043	1.37734	0.413772	0.751715	3.50179	0.655033	0.795361	3.10535	0.899244	0.55933	0.524708	0.62436	0.545762	1.14353	1.15402	1.99858	0.132024	1.31085	0.689146
7089	2.02173	1.79025	0.558159	0.929228	0.634864	2.45345	1.24076	1.13879	0.961805	0.750097	0.913707	1.3152	2.299	1.23977	0.730247	1.02194	0.623596	0.630875	0.956899	0.675275	0.809504	0.583571	1.01385	0.413821	0.95627	0.981051	2.30357	1.67721	0.742502	0.755354	1.46506	0.919921	1.44543	0.830946	1.51845	0.332022	1.12349	0.876506
7090	0.633624	0.583473	0.753093	0.745624	0.222432	0.695457	0.772449	0.734454	0.812868	0.800846	0.695464	0.757166	1.29646	0.914508	0.432585	0.0192256	0.834766	0.557813	0.942155	0.961432	0.358779	0.456774	0.624156	0.570678	0.730707	0.761349	0.838223	0.905514	0.432405	0.431484	0.962548	0.64806	0.579922	0.563512	0.975997	1.03309	0.895809	1.024
7091	0.484647	0.281998	0.610257	0.0339526	0.386402	0.528048	0.321946	0.479107	1.48698	0.405923	0.696002	0.808793	12.973	0.628785	0.557699	1.18151	1.11072	0.614522	0.588169	0.445602	1.07937	0.65916	0.661932	0.675689	0.684069	0.38558	0.302931	1.75316	0.78337	1.26392	0.385891	4.93912	1.07885	0.573286	0.01	0.824402	1.80284	1.1756
7092	0.622984	0.674529	0.70732	0.61776	0.657485	0.535024	1.06555	1.09679	0.635034	0.733187	0.807266	1.11568	2.02338	0.824013	0.494733	0.323764	0.583678	0.465497	0.649687	0.54264	0.223298	0.376907	0.758885	0.687116	0.595364	0.648773	0.820788	0.930301	0.243928	0.341225	0.684685	0.544214	0.446352	0.411417	1.14357	0.711574	1.51165	0.856434
7093	0.673729	0.606043	0.402016	0.409968	0.387471	1.19789	0.944651	1.08539	0.521369	0.524782	0.617601	0.768575	1.01546	1.00559	0.313687	0.0897783	0.606986	0.447117	0.803152	0.705882	0.398435	0.457395	0.533337	0.397656	0.797331	0.758629	0.734978	0.757915	0.335487	0.338342	0.893942	0.690876	0.354217	0.349716	1.48612	0.946787	0.915669	1.05321
7094	0.209465	0.432994	0.7797	0.01	0.632475	0.686728	0.156069	1.34273	0.710319	0.539749	2.0069	0.924564	4.60222	0.41579	0.5429	0.01	0.622689	1.04625	1.44633	0.880088	0.942453	0.756217	0.344801	0.685578	0.271744	0.574986	2.04006	2.18499	1.14221	0.01	0.981106	1.23465	1.07271	1.30327	7.31263	1.25154	0.748459	0.212076
7095
7096	0.350814	0.64922	0.960204	0.890967	0.878121	0.277824	0.101228	1.17551	0.646071	1.17144	2.80367	1.50859	7.52382	1.10955	1.04719	1.57641	0.676589	0.546441	1.21755	1.79828	0.898958	0.484627	0.882593	0.575974	1.04067	0.519156	0.816562	0.631857	0.834736	0.584263	1.32696	0.590911	1.77883	0.740939	0.970001	1.00053	2.04854	0.999466
7097	0.885869	1.29381	0.892488	1.00238	0.206482	1.0503	1.50107	1.68557	1.38891	0.539575	2.79542	1.32535	3.73854	0.292235	0.630215	1.24352	1.47624	0.518096	0.427455	1.58518	0.896533	0.965768	29.3335	0.871399	0.774756	1.51881	1.0519	0.930055	2.80319	1.40652	1.76014	1.63797	3.44561	0.257154	1.56614	0.433863	2.18771	0.397212
7098	1.04912	0.769035	0.60683	1.39454	0.302711	0.786665	0.638595	0.760396	1.16381	1.31567	2.55576	1.12015	4.08585	0.575236	1.2476	2.02976	1.4237	1.63359	0.693045	0.789578	1.00518	0.373432	1.06803	0.544875	0.89727	0.868932	1.42081	1.34424	0.718337	1.98101	2.26943	0.302236	2.36255	0.521627	0.701105	1.29889	3.29166	0.517807
7099	0.812196	0.498026	0.56367	1.37502	0.568287	0.960431	2.00327	0.01	1.07678	0.544232	1.01495	1.25986	3.89507	1.48847	1.30651	0.780781	1.06937	2.53286	1.99584	2.09256	2.05604	2.03912	0.810237	1.14418	0.920048	0.47367	1.86045	1.37263	1.52566	1.49203	1.80637	0.808532	2.74459	1.86215	2.21128	0.949547	1.0189	0.981105
7100	0.229834	0.480059	0.51687	0.678994	0.180671	0.139545	0.484479	0.97253	0.324752	0.371083	0.834173	1.3147	0.755658	1.09577	0.524116	1.25821	0.208671	0.435196	0.675862	0.405844	0.418104	0.366902	0.7637	0.825964	0.531335	0.01	1.18024	0.879464	0.367203	0.985321	0.275075	0.548314	1.22797	0.618111	2.60236	0.615785	0.871181	1.12882
7101	0.618173	0.770679	1.22767	0.577349	0.435014	0.450194	0.718562	0.657896	0.0524659	0.238816	5.54738	1.52699	0.889499	0.359549	0.55941	2.63054	0.559058	0.442455	0.555261	1.30614	0.441987	0.736191	1.24259	0.636208	1.20636	0.958975	0.642225	3.32756	0.89938	0.761343	1.02244	0.997321	0.969888	1.27	3.34995	1.12002	0.879978	0.602059
7102	0.258307	0.108839	0.01	1.71496	0.747015	0.065859	0.508975	1.034	0.840596	0.714039	0.770998	1.07975	0.968774	2.46668	0.394755	2.39474	0.592747	1.01218	1.20615	0.419226	1.13638	0.271918	0.842564	0.453746	0.7673	1.09738	1.64782	2.80637	2.74625	0.897535	1.5056	1.3268	3.21876	0.489512	2.98676	0.774739	1.22526	0.456047
7103	0.675501	0.877204	1.86687	0.507472	1.14502	1.57747	0.859227	0.754913	0.379845	0.579774	0.304247	0.533197	1.22431	0.787076	0.368107	1.26337	0.57652	0.328574	1.16729	0.451655	0.580759	0.585469	0.719743	0.49905	0.859919	0.749943	0.780213	1.37426	0.852852	0.43261	0.471408	0.827188	0.911147	0.420094	1.34705	1.1032	0.896801	0.484412
7104	1.31926	1.46859	0.792101	0.771931	0.374839	1.47277	1.98605	1.91735	1.23565	1.13264	1.02826	1.15939	1.19687	1.34702	0.455753	0.607342	1.14834	0.839973	0.842353	0.863004	0.36892	0.528508	0.982404	0.701786	0.750093	0.819062	1.0651	1.11515	0.361558	0.331288	0.721467	0.882321	0.465493	0.428731	1.00692	0.785459	1.07216	0.993077
7105	0.427856	0.0839127	2.32893	4.2288	0.280081	1.09022	0.293701	0.0357516	0.247427	0.197144	0.814558	1.44794	0.68036	1.0891	1.14602	0.605709	0.799652	0.859813	1.07746	0.810726	0.919922	0.994895	0.731166	0.654703	0.565949	0.01	1.89359	0.930141	1.96936	0.0423906	0.850303	1.21621	0.937328	1.21063	1.92632	0.365887	1.63411	0.257961
7106	0.870578	0.703869	0.01	2.29671	0.935543	2.67969	2.21992	0.863656	1.70942	1.70352	5.50471	4.43268	1.76573	1.62445	1.80569	3.40052	1.61569	1.8092	7.32869	0.481202	1.43661	0.493916	1.2075	2.34223	1.22083	1.3166	1.60497	4.7577	9.68489	1.33069	1.03316	1.04138	2.54245	0.770199	1.75752	0.569878	1.16336	0.836645
7107	0.996899	1.06419	1.7536	1.30709	0.577206	2.19205	0.796449	0.902753	0.531157	0.739443	1.15305	0.837268	1.26857	0.264047	0.702193	0.572039	1.29668	0.914825	0.246646	0.473862	1.2374	1.04761	0.986109	0.161267	0.876077	0.503343	2.26975	1.53988	0.986645	0.884652	1.10715	1.58253	1.2851	0.955251	0.912719	0.70372	1.41142	1.08728
7108	0.302786	0.547046	2.8783	2.44416	0.325032	1.04325	0.135101	0.136228	0.681909	0.584223	0.175134	0.474274	1.12165	0.278498	1.03952	1.22383	0.733058	0.557508	0.0399618	0.436867	1.0395	0.450495	1.01347	0.201718	0.475288	0.197551	0.376359	1.09334	1.25177	0.81092	0.633904	0.59926	0.330447	0.376263	0.925352	1.16249	1.07465	0.695938
7109	1.31857	1.43823	0.54915	0.673195	0.316924	1.58534	1.15035	1.15357	0.878363	0.863177	1.13226	1.45156	0.837597	0.785617	0.445128	0.714632	1.20101	0.809568	0.773694	0.627978	0.389899	0.471504	1.12472	0.661056	1.48437	1.40468	0.676649	0.661016	0.560253	0.592603	0.76369	0.648576	0.612664	0.661266	0.999353	1.00065	0.955585	1.04043
7110	0.0119149	0.362421	8.30617	2.46948	0.529253	0.283538	0.309106	0.298424	0.485655	0.408192	1.26399	1.29064	0.375936	0.686866	0.535555	0.935699	0.92541	0.470152	0.511315	0.553633	0.41712	0.168968	0.480553	0.455985	0.326134	0.489309	0.683147	0.989249	0.793823	56.7283	0.284354	1.14299	0.956506	1.06507	1.07492	0.925082	1.65064	0.516001
7111	0.990318	1.30132	0.69317	1.11921	1.73712	1.15408	1.04808	1.20373	1.35323	1.08425	0.599086	0.826397	0.865327	0.81254	0.571067	0.685829	0.818795	0.656063	0.529049	0.465121	0.66282	0.801508	0.807344	0.613846	0.769949	0.995412	0.368374	0.95728	0.900448	1.00054	1.07472	1.08241	0.698159	0.728151	0.989077	1.01092	1.42969	0.978814
7112	0.605934	0.263047	2.11031	4.07049	0.606813	0.0748702	0.698888	1.35024	0.217976	0.359455	0.104159	0.677961	1.72562	1.33944	1.01974	1.40348	0.565132	0.946422	1.16298	0.552452	0.0991548	0.244676	1.16411	0.0806045	0.432518	0.446396	1.04907	2.0468	1.49468	0.324224	0.818139	1.0298	1.17927	0.400466	1.18237	1.57923	0.817634	0.206898
8001	2.87946	2.93751	0.768215	0.771908	1.60323	3.27281	0.225273	0.703576	0.849408	0.895755	0.185528	0.369499	0.663563	0.36569	0.668554	0.804175	1.5037	1.19777	0.554339	0.536322	1.05132	2.16124	0.378888	0.67515	0.823199	0.877129	0.437883	0.42133	1.59007	1.91987	0.440966	0.548487	0.724533	0.602511	0.974194	1.02581	2.39814	0.849462
8002
8003	0.534697	0.645757	3.07022	1.92165	1.4141	0.682726	1.44039	1.8529	0.0832268	1.35975	0.408663	0.673871	1.76059	1.74243	1.29305	0.01	1.5928	0.911358	3.7664	2.40828	3.06063	15.7873	1.10657	0.414436	1.01882	15.4275	2.09676	1.30745	2.85161	0.580658	1.52582	1.57441	3.5361	1.57804	0.300307	0.651029	1.34897	1.37509
8004	3.96986	3.59419	1.49692	1.20978	2.74206	3.56729	1.04246	0.877417	1.73724	1.20104	1.30728	0.993171	1.22125	1.32875	1.23423	1.06692	1.06374	0.820617	1.24339	0.787086	0.587402	2.59114	0.813561	1.01623	0.974623	0.960689	1.16745	1.40138	0.591456	1.16795	0.84214	0.97987	1.49159	1.17182	1.18211	0.678804	1.02737	0.972626
8005	1.09958	0.924441	2.79753	1.12056	0.714399	0.466796	2.68722	4.18013	1.25272	1.49045	0.940559	0.833721	1.31613	2.40291	1.46004	0.6036	1.41035	0.719375	1.45711	1.14813	0.701239	0.505123	1.37237	0.48904	0.51722	0.487182	1.64565	2.27254	0.934963	1.19428	1.38419	1.99612	2.12882	1.60486	1.09322	1.49579	0.521474	0.906776
8006	0.706136	0.672721	0.825452	0.369632	0.632155	1.03085	0.664115	0.362544	0.70545	0.483011	1.50316	0.357451	1.1904	0.983328	1.00774	0.347395	0.759916	0.619344	0.564066	0.57462	0.0849341	0.686674	0.303613	0.352637	0.417762	0.724914	0.610147	0.700959	0.307667	0.501845	0.76019	0.152593	0.809944	0.934545	1.1035	0.83006	1.26207	0.896501
8007	1.26651	1.28935	2.90651	2.32207	1.06361	1.56303	2.03099	4.32471	2.1151	2.97926	5.26208	2.49646	3.3332	2.27033	6.95695	3.35689	1.36816	7.88505	2.50362	2.06738	1.15305	3.55605	3.59214	2.28162	26.7278	0.235602	3.31367	2.00317	3.35749	4.11253	0.866476	0.579433	2.64306	1.13378	2.11192	1.99862	0.01	0.01
8008	0.457761	1.76427	0.036294	0.763123	0.729764	0.884452	0.769273	0.230272	0.684022	0.25016	0.283898	1.40195	0.757739	0.746068	0.468574	1.86047	0.409549	0.613534	1.18989	0.94953	1.09808	0.981258	2.13107	0.190764	0.470461	0.527224	0.716292	1.28231	1.64632	0.720485	1.96565	0.34234	2.16266	0.403042	1.07333	0.12711	1.4749	0.926671
8009	1.08447	0.523485	0.447762	2.09353	1.12185	1.41763	0.231003	0.575759	0.01	0.830959	0.865694	1.35247	2.04352	1.13144	1.09912	0.423024	1.47851	1.84356	1.2931	0.492269	0.866738	3.78487	1.28228	0.210325	1.31314	0.552975	2.96674	3.60561	1.62143	1.12863	1.32519	1.19198	3.36457	1.59137	0.872208	0.595672	2.34787	1.12779
8010	0.616413	0.435756	0.693357	0.606515	1.08847	1.04843	1.05191	1.31712	0.871399	0.860429	0.557489	0.589449	0.725554	0.74423	0.4716	0.536067	0.677617	0.559541	0.582841	0.523153	0.401633	0.436965	0.432112	0.250935	0.602705	0.58446	0.889696	1.06619	0.963008	1.15335	1.14011	0.977754	1.05075	0.950424	1.05252	1.26949	0.926389	0.947485
8011	3.76024	3.23789	1.70916	1.70218	1.3036	2.04791	0.0354033	1.16032	1.82269	1.60121	1.40118	1.05811	1.04295	2.07197	0.724589	2.15168	1.0787	1.66593	0.642973	1.8169	1.18274	0.594758	10.3304	1.30702	1.97922	1.19107	3.74188	1.12246	2.8859	2.68011	1.75984	3.27627	3.58027	1.96831	1.94089	0.01	1.47891	0.521085
8012	1.64279	0.01	1.35966	1.11061	1.29439	1.26716	1.92717	2.33182	3.7674	1.04175	0.986567	0.613868	2.5623	10.5372	5.4095	0.01	1.8697	4.11949	2.20963	0.980174	0.0336133	3.57585	2.86853	0.205797	1.17935	2.25425	2.13154	1.55709	3.78781	2.2766	1.20152	3.13852	5.57057	1.23976	4.8479	1.26702	0.01	0.732985
8013	1.78216	2.03672	1.35996	4.08697	2.78849	1.32532	1.95678	1.89226	2.52882	5.58527	1.67095	12.8146	4.74943	27.3156	4.16288	5.17137	2.21203	3.37223	2.06417	1.77852	2.25056	0.9813	3.96946	1.42361	3.28065	2.16057	3.00557	4.16906	2.93535	3.47025	2.59198	1.94617	4.64867	2.75596	1.18413	0.815866	1.93259	0.748359
8014
8015	1.30714	1.22305	1.19564	0.683549	1.08941	1.45542	1.1946	1.17711	2.09984	1.8222	0.349223	0.503419	1.2952	0.63794	1.53372	2.9222	2.11313	1.06968	1.30269	1.45231	1.24174	2.04132	0.776718	1.63203	2.08481	1.54633	1.95153	2.20931	1.35582	1.94418	2.78571	1.61151	3.14364	2.17035	1.19018	0.80982	0.586645	1.51211
8016	4.29804	5.75339	2.09026	1.01104	8.54449	19.2174	0.954996	1.51246	1.81894	2.03497	2.77133	1.22372	1.26998	1.22984	1.1036	0.54832	2.28443	2.68731	1.08668	2.53298	1.47803	2.0469	1.89037	0.91387	2.14734	2.59384	0.935707	2.79246	2.02652	6.32418	1.48358	1.48734	1.79207	1.1411	0.988069	1.31036	1.01193	0.0519843
8017	2.23444	0.694588	3.23653	5.23191	1.46045	0.422601	1.01666	2.74245	1.10093	2.18304	1.53263	2.35177	5.40094	4.41126	2.41725	3.3883	3.14747	1.39911	3.75363	0.971338	3.3713	2.88051	2.77012	2.50288	2.48111	0.810562	1.17387	5.25356	2.57783	2.97069	3.72355	1.30701	5.38447	3.08693	0.134107	2.02723	1.86589	0.01
8018	0.850323	0.7908	0.706712	0.50821	0.741088	1.07506	0.635767	0.525995	0.82081	0.528927	0.570946	0.807622	0.654653	0.562709	0.615288	0.615493	0.888256	0.77395	0.611396	0.63305	0.434313	0.452239	0.462488	0.523638	1.68713	1.77596	0.841389	1.16059	0.625942	0.742777	0.62202	0.676681	0.697356	0.782477	0.991276	1.00509	1.10682	0.994912
8019	0.573752	0.570778	0.801692	0.374424	0.543597	0.80471	0.739947	1.56802	1.26404	0.962844	3.57286	0.506232	0.949038	0.69822	0.684126	1.46497	2.25443	1.01794	1.15275	0.432094	0.733082	0.578455	1.34712	0.695163	0.805512	0.625973	0.838826	0.727612	2.40208	1.33951	1.33137	0.460744	1.72665	0.896694	0.01	1.28097	0.888568	1.11143
8020	0.518967	1.75675	2.29908	2.64966	1.46253	0.170543	1.57611	1.5796	1.15901	0.01	1.19972	2.00057	3.75172	0.335269	1.51022	3.10588	2.53301	2.95451	1.8834	2.35781	1.51627	2.39378	1.79988	0.386017	0.13057	0.786479	2.65468	1.68541	4.85604	1.06525	0.588818	1.57387	2.78741	1.60083	0.936673	2.30314	0.01	1.06333
8021	0.413005	0.97184	0.659362	0.702368	0.162194	1.5532	0.716752	2.69601	0.244876	0.953203	1.81422	1.70911	0.734635	0.886474	0.85477	1.04746	0.862016	1.04695	0.750335	0.853243	0.770184	0.957239	0.165257	1.6195	1.18746	0.465216	1.39007	1.20468	2.06835	1.88327	0.285208	1.77442	2.87964	1.65717	1.49752	0.502479	1.64906	0.01
8022	3.74442	3.91192	3.08235	2.53408	3.84936	5.08758	2.22103	17.468	2.44082	1.59945	2.29456	0.998534	1.88781	2.0785	2.29573	8.90356	1.37432	2.03799	1.12659	1.68251	1.63351	1.27876	1.50471	0.514404	2.36694	0.168764	4.17611	0.238761	2.12572	1.66749	1.63197	1.94493	1.99948	1.26317	0.761803	0.997742	1.68495	1.00226
8023	0.856537	0.645105	1.55366	0.773481	0.916502	0.397518	0.876547	1.10062	1.99435	0.834269	1.60968	1.36556	2.1621	1.39185	1.78861	2.61944	1.04516	1.67498	1.05589	1.39018	1.12323	0.132991	0.813816	1.475	0.641514	1.51377	0.453153	0.815709	1.12684	0.209202	1.71706	1.668	2.06446	0.165698	0.760812	1.23919	0.0280548	1.65215
8024	1.20958	1.01833	1.12099	0.998914	1.02789	1.1165	0.716964	1.05546	1.07327	0.759449	1.5698	0.695736	0.921066	0.942148	0.796509	0.948613	0.950859	0.723917	0.656352	0.701622	0.916532	0.454445	0.556621	0.550289	0.863162	0.916372	0.852803	0.88061	0.587676	0.717767	0.805955	0.845387	0.451831	0.452804	1.07978	0.920221	1.12517	0.759905
8025	2.57298	2.47326	1.82805	1.336	1.81754	2.40439	2.45268	2.29783	2.25555	1.2743	0.986923	0.868728	1.65602	1.60359	1.01628	1.71121	1.62053	1.45503	0.335129	1.12092	1.34219	1.43773	1.34614	1.71815	3.26156	1.00841	1.28065	1.25206	2.92143	2.35199	1.34302	0.34616	2.57693	1.06946	0.01	1.17354	1.80477	0.82646
8026	0.226869	0.916153	4.11862	0.609825	0.055089	0.497983	0.64405	0.265287	2.14628	1.12634	2.88657	0.225401	3.34492	1.40201	1.89077	2.72996	0.782009	3.2496	1.42324	1.23926	2.45458	1.39845	2.02514	0.01	0.701856	0.563878	2.79507	1.05377	2.15699	1.70937	0.61303	2.41817	4.30307	2.30001	1.227	0.773005	11.2053	0.01
8027	1.42563	0.733387	3.5997	4.11907	1.98549	1.36089	1.64298	2.38479	2.05231	1.87907	3.01156	2.71136	4.60892	2.21676	3.43216	0.623747	1.4012	1.13939	1.07176	1.29176	1.41059	1.79628	0.990751	1.59939	1.00539	0.89566	1.93872	4.24385	2.36352	2.97443	1.88225	1.63544	3.43622	0.830733	0.01	1.47119	1.53443	0.52881
8028	0.829503	1.48166	0.45375	0.66904	0.303735	0.506202	1.94586	1.58527	1.77099	1.52643	1.12921	0.825238	1.50111	1.3396	1.06358	0.716032	1.83348	1.60125	1.12611	0.99062	1.44637	0.198716	3.07841	0.704321	1.44348	1.71691	0.23991	0.736265	1.95246	1.56041	0.01	1.09366	1.64228	2.64741	0.637322	0.01	1.98342	1.36268
8029	1.41886	0.487082	1.59121	0.01	0.617654	1.2648	3.11256	1.84896	1.61434	3.1545	1.42281	1.20954	1.50843	2.397	2.92683	1.91852	0.19918	2.14844	1.465	2.47565	2.42	0.01	9.35705	3.13768	1.61017	1.87435	1.10682	3.42454	3.33037	0.752441	1.10498	2.45173	3.95594	0.652556	0.0411802	1.1618	2.74982	0.838202
8030	0.124565	1.203	1.61307	0.01	1.39195	0.647156	1.14594	1.21525	0.56311	1.02148	0.843009	1.81468	2.25646	0.936933	1.48245	1.85225	0.697757	1.15393	0.514002	0.673491	0.769584	2.05509	2.55796	0.543576	0.01	1.07162	1.4903	0.704556	1.22567	0.987534	0.604168	1.07001	3.40427	1.56929	0.01	1.609	1.33515	0.664847
8031	0.473286	0.389582	0.287905	0.879999	0.379695	0.243477	1.07594	0.991284	0.700993	0.71504	0.542352	0.787554	0.696748	0.961865	0.704075	0.550265	0.644279	0.402474	0.511666	0.665669	0.434397	0.0699392	0.450007	0.529979	0.456774	0.38238	0.831393	0.779	0.453919	0.500001	0.58165	0.532889	0.951775	0.523749	0.975616	1.00463	0.995374	1.10951
8032	2.25152	2.57456	0.452663	0.8983	2.77117	5.05298	1.66179	2.31576	2.00984	0.666379	0.156036	1.83596	2.98027	0.897342	0.764175	2.20228	2.00203	1.25938	1.05089	0.729134	0.431565	2.20783	1.84082	1.13886	2.64259	2.36058	1.08067	2.8972	3.34258	2.51421	2.28874	2.31187	2.69169	0.426081	0.876493	0.621889	1.85286	1.12351
8033	0.204418	0.271203	0.376185	0.74974	0.385403	0.361949	1.21767	1.50178	0.784994	0.796784	1.03357	0.92623	1.00014	0.68773	0.127631	0.566615	0.86316	0.746501	0.583635	0.86102	0.650991	0.420381	0.713052	0.362366	0.508742	0.574363	0.944497	0.936037	0.753371	0.847715	1.05837	0.814865	0.443981	0.330355	1.06951	1.0131	0.206574	0.986904
8034	0.342475	0.384554	0.349568	0.338631	0.266329	0.0862718	0.250127	0.353685	0.305501	0.253083	0.204403	0.305395	0.681093	0.439984	1.9131	1.65646	0.885116	0.328237	0.629926	0.27348	0.764342	0.641819	1.0337	0.01	0.548225	0.283003	0.596212	0.508121	0.407461	0.595109	0.563966	0.455793	1.28195	0.713288	1.73973	1.45252	0.447892	0.547477
8035	3.08804	4.79418	0.936567	2.32414	1.66048	0.963468	2.42382	1.84577	6.78368	5.09521	3.4665	1.83755	4.24769	6.01695	3.76829	4.2634	4.4304	1.57322	3.14042	14.5605	4.21303	3.02491	5.00656	2.71215	2.84003	3.84617	5.1755	3.94091	3.80148	5.83432	3.12501	3.55637	3.75329	7.09624	1.31556	3.87019	0.225173	0.684443
8036	1.45958	1.20377	0.766951	0.709081	1.02104	1.14959	0.473297	0.479914	0.749598	0.52327	0.395612	0.563862	0.88186	0.821736	0.676809	1.07681	1.25492	0.906756	0.603289	0.603864	0.626632	0.660755	0.449831	0.51619	0.642196	0.536997	0.673341	0.739174	0.625549	0.69916	0.617558	0.584225	0.62246	0.605882	0.966203	1.03057	0.96943	1.11472
8037	0.542567	1.17289	1.33842	0.01	0.761338	0.400818	0.01	1.239	0.588393	0.121322	0.640354	1.22746	2.91029	2.2986	0.762596	1.02856	2.69454	1.49867	0.525842	2.01325	2.04783	1.55946	1.20888	1.19149	0.548727	1.05723	2.05364	3.29314	0.223451	6.2558	1.31856	0.43667	1.75638	0.767859	1.17773	2.3726	0.01	0.822268
8038	0.6343	0.594046	1.87657	0.01	0.826995	0.430097	0.671864	2.05272	1.31114	1.29684	1.95659	9.87832	1.72864	1.95143	1.2542	3.24366	2.44033	1.0181	2.41141	0.946776	1.26841	1.90716	1.33526	1.43153	0.42262	0.670956	3.00895	1.39515	0.61551	1.65443	1.27759	2.63541	4.20626	2.34437	0.934779	1.02632	0.975423	1.02458
8039	1.1539	1.28363	1.52138	0.665227	2.11932	1.80766	0.565713	0.777537	0.70836	1.17719	1.22689	0.01	1.56839	1.42523	1.5644	0.908202	1.1863	1.21181	0.848885	0.427429	0.737194	1.78721	0.802258	0.801773	0.965864	0.773866	1.39843	0.93033	1.76075	2.64797	2.09363	2.05187	1.37057	2.56402	1.30029	1.08456	0.516705	0.915441
8040	1.13782	0.647553	5.14705	2.97951	0.321754	0.507404	1.02196	2.69892	0.314089	3.12349	1.18462	40.0008	0.705518	0.01	3.17464	2.16063	3.30135	0.126375	0.379016	0.635966	3.31088	1.20194	1.79885	2.04784	1.3004	1.31061	3.93023	2.53766	1.32943	3.51941	1.35045	2.27139	3.01671	2.26751	3.85952	1.99882	0.01	0.01
8041	0.340097	0.435911	0.239732	1.32458	0.888328	0.522103	0.160288	0.725617	1.26764	1.28923	7.74108	0.0182376	2.50016	6.0994	1.22908	2.4125	1.39041	2.4208	1.21118	0.574569	1.3162	1.09741	3.73822	1.24599	0.90806	1.02963	0.540929	3.43957	0.139992	0.465977	2.27313	1.72739	3.57643	2.06447	0.394008	1.60599	1.91054	0.01
8042	0.574235	0.932447	1.8928	0.701579	0.911507	0.760105	1.11019	0.782883	0.730132	0.5367	1.92879	2.37243	0.731809	5.93823	0.307803	1.37797	1.26159	1.16435	2.46256	0.823453	1.09336	0.442872	1.35595	0.753636	0.427416	0.762558	0.989273	1.84895	1.51737	1.62181	0.600331	1.21186	1.903	0.983384	0.577123	1.83886	0.969017	1.03098
8043	1.42977	1.33257	0.882961	0.827168	1.32324	1.51078	1.76754	1.70611	1.03919	0.885976	0.909389	1.17166	1.17751	1.10832	0.660888	0.572643	0.854589	0.657087	0.877463	0.918827	0.410763	0.462625	0.553764	0.543169	0.622259	0.723905	0.487948	0.546808	0.365605	0.463313	0.631054	0.833636	0.330724	0.323677	1.0213	0.920913	1.11912	0.978698
8044	0.280961	0.832976	0.758169	0.780518	0.869414	1.02557	0.554869	0.138904	0.713531	0.563495	0.70933	0.674543	0.872544	1.14017	0.573746	2.60858	1.7517	1.16891	1.45481	0.505151	0.57774	1.42597	1.4737	0.178059	0.627937	0.324465	0.637819	0.01	1.01581	1.54016	0.55174	1.33428	1.53326	1.42412	1.01658	1.91187	0.983417	0.536369
8045	1.00873	0.01	0.506529	0.521223	1.14361	5.45449	1.69657	1.39215	0.914152	0.450837	1.03332	1.45089	4.45637	1.08085	1.48486	3.5224	1.40491	1.37704	0.212383	0.946061	1.99115	0.333102	3.27767	0.254684	0.756113	0.532253	1.76245	1.31116	2.01761	1.13406	2.11824	1.30318	2.98203	1.6857	0.880974	0.921902	1.77967	1.0781
8046	4.82588	4.08617	1.58912	1.22444	4.18133	8.76275	2.29147	2.14035	1.90948	1.67618	1.5889	2.23631	2.13804	3.1067	1.59789	1.88152	1.44043	1.85212	1.36178	1.36883	0.438099	0.864716	1.59926	0.713427	1.76212	1.685	1.56176	2.0024	1.10726	1.52634	1.4706	1.44034	1.85308	1.53749	1.03791	0.796968	0.962087	1.315
8047	1.51875	1.04395	0.837048	0.367904	0.881263	0.43672	0.426662	0.569935	0.64025	0.984732	0.517711	0.274177	0.727497	0.953247	1.17143	1.35867	0.730387	1.00458	0.640217	0.708418	0.583803	0.951811	0.61051	0.401326	0.991224	0.723014	0.220071	1.22746	1.11655	1.33487	0.74295	1.05062	0.607317	0.477313	0.459026	1.36122	1.99941	0.638779
8048	1.40907	1.3166	0.66288	0.666128	1.74998	2.23353	1.41181	1.38916	1.00978	0.812759	0.911391	0.987757	1.49419	1.40668	0.559315	0.583913	0.770064	0.570508	0.877845	0.91632	0.631984	0.828287	1.00037	0.764206	1.04304	1.07196	0.728811	0.843877	0.605343	0.616872	0.729771	0.839391	0.576074	0.500789	0.978792	0.988693	1.31996	1.01131
8049	1.6852	2.22235	2.62448	1.27977	1.03222	2.25718	1.11139	0.593895	1.24709	0.01	1.922	1.00298	2.80265	3.64834	1.57514	1.77875	2.4773	1.05243	0.670393	0.879646	1.31479	0.955324	1.53151	4.10347	0.930606	1.13581	1.27217	2.75266	5.24039	5.83998	1.64607	0.354674	2.4798	0.501178	0.433366	1.90637	1.38548	0.614521
8050	1.38563	0.596266	1.71546	1.82972	1.49045	1.76119	1.9237	0.894821	1.00373	1.26055	1.51053	0.695218	0.858787	1.26767	0.01	0.59976	0.978598	1.90826	1.23769	1.17532	0.989844	1.20836	0.641446	0.626767	0.675076	0.561539	0.898432	1.23079	0.43711	1.56183	1.59114	0.855915	1.4245	0.942224	0.262054	1.04882	3.81082	0.95118
8051	0.475338	1.23978	0.7138	1.04966	1.36526	0.777732	2.0338	1.43377	0.719854	1.29011	1.35898	1.77972	3.0507	0.546629	1.67305	0.01	0.396387	2.33344	0.663047	1.57101	0.01	0.523738	2.08124	0.260582	1.10191	0.984257	1.58624	2.0584	1.96274	1.06232	0.718142	0.953105	2.63241	1.4184	0.867648	0.4576	2.07763	1.13235
8052	0.728569	1.39994	0.869409	2.32226	1.34904	0.633337	1.77533	0.330304	0.159271	1.11035	0.747676	1.10769	3.52829	1.65143	1.8379	2.78536	2.59056	3.08936	0.732702	2.01134	0.735057	0.674517	1.27179	0.989635	1.67743	1.20653	0.558128	1.0536	0.23092	1.37779	2.72998	1.99991	1.82069	1.53763	0.01	3.56026	1.85263	0.147366
8053	0.991289	0.814573	0.516678	0.831231	0.730387	0.743562	1.49141	1.33359	0.778268	0.805201	0.97901	1.77402	1.2781	1.00561	0.624092	0.71299	0.744425	0.655524	0.704324	0.515533	0.352373	0.453562	0.911622	0.911266	0.672278	0.888989	0.439082	0.600697	0.290759	0.385569	0.503888	0.451476	0.291654	0.315311	1.04021	0.620612	1.23063	0.959789
8054	0.398355	0.770168	0.01	0.38889	0.711012	0.576255	0.717482	0.414131	0.363938	0.163886	0.483915	1.28809	1.38905	1.10158	0.985791	0.961106	1.23176	1.04557	0.800492	0.853117	0.911274	0.412838	2.04926	0.896075	0.255288	0.588629	0.788154	2.62932	0.522247	0.0934703	0.574666	0.613521	2.83483	0.01	1.87545	0.01	1.35923	0.640774
8055	1.00763	1.17799	0.971258	1.8495	0.755329	0.01	1.48676	0.403095	1.54617	1.2164	1.39498	0.555901	2.46495	2.61995	2.10666	3.38342	1.69414	2.43713	1.6441	1.73273	0.741111	19.3856	3.23699	0.554392	1.61831	0.902195	2.6508	2.71001	0.01	0.964248	2.50829	1.0789	4.00961	0.69015	0.900934	1.85195	1.00711	0.992891
8056	1.82459	0.718392	1.27028	0.251399	0.37991	1.10655	0.970388	1.05257	1.50173	1.44012	0.220343	0.504126	1.8857	1.19617	1.24959	0.0955088	0.957819	1.40298	0.708239	0.675522	0.815505	1.88249	0.78084	1.54802	1.42324	0.2361	1.02879	2.05865	1.68113	1.42752	0.97028	0.905192	1.99563	1.19417	0.17218	1.6563	2.22234	0.343705
8057	2.02098	2.35633	0.52276	0.501828	0.959815	1.78609	0.799265	0.746549	0.877422	0.736759	0.457698	0.722297	0.477057	0.308687	0.405808	0.529946	0.991577	0.717754	0.505559	0.532648	0.53604	0.7897	0.650895	0.638007	0.769336	0.778374	0.398315	0.564935	0.70335	1.21074	0.468702	0.449787	0.505106	0.439721	0.952595	0.805562	1.04741	1.05375
8058	0.849892	0.383558	1.01618	1.19909	0.390931	0.269245	1.10773	1.06819	0.546271	0.01	0.789308	0.443686	3.19672	0.844414	1.59835	1.36714	0.624473	1.1576	1.27991	2.60632	0.586608	1.17636	0.772749	0.363768	0.597215	0.836319	1.92806	0.687769	1.71231	1.95185	0.612895	0.01	2.42633	1.22336	0.86592	2.03126	0.74195	1.13408
8059	0.604487	0.551607	0.796233	1.03589	0.743732	0.860317	0.88288	0.93493	0.436976	0.76987	1.01336	0.789633	0.790199	0.883953	0.381657	0.414612	0.669755	0.512014	0.485335	0.849191	1.407	0.503495	0.771647	0.922873	0.557386	0.639636	0.799872	0.773115	0.63651	0.90386	0.507848	0.707003	1.02224	0.21791	0.915495	0.562303	1.16864	1.08451
8060	1.39147	1.35889	1.173	1.6151	2.44168	2.61517	2.34354	2.39116	2.55301	1.71733	0.7845	0.742096	1.53645	1.00883	0.520645	1.53435	2.10054	1.52529	1.55264	1.35007	1.48907	1.83251	1.53648	1.01139	1.83551	1.76026	3.83354	1.39206	1.98211	3.06489	2.34595	2.18715	1.49418	1.28832	0.920277	1.07972	0.718918	1.58126
8061	0.0589154	0.01	3.36073	2.23125	2.05692	1.44985	1.6862	1.8294	3.98572	1.06876	3.19675	2.23278	4.01975	1.71884	0.859032	4.82677	3.92345	6.64559	0.01	1.41262	4.3639	4.23847	0.808336	4.8254	0.980885	1.68384	6.14811	0.873804	3.91451	2.26873	3.06577	2.30283	2.7983	4.57301	1.99851	0.01	2.24216	0.01
8062	0.882039	2.45401	3.11491	0.907528	0.61594	1.75987	1.62674	1.6157	1.06546	1.67719	0.869429	0.693163	3.43622	0.817893	2.69226	5.71378	1.1575	1.20464	1.5969	1.41613	4.31879	1.97258	0.997959	2.79313	0.73385	1.62046	2.03723	0.718522	3.22045	2.58133	3.33871	1.90597	5.70001	2.7172	1.70546	0.671375	0.01	1.32863
8063	0.706365	0.76216	0.714485	0.671843	1.29047	1.5776	0.795534	0.716289	0.694181	0.78106	0.969661	1.02687	1.02252	1.10456	0.489539	0.661906	0.924733	0.7041	1.10822	1.41912	0.374953	0.427834	0.425494	0.417965	0.704492	0.874764	0.484213	0.567976	0.413576	0.364053	0.932958	0.666046	0.744744	0.363369	1.06096	0.975242	1.02476	0.956009
8064	5.46155	2.33882	16.0568	10.8913	4.92565	1.8703	5.13581	5.03775	7.7247	2.1045	4.53078	1.55124	4.04738	5.2872	7.97974	7.45676	1.9244	7.65973	1.49238	9.26034	7.59616	3.08844	3.82714	4.85636	7.79965	9.50173	10.0745	7.67617	3.12794	4.49239	1.18892	6.93116	11.4976	2.64928	0.01	1.99697	0.01	2.68669
8065	2.96708	3.26879	1.14939	0.903525	2.58248	2.63005	1.58078	1.48775	1.17581	0.941189	1.29658	1.5019	1.55859	1.47097	0.63467	0.950314	1.1005	0.738927	0.977024	1.14032	0.427647	0.503873	1.01506	0.637747	0.829968	0.856653	0.789466	0.916459	0.473448	0.496608	0.870936	0.703967	0.454573	0.397058	0.997578	1.00242	0.941354	1.11314
8066	0.743834	0.401425	1.26501	0.182274	1.09816	0.557391	1.18611	0.580499	0.711233	1.20137	0.316107	1.71175	2.34748	1.05737	0.856475	1.4507	0.730464	0.410701	0.608188	0.589288	0.976816	0.943631	0.33963	0.84509	0.234085	2.26899	0.342188	0.876973	0.620542	1.61365	1.26434	0.449102	3.39609	1.68976	0.730599	0.01	1.75354	1.2694
8067	0.577158	0.656225	0.294799	0.709742	0.742596	0.778713	1.11279	1.03496	0.841125	0.708125	0.887953	1.46028	1.40169	1.43653	0.681704	0.898723	1.15797	0.627947	0.706596	0.847508	0.251282	0.562788	0.534391	0.678239	0.62788	1.04436	0.512581	0.432139	0.478239	0.599511	0.930795	0.377995	0.752198	0.213562	1.23204	0.775304	1.06742	0.932579
8068	0.783526	0.483048	1.01885	0.570152	0.76439	0.760627	0.917647	0.794419	1.20619	0.729181	0.634727	1.57762	3.63289	2.12904	1.49402	1.55747	1.60119	0.714646	1.23581	1.41137	1.04554	0.712861	1.03099	1.07456	0.75935	0.959962	0.303728	0.827812	0.111565	0.684829	1.80121	0.715142	1.90721	0.85065	1.07971	2.29504	0.920288	0.587947
8069	0.309522	0.773849	2.07464	0.270214	0.629655	0.397191	1.09505	0.430112	0.995576	0.763373	0.608545	0.55867	1.88266	0.377661	0.784782	2.19055	1.5566	1.71699	1.22451	0.393013	0.825117	1.07047	1.7745	0.84088	1.01447	0.738777	1.40668	1.11925	1.38082	5.24474	0.763568	1.81354	2.07137	0.683775	0.479494	1.52051	2.44641	0.189893
8070	2.68165	3.11853	1.1558	1.09451	2.3154	2.43059	1.20618	0.496138	2.60948	2.16095	1.35813	1.01632	1.36685	0.330642	1.03264	2.24549	3.21569	1.99527	0.955117	1.66105	2.94493	2.39154	1.43876	1.9107	3.0738	2.04238	0.875911	0.776103	1.09107	2.85444	1.88892	0.690861	3.2982	2.03638	1.57996	2.16563	0.420039	0.386788
8071	2.15316	2.77067	1.1151	0.905966	1.83893	2.39164	0.799013	0.427062	1.01972	1.39056	1.57336	1.36168	1.94134	0.506694	1.96841	1.65525	1.46039	2.0277	2.0916	1.13081	2.02083	1.98458	0.72605	0.38227	2.58953	1.10839	0.01	0.65595	1.19183	0.764921	0.601306	0.636279	2.72753	0.746034	1.26519	0.362501	0.734813	1.74882
8072	0.244912	0.354549	0.440056	0.316699	0.36243	0.345637	0.619032	0.322069	0.633158	0.258239	0.396039	0.737052	1.19398	0.501036	0.144822	1.12569	0.721882	1.22165	0.504344	0.579233	0.545806	0.48183	0.668243	0.744741	0.351027	0.203644	0.01	0.668026	0.473404	0.731205	0.475602	0.764458	1.24386	0.443873	1.22517	0.794802	0.498321	1.2052
8073	2.70849	1.06159	0.870821	1.42196	1.40117	0.911314	1.34084	1.45734	0.920466	0.651593	0.746824	5.40133	6.92517	1.26199	0.754792	1.50028	1.59138	1.75492	1.35983	1.79855	1.40522	1.86758	3.87128	1.72084	1.78586	0.803303	1.58188	2.44171	2.38158	1.51432	1.06724	1.9153	3.51339	0.815644	0.972314	1.02769	0.01	1.26687
8074	0.888396	0.917694	1.20301	1.20835	1.46738	1.34398	1.0552	1.13208	0.66114	0.81967	0.608058	0.985299	0.767183	1.05362	0.683109	0.683077	0.873138	0.705562	0.613273	0.626684	0.548247	0.742863	1.07515	1.0882	0.596113	0.891845	0.475862	0.647579	0.436278	0.544892	0.566059	0.589032	0.451926	0.335621	1.07108	0.786606	1.18574	0.928924
8075	0.923848	0.985268	1.18151	0.768379	0.649432	1.52783	0.971505	1.00013	0.870659	0.745756	0.766569	1.4353	2.22836	0.725921	1.41893	2.60149	0.558587	0.937978	1.26205	0.464696	0.406023	1.01215	0.149678	0.01	0.623896	0.642734	0.821255	2.41673	0.792031	0.932599	1.09274	0.84503	1.81781	0.90249	1.05261	0.377916	0.947389	1.26526
8076	0.4044	0.124766	0.226226	0.544617	0.528027	0.272326	0.43674	0.775063	0.733064	0.672173	0.536782	0.563788	0.623655	0.48101	0.117005	1.4343	0.687714	0.579506	0.456614	0.328839	0.208401	0.218205	0.357748	0.436235	0.489119	0.291867	0.256365	0.890261	0.229617	0.328073	0.593423	0.701169	0.735595	0.320055	1.02478	0.975223	0.567967	1.02587
8077	0.458619	0.502569	1.40412	1.05722	1.57741	0.820478	1.05945	0.171275	0.186425	1.57418	0.625954	1.78957	7.55259	1.32099	2.0135	4.22513	0.958505	2.95954	0.460618	2.45863	1.64238	1.20744	2.68846	1.70741	1.42258	0.828924	0.01	4.83641	2.01806	0.938968	1.50274	2.71386	3.746	1.72258	0.01	1.4857	2.42766	0.514299
8078	0.915892	0.870041	0.547683	0.5029	1.35884	1.1862	0.678109	0.601228	0.713211	0.668257	0.650711	0.601208	0.77304	0.679625	0.334671	0.485321	0.793664	0.562993	0.600595	0.713612	0.234262	0.271663	0.446344	0.268292	0.422073	0.424847	0.448915	0.532895	0.276081	0.302063	0.587142	0.495238	0.340054	0.330528	0.970851	1.03553	0.849073	1.02915
8079	0.312118	1.43514	2.99524	2.50882	1.53322	1.00267	1.37592	1.36594	0.618241	0.853905	1.5624	1.03616	5.90374	2.15944	1.80621	3.8486	2.2827	2.19562	2.2804	0.461581	2.00011	3.33519	5.59485	2.38191	2.11449	0.783183	0.542229	2.97534	2.41505	1.20279	3.84883	0.453413	4.89518	1.04674	0.302255	1.06889	3.433	0.931113
8080	0.603318	0.61283	0.752513	0.01	0.118154	0.964367	0.366527	0.734249	0.593494	0.320604	1.04929	0.578901	266.99	1.49563	0.479422	2.38483	3.21574	1.63912	1.35681	2.39279	0.22663	0.527659	0.0434526	1.50262	0.59554	0.788775	1.32197	1.11991	0.706424	0.829904	0.393098	0.759546	2.08579	1.00928	1.07015	0.929854	2.43331	0.881277
8081	1.85279	1.91574	1.80127	1.52097	1.25587	1.43484	2.25461	2.16802	3.66837	2.81378	0.708571	0.56834	1.45326	1.17858	1.23354	1.54765	1.68967	1.23394	1.08406	1.13402	1.54484	1.90496	1.57462	1.13385	1.59512	1.72776	1.07479	1.17444	1.54561	1.96861	1.46358	1.40055	1.18184	1.08318	1.08812	1.00123	0.816869	0.99877
8082	0.885423	0.453239	0.78462	0.0923285	0.87599	0.38955	1.27498	0.75132	0.01	0.925474	1.4477	0.964606	7.65075	2.56477	0.957882	2.503	1.9588	0.381489	0.871985	1.66661	1.20606	1.56301	0.943586	4.53886	0.573854	1.26437	0.913426	1.92914	2.19636	0.563818	1.59113	1.39015	2.06182	0.644634	1.32348	0.01	0.676523	1.5242
8083	0.188349	0.462095	0.684408	0.243547	0.626953	0.306252	0.350597	0.494822	0.481995	1.53206	0.525968	0.299586	6.39736	1.49439	0.345876	0.935386	1.13361	1.38827	1.22468	0.289783	0.44446	0.289828	0.856805	0.41863	0.18787	0.302897	0.886059	0.989962	0.627365	0.515796	0.762237	0.791391	1.15795	0.919888	2.47393	0.444049	1.55595	0.293684
8084	0.383077	0.300588	0.292363	0.506712	0.224917	0.311926	1.14366	0.70463	0.637021	0.869064	0.675936	0.848771	0.470684	0.4798	0.663236	1.22351	0.869721	1.05793	0.619473	1.05042	0.582437	0.619377	0.18565	0.294434	0.628696	0.548827	1.15928	0.860396	1.17309	0.457121	0.537627	1.05192	1.34339	0.722367	0.872261	1.12774	1.38389	0.807062
8085	0.516921	0.297881	0.628188	0.01	0.233114	0.0359355	0.89922	0.784738	0.177965	1.0491	1.33016	0.01	5.31611	0.0108745	1.20492	3.19402	0.565702	0.752977	0.994802	0.649522	0.364701	0.619637	1.38004	1.24244	0.708503	0.807032	2.64912	0.468736	0.494555	0.493351	0.01	0.962826	1.30853	0.988019	1.1741	0.825897	2.61668	0.439741
8086	1.04035	0.323486	0.281181	0.765091	0.785602	0.01	1.35629	0.396388	0.239607	0.760298	0.37088	0.154848	6.96131	1.09928	0.902652	4.40002	0.933099	1.20325	1.08965	0.671782	1.29532	0.97693	0.345495	1.91714	0.872424	1.1259	2.37132	2.20874	1.09425	1.00619	1.56338	0.646831	2.93372	0.695853	1.09965	0.900352	2.38991	0.68302
8087	0.694849	0.17781	0.240982	0.0853435	0.161346	0.332908	0.481146	0.485019	0.463954	0.384442	0.43964	0.493878	9.66005	0.342135	0.515262	2.03922	0.987055	1.03912	0.617247	0.01	1.21687	0.456841	0.391453	0.116979	0.289347	0.53745	1.20511	1.59397	0.798809	0.561824	0.181039	0.239688	1.1839	0.01	1.30003	1.35434	0.699967	0.503059
8088	0.969426	1.0931	0.650494	0.50011	0.321079	0.781347	1.03811	1.0158	2.40219	1.83776	0.595826	0.533214	0.798837	0.826367	0.754841	0.263288	0.965447	0.667818	0.561366	0.564847	0.710723	0.819351	0.603564	0.548894	0.999095	0.988314	1.17621	1.55555	1.15484	1.28852	0.746125	0.646838	1.06111	0.825461	1.06067	0.772907	1.05278	0.947223
8089	6.75762	7.48826	1.12128	1.08141	0.98842	7.74046	1.38025	1.20454	1.40707	1.10786	1.19781	1.52456	2.79898	1.1953	1.15095	0.843915	2.10119	1.37402	0.577993	0.821357	1.20849	1.82268	1.64472	1.45462	1.53786	1.56142	1.14029	1.61509	1.09154	1.50754	0.121829	0.949988	1.69717	0.540982	1.25236	0.684128	2.04523	0.747637
8090	0.44741	0.554263	0.788641	1.03649	0.613381	0.0628816	0.766289	0.627326	0.210837	0.135283	0.123568	0.662511	0.0665694	0.485003	0.545028	1.23445	0.52719	0.96914	0.205353	0.088321	1.07154	0.341887	0.0487192	1.16212	0.427948	0.426389	0.121184	0.404947	0.434456	0.27388	0.236926	0.413152	1.6855	0.753979	1.29654	1.0054	0.01	0.994602
8091	0.426344	0.228592	0.52933	0.487015	0.504388	0.538725	0.66731	1.22821	0.56382	0.613291	1.02248	1.28826	1.21342	1.06116	0.58654	0.301852	0.792674	0.774662	0.843472	0.423974	1.47004	0.286744	0.0474767	0.638317	0.574873	0.838752	0.803071	1.47794	1.05063	0.803989	0.0492072	0.0880593	0.96859	0.733137	1.8679	0.587061	1.41294	0.400577
8092	1.02473	0.973298	0.345387	0.570297	0.341764	1.05921	0.613831	0.883907	0.580752	0.468298	1.61197	0.833817	11.7848	1.60918	1.14059	1.4194	0.611973	0.809332	0.406612	0.419162	0.273044	1.17521	0.01	0.0980648	0.832614	0.215045	1.74124	2.19164	0.812592	0.293437	0.607747	0.3042	1.37071	0.747694	1.16929	1.01784	0.982161	0.345232
8093	0.105619	0.4099	1.56073	0.260612	0.516913	0.333109	0.40261	0.63174	1.11512	1.09587	0.66296	0.785922	5.04506	0.0987592	0.828435	1.98222	0.836511	0.665729	1.00794	0.597811	1.0531	0.360405	0.544922	0.70377	0.189881	0.712456	0.547467	2.19896	0.965487	0.619391	0.594579	0.541627	1.89305	1.42677	0.926466	0.769505	1.07353	1.1118
8094	0.438446	0.429482	0.176908	0.468768	0.0831642	0.29192	0.486395	0.35227	0.765626	0.521787	0.383853	0.401667	1.51018	0.365654	0.462844	0.01	0.613377	0.452498	0.279307	0.430129	0.418215	0.436424	0.422757	0.418353	0.750041	0.628402	0.853513	0.916653	0.159471	0.53426	0.197111	0.455005	0.384555	0.181962	1.05937	0.912837	1.00034	0.999664
8095	1.14455	1.25405	0.27382	0.328913	1.53229	1.60772	1.3449	1.36956	0.92255	0.918193	1.59106	1.06296	0.580159	0.901513	0.01	1.73477	0.694161	0.296425	0.825533	1.19381	0.518805	0.446995	0.85976	1.23865	0.216906	0.98651	1.66272	2.86679	2.08864	0.729526	0.717368	0.930678	1.61622	1.55397	1.63028	0.63045	1.36955	0.0984416
8096	0.0560227	0.299889	0.346381	0.0784871	0.618948	0.371624	0.146806	0.892381	0.598374	0.304168	0.586653	0.578266	3.77402	0.614641	0.278687	1.02785	0.125436	0.835249	0.86725	0.837858	1.45423	0.30966	1.59929	0.532035	0.542816	0.138549	0.151791	1.42652	1.25641	0.234366	0.648406	0.309567	1.16676	0.530608	3.16124	0.906056	1.09394	0.516663
8097	0.567543	0.116831	0.01	0.655318	0.54098	0.216574	0.374642	0.124166	0.742641	0.394631	0.279631	0.860973	0.590532	0.21687	0.438116	1.3676	0.464009	0.459007	0.494268	0.527028	0.412521	0.560444	0.754116	0.135957	0.281474	0.423241	1.0874	0.936955	0.893322	0.283814	0.291962	0.395669	0.838176	0.767777	1.27276	0.727236	1.54462	0.300775
8098	0.612062	0.832834	0.61683	0.717627	0.364016	0.824104	0.520701	0.49276	0.44281	0.411996	0.475171	1.19286	8.74904	0.980334	0.54724	0.557248	0.97941	0.95888	0.533939	0.291212	0.922821	0.257135	0.747117	0.433858	0.10179	0.740203	0.935103	1.56763	1.22229	0.833245	0.664597	0.446895	0.995074	1.02175	1.17836	0.440025	1.1618	0.838203
8099	1.18488	1.20664	0.750503	0.82394	0.584481	1.32477	1.6439	1.69724	0.692218	0.817526	0.845959	1.16227	0.988001	1.28611	0.332031	0.682905	1.03681	0.685697	0.715627	0.56571	0.464834	0.653617	1.14638	0.611343	0.892628	0.926332	1.00768	1.01877	0.629292	0.575145	1.03288	0.884167	0.591991	0.509823	1.03245	0.816545	1.16389	0.967553
8100	1.86874	2.56056	1.04236	1.17079	1.16438	2.69564	1.51893	1.40511	1.27234	1.15556	1.20996	1.23388	1.24344	1.39855	0.405668	0.918847	0.840594	0.752522	0.70761	0.678324	0.715338	0.838313	1.14208	0.884916	1.18519	1.07214	1.4846	1.30724	1.11064	0.902118	1.12218	0.947559	0.997503	1.02512	1.30281	0.881636	1.02908	0.970923
8101	0.540032	0.071896	0.281916	1.34226	0.437702	0.315749	0.370006	1.107	1.18025	1.75922	1.76057	1.38529	0.425855	1.32843	1.21199	2.8688	0.607343	3.21912	1.9942	1.4524	2.69191	0.432544	0.697597	0.0995012	1.52738	0.491467	0.644381	1.23639	1.31265	0.724213	1.30623	1.44217	3.00915	1.0046	0.303106	1.69689	2.02763	0.01
8102	0.235129	0.178297	0.442926	0.695982	0.128157	0.266593	0.445741	0.57146	0.181345	0.161538	0.3979	0.415615	1.48649	0.79884	0.535997	1.83462	0.45877	0.216749	0.846276	0.385846	0.171371	0.591468	0.537207	0.419706	0.163477	0.31856	1.35161	0.560769	1.34873	0.477573	0.40617	0.457186	1.26777	0.62503	1.53935	0.460651	2.20456	0.0428734
8103	0.999084	1.06156	0.560452	0.775287	0.526919	1.07423	1.03849	1.09511	0.712732	0.598314	0.625044	0.692975	0.880384	0.94584	0.297533	0.497712	0.760922	0.590723	0.577843	0.465327	0.432409	0.49547	0.707259	0.551892	0.843824	0.836895	0.950768	1.13096	0.860697	0.734089	1.09596	0.867852	0.604249	0.677048	0.992229	0.93845	1.00777	1.01696
8104	0.603544	0.237819	2.57779	1.1602	0.513464	0.232652	0.581268	0.369426	0.482189	0.510567	1.22435	1.05331	1.34037	1.00134	0.747374	1.56713	0.655972	1.06067	0.590654	0.853271	0.718459	0.0401128	0.404955	0.46821	0.791	0.575001	1.1341	0.165082	0.415032	0.213754	0.349744	0.391007	0.368861	0.501539	1.33584	0.664157	2.54062	0.358416
8105	0.976208	0.997936	0.161503	1.02645	0.465458	1.42763	1.08172	1.17393	0.711851	0.821848	0.796268	0.950988	1.04102	0.916908	0.336029	0.65231	0.800762	0.426174	0.638412	0.509591	0.602258	0.696126	0.851413	0.68511	1.09436	0.887566	0.701515	0.856103	0.685682	0.680342	0.917203	0.71145	0.652603	0.605223	1.00157	0.851461	0.998432	1.03872
8106	3.41677	0.435029	3.04733	2.96319	0.487849	0.01	0.318913	0.949101	0.488125	0.365563	0.658161	0.551365	1.2725	0.657209	0.880848	0.291079	0.694763	1.21586	0.738202	0.673898	0.557367	0.358269	0.516114	0.536876	0.536601	0.459182	0.666931	1.30068	0.624063	1.082	1.40846	0.959563	0.514462	0.669379	1.13288	0.622272	2.92147	0.867122
8107	1.03311	0.961517	0.650781	0.79386	0.913562	1.53113	1.0893	0.906896	1.00782	0.940919	0.744413	0.768695	0.764977	1.052	0.365388	0.496759	0.979447	0.715675	0.808399	0.784335	0.405832	0.475881	0.576863	0.380657	0.780372	0.700521	0.588557	0.572381	0.585893	0.636397	0.781213	0.682774	0.455112	0.485924	1.00675	0.959853	0.993246	1.02767
8108	4.92558	7.65164	5.13849	1.28099	4.42121	11.0914	1.27664	2.22102	1.36457	1.09768	4.45033	2.94963	6.76869	1.91131	1.26465	5.99846	1.19423	2.44239	0.319084	1.39133	0.787961	1.62325	1.41543	1.99732	1.09608	1.23187	2.73436	2.44916	4.26907	2.48316	0.01	1.72237	1.68913	1.34826	0.95783	1.25252	1.04217	0.801348
8109	1.40874	2.00251	0.01	0.0375242	1.01726	2.34705	1.51247	1.60983	1.25052	1.33342	1.03829	1.10544	1.22141	1.46807	0.538507	0.81315	1.05513	0.802433	1.0757	0.862346	0.601637	0.650085	1.23289	0.581005	1.25277	1.16783	1.25452	1.42842	1.1394	28.887	1.8048	1.56285	1.00129	0.937508	1.10033	0.868594	1.0887	0.9113
8110	0.786392	0.01	6.20888	0.962511	1.38322	2.09567	0.760723	0.868839	0.755951	0.952977	1.11368	0.662993	3.36238	0.115978	0.915168	2.58155	0.65403	1.9266	1.51238	0.95265	1.41019	0.918087	2.91004	0.755014	0.947406	0.971294	3.13368	2.21215	3.15122	0.316257	0.957881	0.668979	2.93801	1.12977	4.41008	0.0820504	0.736556	1.26344
8111	0.449044	1.19566	0.01	3.41742	1.30178	1.5129	1.30291	1.5068	0.811777	0.486679	0.0202335	1.37298	2.03946	0.810363	1.98142	3.00497	1.11662	1.00928	0.88525	1.01771	0.369385	0.839069	2.89852	0.255576	0.199627	2.66888	1.18887	1.04634	2.47563	1.4186	1.2095	0.977243	1.55836	0.794957	1.11607	0.883933	3.82032	0.01
8112	0.463173	0.293885	1.75742	0.858853	0.365261	0.275236	0.278088	0.192185	0.238001	0.317648	0.276763	0.601631	1.16211	0.193413	0.436856	1.107	0.487242	0.710737	0.25068	0.228112	0.645468	0.343682	0.365086	0.18475	0.379899	0.581267	1.16501	0.117861	1.58159	0.999105	0.440819	0.377858	0.820216	0.190377	1.46513	0.700865	1.29913	0.279432
9001	0.390008	1.69332	2.18627	2.50524	1.06975	0.6034	1.59961	2.03134	1.74672	0.532355	1.86969	1.6971	2.24625	2.9972	2.45464	3.62522	2.44518	3.51179	3.29752	2.11349	2.26188	6.12364	1.35456	1.53932	0.683523	1.17074	1.61873	3.63566	0.718915	0.635315	1.33007	1.7961	2.62617	2.033	0.798728	2.15289	1.00754	0.99246
9002	1.19969	1.01991	0.194497	1.60643	1.21515	1.61434	1.94845	0.824329	1.73305	0.679237	3.69623	1.71366	1.16588	4.65055	1.26301	1.23921	1.00688	0.715071	3.98365	1.52177	1.01751	3.28916	3.44916	0.489079	0.513584	0.581025	3.25059	2.71127	0.74065	1.39333	1.14673	1.29278	2.25832	3.57392	0.900255	0.84963	1.98459	1.09975
9003	0.592837	0.70047	0.728647	0.0698236	0.77806	0.734347	0.738968	0.912612	0.406744	0.323443	3.94517	0.680089	1.18566	1.09463	1.48457	0.535862	0.168354	0.824075	1.19852	0.566045	0.47234	2.55377	0.186308	0.134798	0.291958	0.330456	1.35551	0.488737	1.13236	0.424204	0.768464	0.787237	1.90071	0.419979	1.46621	1.5873	0.533794	0.01
9004	0.410189	0.860981	0.457844	0.652198	0.967607	1.78143	0.01	0.874726	1.69217	0.325259	0.845038	1.11685	3.34813	4.99106	1.5433	1.39811	1.19984	1.26352	2.13179	1.3698	0.0954788	12.6724	16.0202	0.791555	1.91057	0.697473	2.09407	1.54797	1.85497	0.854571	0.01	0.93966	3.13842	2.16896	0.682272	2.23822	1.31773	0.0652759
9005	0.01	1.33406	1.28444	1.26493	1.09727	0.833782	0.0190253	6.42619	2.30403	0.0493332	1.32375	1.53549	0.897816	1.73491	2.38807	2.20998	1.55711	0.553987	1.41602	1.4935	2.3488	4.37269	1.04792	0.602263	1.398	0.564004	1.79434	2.59155	1.0964	1.91658	0.01	3.25784	3.66794	1.14638	0.765917	1.23408	1.38818	0.01
9006	1.36721	3.35258	2.08924	1.92323	1.50202	0.743816	4.94722	0.222367	2.04551	1.02202	1.23423	3.5682	0.941666	1.82871	2.46083	1.19772	2.05024	1.56016	2.75173	2.29013	2.4287	4.59507	2.92764	2.75815	3.15719	0.941645	0.866357	2.11455	1.02405	2.20706	0.0808872	1.9632	0.679758	2.38164	1.31776	0.847165	1.15284	0.147304
9007	0.956105	1.01402	1.21987	0.279053	1.95806	1.80076	0.857389	0.929993	0.879069	1.31476	2.99053	0.46872	1.10613	0.594333	2.22247	0.734254	1.32356	1.27996	1.61918	0.99589	7.24283	1.31045	1.98432	0.548284	0.372134	0.717919	1.31807	1.15088	1.24127	1.00675	1.70882	1.15391	2.59659	1.03901	0.73297	2.39236	1.26703	0.0219759
9008	0.791033	0.254045	1.83795	3.45824	0.0147514	0.743488	0.068827	0.980533	0.01	0.702585	0.705394	1.50732	1.18223	1.63682	1.33586	0.146989	1.12981	1.84029	1.17261	1.52289	1.36468	0.44215	5.35239	0.649076	0.192522	0.5195	2.09458	4.28955	3.37897	1.69539	2.30008	1.11621	2.90922	0.630918	0.01	0.648826	1.35117	2.23103
9009	1.59962	1.98257	1.03246	1.38806	2.11993	2.43199	1.13835	0.966869	1.31846	0.925148	0.726545	0.911262	1.06315	0.683936	1.08085	0.01	1.01245	0.664054	0.644697	0.962552	0.843633	0.696561	0.681302	0.771958	1.21595	2.26914	0.836242	0.609827	0.84943	0.911509	0.615428	0.429626	0.622069	0.560393	1.1324	1.24329	0.667862	0.8676
9010	2.30989	2.42392	2.15961	1.8777	1.20835	2.44696	0.514897	1.80559	0.423153	0.866604	1.55919	0.613537	1.31456	1.02534	1.52966	2.85698	1.69831	1.29403	1.45121	1.52101	0.47338	0.976483	0.49982	1.30106	2.99018	0.959133	1.01035	1.54729	0.757449	2.23223	2.02209	1.37916	2.07567	0.582965	0.492384	1.0712	1.15029	0.9288
9011	1.25657	1.1138	0.876948	1.0749	1.12436	1.40016	1.39118	1.68403	1.48303	1.06649	0.709762	0.915769	0.825761	0.929739	0.662804	1.10557	1.14453	0.884543	0.7483	0.995551	0.666913	0.72804	0.657947	0.681965	0.949867	1.11956	0.766675	1.12662	0.800254	0.947265	0.988925	1.00322	0.731406	0.710844	1.05711	1.03891	0.92529	0.961085
9012	0.698181	1.11918	0.488531	0.473824	0.840464	1.09177	0.451819	0.610902	1.03337	0.395651	0.786302	0.686914	0.71747	1.28036	1.1448	0.596504	1.17064	1.07116	0.521179	0.940487	0.935296	0.33432	0.818233	0.392128	5.60093	1.25962	1.52685	1.71725	0.675613	1.00219	0.518383	0.858144	1.29578	1.86399	0.517358	1.45195	0.757032	1.24297
9013	0.86158	0.746829	0.375287	1.00641	0.759726	0.843968	0.637504	1.39065	0.869346	0.51262	3.16995	1.74561	1.39669	0.880093	1.14349	0.353507	1.67123	1.36541	0.83921	0.598691	0.488913	0.519489	0.789464	0.764779	0.946283	0.81415	1.83997	1.88731	1.0169	1.01588	0.654504	0.681837	0.999596	1.0064	1.04154	1.50225	0.958461	0.197013
9014	0.850048	0.995328	2.22562	2.39616	1.20416	1.33804	0.01	15.2672	1.12061	6.2855	0.964978	0.513224	3.29945	0.0917552	0.01	11.7316	2.80503	0.992919	1.52342	2.61636	1.44409	0.931061	2.57653	0.530486	1.58035	1.83615	0.263952	1.80644	3.17522	1.85614	1.46209	1.2844	3.8982	1.76956	0.01	1.7381	2.97385	0.2619
9015
9016	1.81958	1.34177	0.951194	0.639588	0.466615	0.327473	0.608195	0.91538	1.90745	1.74469	0.173039	0.183751	1.16261	0.537518	1.1909	0.603848	1.24813	1.57198	1.37931	0.971953	1.53358	2.16547	0.817563	0.347828	0.633933	0.928646	1.00927	0.31626	2.43827	2.32609	0.491664	0.889462	1.98162	1.97771	1.32961	0.670393	0.492969	1.53443
9017	0.740781	0.897338	3.804	2.15228	0.430322	2.0492	3.72223	4.4266	2.65889	3.36828	2.40115	2.00006	0.741555	6.20293	3.40599	2.29809	0.444356	3.08212	1.84201	1.34714	1.20219	1.76451	7.66143	1.84908	1.52709	1.69158	1.59258	2.42568	1.50495	1.29544	0.433905	1.01057	5.15778	0.895574	0.370498	3.46389	1.6295	0.01
9018	2.31476	2.88303	3.06081	1.20638	3.43127	3.58554	4.68249	3.77806	2.11721	0.809493	1.57036	0.287066	7.23833	1.39153	2.94265	1.81241	3.5803	1.38036	2.51187	2.15768	2.71699	5.13275	1.91629	2.84018	3.02118	2.43255	2.66377	4.33968	0.868677	3.5781	2.86523	0.587266	2.20939	2.50152	0.01	1.58084	2.63536	0.419164
9019	1.63157	1.3431	1.40342	1.12942	1.01547	1.31878	2.2983	2.99832	2.54306	1.65651	0.581959	0.541205	0.87839	1.10236	0.716922	0.82355	1.34518	0.730736	0.569278	0.639159	0.938219	1.0135	0.875487	0.712577	1.5342	1.16758	0.938593	1.01701	1.30948	1.90715	1.15658	1.04792	1.33936	1.21562	0.911029	1.10118	0.891998	1.08897
9020	2.83529	1.35704	4.44658	3.47957	1.51882	3.33606	1.61115	4.88381	2.64383	3.60706	3.58853	3.85549	5.45893	3.06462	7.58397	4.76326	2.1879	6.1136	4.12684	3.34512	0.01	5.90715	2.43521	3.38112	1.5623	2.38894	4.63031	7.58066	2.27401	1.39829	6.29453	2.48237	4.42448	4.24439	0.713535	0.509692	3.37659	1.28647
9021	0.85468	0.01	0.808575	1.98253	0.827932	0.381836	0.0720439	0.227906	2.31013	0.56063	1.58847	0.738912	0.934351	0.939515	0.681118	1.27538	0.420903	1.53797	1.45867	0.872617	40.5603	1.73704	1.09001	0.584347	0.255729	1.30409	1.4696	1.2884	1.54565	1.75926	0.440943	0.01	3.88613	0.736919	0.825452	1.52809	1.17455	0.295927
9022	1.30882	1.48078	0.860881	1.3689	1.6657	1.98281	0.310252	1.04539	0.792235	0.303836	1.74564	0.598391	2.38535	0.725739	1.47378	1.74536	1.37275	0.950555	0.839678	1.06808	0.846087	1.76883	0.98349	0.529435	1.10718	0.381667	1.80159	2.13485	0.833544	1.46622	2.21199	0.825509	1.77753	0.439362	0.528435	0.908122	1.09188	1.10423
9023	0.517082	1.24302	2.11081	2.66138	1.14129	0.579559	1.6703	1.62573	1.48046	0.687051	0.255504	0.834211	1.71202	0.570995	0.917072	0.866045	0.567413	0.287735	1.97373	0.223467	1.53621	1.26548	1.22436	0.01	0.705891	0.601811	0.954657	1.86249	1.24659	1.5908	1.16023	3.18295	2.09329	1.09015	0.590565	1.40944	2.06458	0.01
9024	1.11409	1.73014	3.15281	0.01	1.7056	0.440676	3.64504	1.67768	2.26621	0.855768	0.888481	1.52233	1.68021	0.803482	0.829777	1.14811	2.69252	2.16593	2.16354	2.40704	1.90989	1.98856	2.64891	0.418139	0.829938	2.36482	1.44541	1.58206	2.3945	0.5815	1.29046	0.627092	3.54102	2.07781	0.767727	0.174001	1.23227	1.52192
9025	1.36676	1.17424	0.788594	0.759428	1.00428	1.16837	1.4038	2.099	2.80977	2.45721	0.757235	0.760852	0.832565	0.897662	0.583949	0.596422	1.11531	0.736222	0.567474	0.766084	0.716497	0.689947	0.775626	0.903051	0.966972	0.781094	1.47371	1.64703	1.45609	1.78266	1.82146	1.64964	0.449669	0.446348	0.928153	1.04588	0.954122	1.12308
9026	0.659318	0.742325	0.454497	0.227735	0.936499	1.15986	0.757698	0.596114	0.614579	0.771583	0.43945	0.563486	1.1109	0.366779	0.600857	1.13471	0.966824	0.856835	0.588761	0.768214	0.979063	1.25817	0.823074	0.219028	0.893234	0.857685	0.904541	0.445996	1.68619	1.87249	0.778082	0.7761	1.22054	0.745423	0.889665	0.742158	1.25055	1.11034
9027	2.11951	1.28515	2.30847	1.41698	1.78034	0.552103	2.32232	2.4132	2.07388	2.80209	1.10515	0.885328	1.65461	9.5472	4.24414	2.17329	1.40056	3.32512	0.504625	1.57745	2.42505	5.97036	2.98078	4.28022	2.42547	3.98766	2.97707	4.13982	8.31459	10.6493	3.12741	2.56498	5.71209	2.38712	1.14277	0.857228	1.2896	0.01
9028	0.762919	0.628875	1.3504	1.07919	1.20565	1.1586	0.816785	0.742346	0.960994	0.954386	0.935203	0.859839	0.703905	0.867002	0.447888	0.491638	0.745709	0.682822	0.64066	0.96649	0.335444	0.347236	0.37585	0.338747	0.500734	0.531146	0.511746	0.629309	0.371963	0.419204	0.506552	0.491181	0.546886	0.57969	0.954945	1.04506	0.80735	1.11801
9029	1.03579	1.09522	1.25918	1.63409	2.43587	2.60518	1.601	1.13886	1.40323	0.934018	1.16165	1.49546	1.47046	0.873166	2.55886	2.28827	0.869471	1.24667	0.528779	0.720682	1.58836	1.42668	1.70404	1.17104	1.27662	0.887927	2.45245	0.411126	1.34141	1.441	1.02396	1.08112	1.64807	1.51629	0.216444	0.895054	1.10495	1.20797
9030	1.41271	1.26659	0.780401	0.755367	0.865234	0.877509	1.57694	1.6458	1.18287	1.12914	0.903868	1.07705	0.897294	1.05676	0.917942	0.832352	1.14809	0.865584	0.957484	1.13452	0.445158	0.507229	0.701112	0.714784	0.858806	0.862346	0.632739	0.857493	0.359379	0.418806	0.488405	0.744185	0.381459	0.334472	0.918981	0.969928	1.20226	1.03007
9031	2.73665	3.16246	1.46903	1.75255	1.87298	3.20591	2.21965	1.74317	1.87607	1.01118	0.478424	1.09564	1.19882	0.885021	1.88965	2.67618	1.74816	1.06362	2.19779	2.04601	0.965436	0.593506	1.38576	0.957039	1.73403	1.54035	1.73589	1.29694	0.862456	1.10675	0.705684	1.36134	2.30462	1.34174	0.551531	1.57412	1.44847	0.176578
9032	1.39867	1.44286	0.662868	1.09884	1.70332	1.87516	1.23493	0.779677	0.813351	0.70975	0.822583	0.671985	0.491978	1.22234	0.276748	0.494088	0.630625	0.783987	0.671431	0.392168	0.560501	0.646751	0.764479	0.674462	0.833803	0.983318	1.01222	1.09471	0.72899	0.69098	0.79126	0.987044	0.706981	0.789975	1.20665	0.917283	0.896193	1.08272
9033	2.49776	2.15542	1.36006	1.51369	1.38804	1.63149	1.21221	0.870006	1.29876	0.986869	1.1012	0.752169	0.913839	1.38851	2.27534	0.911291	1.08492	0.815764	0.893851	2.46255	0.640584	0.937005	1.17522	0.549121	1.22247	1.34781	1.99546	1.49426	0.994963	0.818662	1.70795	0.47382	2.11989	0.761695	0.974709	1.0554	0.541804	1.02529
9034	0.495661	0.299763	0.868651	1.0359	0.53561	0.289591	1.02521	1.03902	0.794204	0.692543	0.794442	0.896152	1.21184	0.915187	0.5294	0.855741	0.730811	0.678109	0.582233	0.326222	0.442702	0.57835	1.57018	0.578681	0.0760341	0.15016	0.843124	0.981653	0.475405	0.815581	0.421859	0.655902	0.651122	0.633523	1.16853	1.15818	0.841821	0.743171
9035	4.81044	0.796349	9.86561	8.46617	0.774117	0.115407	1.0276	1.15441	2.7734	1.73675	1.28289	1.55564	1.42662	1.94816	2.83981	2.72405	2.33974	0.871994	1.0013	0.01	1.18176	1.08034	4.41871	2.88269	1.39659	0.714636	0.968341	0.165086	1.21492	1.67	0.784469	0.503502	0.97563	1.88431	0.888203	0.782869	1.1118	1.44647
9036	1.40918	1.37789	0.810811	0.690284	1.46279	1.81735	0.944467	0.952133	0.738311	0.745566	0.55266	0.621861	0.635319	0.754027	0.635194	0.582905	0.775015	0.518564	0.609296	0.93306	0.568181	0.614838	0.513473	0.493075	0.901803	0.963085	0.504036	0.648847	0.462846	0.618287	0.786223	0.731477	0.430206	0.407962	0.995722	0.937219	1.04064	1.00428
9037	0.147193	0.142433	0.244094	0.150136	0.0249088	0.0717879	0.031988	0.115218	0.180295	0.131457	0.46472	0.128227	0.234936	0.0739533	0.295707	0.200975	0.288864	0.227762	0.249336	0.0862736	0.204452	0.323671	0.657265	0.1048	0.0837313	0.0678031	0.368071	0.262967	1.33074	0.78259	0.26646	0.294827	0.0619028	0.811661	1.10593	1.10979	0.64567	0.894075
9038	0.96144	0.901796	3.4906	4.21978	1.26338	1.39279	0.215577	2.7182	1.6379	0.01	8.49867	0.42052	9.31077	9.86479	3.18087	3.14387	1.26121	1.8748	4.5468	2.25406	0.874449	1.70233	10.2589	4.00692	2.55928	3.18687	1.85337	0.534339	0.574414	5.7413	2.0857	2.24048	6.71773	0.86661	0.01	2.28593	1.9984	0.01
9039	1.2403	0.955921	0.692763	0.650795	0.89292	1.03006	1.2467	1.14131	1.01122	0.770584	0.715876	1.09854	1.61813	1.45305	0.425876	0.478117	0.693615	0.519189	0.616679	0.815701	0.370465	0.520468	0.532766	0.538943	0.969322	0.953523	0.627515	0.752365	0.418877	0.530583	0.671262	0.693338	0.401723	0.416302	0.979112	0.95245	1.12536	1.02089
9040	0.0411962	1.03306	2.12826	0.619703	0.481693	0.435908	0.549266	0.890602	1.14412	0.211491	0.318479	9.82267	1.00024	1.09245	0.603947	1.48623	0.831499	1.30103	0.698798	0.839475	0.212251	0.635993	6.44048	0.731021	0.040438	0.599291	1.19613	0.623615	0.06945	0.436236	0.687296	0.867717	0.552459	0.945182	0.176127	1.66363	0.336369	1.86144
9041	0.396093	0.441855	1.79964	0.01	0.397667	0.534002	0.685691	1.21692	0.467559	1.25155	1.27293	0.185195	0.999394	2.07604	1.53375	3.15292	1.20946	1.04994	1.43725	0.749037	1.35324	0.994189	3.813	1.44671	0.947881	0.862047	1.31813	1.28891	1.15727	1.00327	2.09894	0.508559	1.74504	0.763102	0.597402	1.15165	0.84835	1.67491
9042	0.477771	0.49245	1.09416	0.231618	0.560542	0.617338	0.979165	0.260393	0.643296	0.844067	3.03483	0.81138	1.31131	1.24546	1.09023	0.383868	1.39294	1.05188	0.58434	0.953741	0.588055	1.18834	0.623235	0.339016	0.607827	0.486811	1.19853	1.91065	0.979759	1.00488	0.820847	0.933147	2.09042	0.823676	0.56123	1.15015	1.70183	0.849851
9043	0.01	0.945447	0.36103	0.356276	0.48941	0.790489	1.16421	1.1769	2.03948	0.194953	0.534174	0.844291	1.12022	0.417276	1.27583	0.0690211	1.25971	0.01	0.465054	0.967469	0.977847	0.0840019	1.02614	0.953093	0.138025	0.347585	0.440256	1.19593	2.06362	0.669208	1.05886	0.585886	1.89445	0.826122	0.01	1.30683	1.31226	0.693173
9044	0.740468	0.355949	1.21617	0.538658	1.24932	1.1031	1.0112	1.23497	0.485108	0.767206	2.61058	2.3194	2.18693	2.54158	2.13983	0.331651	1.45331	0.809039	2.40198	1.2883	0.810874	1.10541	1.61992	1.05976	0.01	0.979331	2.5145	0.660485	0.839445	0.01	0.48948	1.18456	2.45725	1.53514	0.593627	1.02	4.67384	0.979996
9045	2.00639	0.389365	2.19685	1.63847	0.488519	1.23225	3.54504	0.866251	2.82533	1.37571	2.54082	1.33475	4.47182	0.935611	2.45008	2.23554	2.64608	2.07555	0.818917	4.59306	2.07736	0.443433	0.01	0.519169	0.779796	0.732423	1.9615	2.69083	2.02297	2.26198	1.12498	2.3395	4.69389	3.03807	0.844242	0.21188	1.56491	1.15576
9046	0.908973	0.863851	1.03051	0.795973	0.98828	1.15562	1.04547	0.915687	0.867292	0.754791	0.766029	1.01654	1.00087	0.905876	0.707145	1.82176	0.843178	0.798708	0.908921	0.837235	0.41047	0.809352	1.19523	0.829604	0.676683	0.836786	0.861472	0.95783	0.833372	1.12462	0.886763	1.05082	0.701835	0.38772	0.945519	1.05448	1.31594	0.75368
9047	2.44205	1.96764	0.500461	0.01	0.01	0.739152	3.25783	0.205488	2.79239	0.01	1.36271	1.1709	2.3801	1.08379	3.30656	1.7395	2.79454	1.6632	0.581915	1.26854	1.73045	1.71057	1.14298	2.70619	1.49859	2.12869	2.74532	3.03652	1.31094	1.06141	1.84714	1.54398	4.91956	2.24568	0.736579	1.26342	3.5949	0.562317
9048	0.999885	0.250722	0.135376	1.259	0.68594	0.870198	1.16692	1.57665	0.599365	0.539455	1.15184	0.01	0.864664	2.55842	1.16792	3.8995	0.713661	0.753814	1.05465	1.19761	1.62336	1.39269	0.854701	2.31699	0.23657	0.916988	1.24954	1.16974	1.07234	1.03935	1.10968	1.13429	3.02943	0.663956	0.868743	1.13126	1.99402	0.532698
9049	0.840772	0.908372	1.38097	0.292492	0.638654	0.625441	0.809719	0.652408	1.12958	0.785245	1.55563	2.01513	1.24581	0.822521	0.548375	0.961005	0.536115	1.08686	0.61114	0.503902	2.02095	0.327575	1.23629	0.764188	0.458493	0.220481	1.45917	1.09648	1.76791	1.70194	0.902548	0.336165	1.66966	1.08752	1.09866	0.901343	2.63457	0.24773
9050
9051	2.61109	2.36564	0.824076	0.806001	1.83639	2.86062	1.44061	1.29787	1.05946	0.792042	0.690752	0.913053	0.945397	0.756937	0.56886	0.776152	0.835758	0.605956	0.700642	0.776846	0.67014	0.800919	0.933753	0.767075	1.06564	1.09107	0.775338	0.910711	0.64669	0.756423	0.817485	0.819091	0.553819	0.552222	0.957587	0.94201	1.09321	1.04241
9052	1.62433	1.29223	3.187	0.704856	1.89296	3.48211	1.83867	1.67839	2.05815	1.11082	0.983455	6.82447	4.33289	3.20756	3.20585	4.01087	0.969717	2.73606	3.11082	1.56821	0.778439	0.774838	2.80208	2.28996	2.07152	1.73881	2.85411	1.65707	2.49816	2.25945	4.08578	0.93374	4.05357	2.16123	1.71368	0.28632	2.11213	0.0857885
9053	0.888952	0.817613	0.898582	0.879007	0.824615	1.00406	0.696674	0.73877	4.08933	0.658735	0.46063	0.538629	0.846793	0.615878	0.321229	0.431532	0.840474	0.557712	0.723962	0.903124	0.50493	0.635993	0.679402	0.571942	0.84778	0.928383	0.877205	1.22471	0.485995	0.611617	0.821231	0.743885	0.523166	0.592024	1.04773	0.913894	0.952268	1.07469
9054	0.347872	0.61339	0.792349	0.872572	0.0623193	0.188656	0.522979	0.518748	0.650474	1.22279	0.655736	0.266162	2.10458	1.234	1.03121	0.887467	0.364831	1.36465	0.52894	0.952316	1.06859	0.466238	0.452547	0.718378	0.791761	0.559448	1.30564	1.4697	0.64863	0.596131	0.907059	0.785356	0.858629	0.828976	1.05002	0.94998	2.73953	0.01
9055	1.09321	0.920394	0.490166	2.2591	1.44641	0.940668	0.957508	0.627313	1.29748	12.082	1.99082	2.08754	5.13995	2.28058	1.41325	1.21805	3.16795	1.49727	1.85457	3.01647	1.12648	1.72692	1.15439	1.0854	1.28706	1.45716	3.94453	0.607916	1.4983	0.892466	2.34906	2.53836	5.15804	1.08645	0.219781	1.78022	0.01	2.18742
9056	3.30959	3.40428	0.816327	3.89858	0.612996	1.86995	1.86934	0.01	0.0320757	27.6177	3.13658	3.80595	6.67567	4.70419	7.18001	1.8582	4.65792	1.1016	6.17	2.18019	4.68171	3.39772	5.13999	6.80933	2.81126	3.79139	5.87606	9.84103	3.96654	1.8618	1.7901	2.71835	7.02906	5.95995	0.347434	4.60313	0.01	1.65257
9057
9058	2.29419	3.06842	3.1959	1.13253	1.25711	1.92124	2.22563	2.29552	1.78702	2.44616	1.65669	1.29869	2.15597	1.93281	2.63734	3.11078	1.61257	1.66693	1.86707	1.37603	1.88948	1.19445	1.59538	2.01291	1.95248	0.960099	1.26202	1.49618	2.23298	0.745714	0.01	1.40274	5.0063	0.850656	1.69201	0.01	1.17942	0.820584
9059	0.495738	0.877507	1.36048	0.276198	0.762529	0.692217	1.96391	0.340527	0.946104	3.18887	0.67969	0.172772	0.911116	0.509332	0.780272	0.981019	1.14861	0.724396	0.501982	0.261902	0.472411	1.14746	0.685789	1.69516	0.479858	0.471522	2.91186	0.984001	1.77384	5.44738	0.89732	1.83729	4.76971	3.78307	0.381677	0.9505	1.0495	1.08181
9060	0.864537	0.819341	0.851388	0.393989	1.63599	1.79356	1.3726	1.28421	0.612134	2.52786	0.630495	1.11835	1.32471	0.667094	0.919085	1.37673	0.609482	0.527594	0.629259	0.610097	0.704062	0.341024	0.969391	1.05774	1.71284	1.86544	0.787807	1.26628	1.82719	2.5723	1.96234	1.86155	3.32808	0.915267	0.836976	1.60673	0.64239	1.16302
9061	1.45929	1.49052	1.16265	1.17367	0.888683	1.01644	1.29357	1.62814	2.62074	2.10111	0.531388	0.388837	0.848042	0.893796	0.964932	1.12345	1.44386	1.21151	0.774902	0.966504	0.866956	1.48197	1.37692	0.977475	0.996335	1.04139	0.980971	1.52837	2.0767	2.30327	1.40809	1.00327	2.09388	1.23665	1.00412	0.909007	0.99588	1.25252
9062	0.637875	0.739266	1.35783	1.05969	1.15116	1.29231	0.84973	0.688831	0.964988	1.10555	0.836206	1.08553	0.90888	1.01881	0.487365	0.63998	1.01825	0.792248	0.789863	0.837487	0.373485	0.473808	0.583399	0.482785	0.581855	0.541237	0.673718	0.743889	0.480204	0.426183	0.814632	0.57931	0.748484	0.670815	1.00431	1.21178	0.849866	0.995691
9063	1.20838	1.27131	0.885174	0.809354	1.44937	1.56256	1.00131	0.955474	0.606828	0.5335	0.401477	0.473212	0.815652	0.59537	0.609657	0.753911	0.922069	0.770156	0.67095	1.04798	0.697865	0.706095	0.710515	0.647792	0.780838	0.81108	0.862971	0.793389	0.621534	0.635792	0.785444	0.793839	0.873107	0.56301	0.984257	0.898808	1.01574	1.10292
9064	2.31644	0.551342	0.2212	0.01	0.01	0.590093	2.0116	0.507194	1.71302	0.703893	1.80892	1.24481	1.3798	2.21358	1.94984	2.20334	2.91356	1.97128	1.84858	1.53075	1.03158	1.97544	1.76454	1.59968	0.643289	0.993387	2.1329	1.39409	4.46293	2.10831	3.00771	0.983909	2.61433	1.75097	1.99984	0.0998187	0.01	1.90018
9065	0.627198	0.656214	1.12574	0.742203	0.01	0.503934	1.96364	0.485707	1.07102	0.694309	1.01949	1.86475	0.375538	0.862728	1.49132	1.00983	1.36789	1.38997	0.734965	0.929915	1.48398	0.946963	0.778555	0.26485	0.808295	1.00833	1.62399	1.83552	1.13378	0.651421	1.57512	0.947354	3.21199	1.58777	1.1635	0.558386	0.836501	1.68686
9066	0.691029	0.673001	0.259293	0.284027	0.517372	0.461759	0.568031	0.592159	0.344243	0.354652	1.54731	2.22556	0.590738	0.526808	0.6229	0.865833	1.58161	1.06006	0.401214	0.425853	0.340154	0.374726	1.28418	1.07434	3.86576	3.6295	0.200415	0.306895	0.660672	0.750263	0.406102	0.399125	0.318927	0.270595	0.997058	0.983775	1.00294	1.02161
9067	0.828411	1.03247	0.78606	0.866046	1.04189	0.913148	1.04103	1.05317	0.758857	0.866605	0.701451	1.0656	1.2187	0.844954	0.674607	0.723932	0.696067	0.612492	0.598459	0.569892	0.428063	0.729015	0.797784	0.758004	0.872155	0.883275	0.950905	0.973346	0.874113	0.965179	0.732639	0.61011	0.90941	0.534892	1.02414	0.882916	0.975861	1.05123
9068	1.06037	1.36587	0.933904	1.81748	1.8641	1.16619	1.14704	0.948525	1.30686	1.12642	0.860924	1.32689	1.65412	0.963393	0.647252	2.66562	1.81661	1.64792	1.19992	1.02006	1.13644	1.08633	1.97243	0.614536	1.41693	1.80583	0.10882	1.95531	0.803202	2.3384	1.28584	1.35836	2.77825	1.77687	2.66559	1.16034	0.618219	0.839656
9069	2.37689	2.54003	6.90757	4.4034	1.16563	1.83934	10.2404	5.20761	4.252	5.62115	4.42894	16.1718	7.49177	2.15731	1.97442	3.40963	2.86927	3.8035	2.08961	2.83433	1.03564	1.92574	4.94679	2.9805	3.36059	1.71032	1.78576	13.8183	0.01	4.71165	5.51348	1.57223	18.5385	0.996628	0.4117	0.01	12.2478	1.5883
9070	0.154577	0.812215	2.03056	0.75598	0.82152	0.88707	0.958132	0.280035	0.126518	0.781284	1.62303	2.37315	95.6985	2.40609	1.62538	3.19382	1.16191	2.69148	1.58355	1.59023	0.884471	3.27451	0.546248	1.83918	1.19453	1.08793	1.56717	2.76728	0.431213	0.726124	2.32431	1.43058	3.32488	0.625996	0.881037	1.42047	1.11896	0.303121
9071	1.15128	0.935179	0.859796	0.315022	1.71746	1.82362	1.05245	1.97804	0.81394	1.29688	0.763026	2.17267	2.01519	1.3534	1.34947	2.60254	1.92406	1.14568	0.833507	0.993098	0.75712	0.866964	2.24291	1.27502	1.61509	2.15994	1.35067	2.38388	1.39004	0.995553	2.10205	1.05904	3.04656	1.28653	1.15038	0.849622	1.40259	0.755103
9072	4.12489	3.62405	8.04881	7.97622	4.63106	4.48007	3.00541	3.63618	0.01	4.0051	3.90802	26.6314	32.17	3.96491	8.6674	17.4667	16.6767	5.96803	9.65518	6.28484	0.01	3.98638	2.7256	2.18854	6.15832	3.30387	0.01	5.95726	13.3258	5.79589	6.96904	0.01	19.4991	4.23339	0.01	0.01	2.21746	1.99654
9073	0.912256	0.994439	1.13293	1.05452	1.09666	1.00109	1.00668	1.07939	1.11238	0.854171	0.629839	0.689864	1.35967	0.971622	0.543498	0.797527	0.659155	0.761202	0.877708	0.828086	0.658401	0.887706	0.799931	0.543729	1.3045	1.04343	1.30352	1.44662	0.599024	1.03292	0.989442	0.903973	1.0235	0.804991	1.20109	1.04078	0.887545	0.959218
9074	0.819216	0.73095	0.76937	0.65272	0.657704	0.562876	0.936929	0.739896	1.75104	1.23185	0.666735	0.691688	17.9007	0.625574	0.721227	1.09056	1.08989	0.871232	0.549982	0.566772	0.725035	0.99009	0.739689	0.825134	0.900235	0.85093	0.768098	1.02076	1.34268	1.43832	0.627139	0.645763	0.98447	0.548203	1.09869	1.00042	0.915288	0.999581
9075	3.18473	3.42702	1.5508	1.01253	2.18176	2.31866	0.863025	0.953435	3.17906	2.08998	0.604173	0.441917	1.61702	0.711177	1.05152	1.44279	2.77017	1.86864	0.830585	0.771721	2.29439	2.8012	2.05594	1.4164	2.5239	2.25441	0.16212	0.443879	2.46436	3.24235	0.817851	0.723128	1.49913	0.951272	1.01744	1.14328	0.750433	0.982559
9076	0.440001	0.929975	0.424098	0.369379	0.955426	0.973054	1.32727	0.787853	0.684531	0.509479	0.498891	0.565849	13.3441	1.10978	0.845389	1.19384	1.16529	1.10931	1.73691	0.788847	0.112924	0.836367	0.427187	0.524344	0.675995	0.772864	0.469347	0.727182	0.823271	0.977039	1.10818	0.885628	1.21935	0.115783	0.876107	0.0908358	1.63681	1.12389
9077	1.02019	1.22603	0.356588	0.363573	1.17108	1.20084	0.141775	0.245265	0.476794	0.524574	0.17414	0.177192	1.36158	0.156767	0.430328	1.01378	0.724764	0.575827	0.381223	0.371832	0.803193	1.05236	0.559755	0.547125	0.922797	0.787282	0.114151	0.380307	1.60792	1.93225	0.842413	0.697587	0.732727	0.981841	1.00727	0.992729	0.829053	1.268
9078	0.99892	0.849281	0.61133	0.805008	1.11115	1.27	0.808496	1.29516	0.894635	0.701766	0.693098	0.738408	1.89494	0.804736	0.459586	1.86753	1.0656	0.633152	0.221251	0.426099	0.884189	0.829778	0.363973	0.742744	0.531419	1.02493	0.828351	1.21975	1.23338	0.686579	1.25129	0.732736	1.34599	0.190864	0.98559	1.26907	1.01441	0.300426
9079	1.0948	0.990267	0.90533	0.576705	1.40809	1.09478	0.806445	0.850191	0.568009	0.792483	1.7169	1.08748	1.57159	0.837159	0.585522	1.86218	1.29278	1.46196	1.20024	0.901384	0.916691	0.943225	0.763298	0.927772	1.36256	1.98879	0.935259	1.09425	0.975364	1.20048	1.51661	1.21003	1.68408	1.17983	0.648382	0.898036	1.14588	1.10196
9080	0.630282	1.61517	0.442155	0.924201	1.21877	0.471584	2.18495	0.782599	1.25384	0.189556	0.25488	1.23197	7.41961	0.761573	1.33375	2.51908	0.74997	1.58475	1.62611	2.38011	3.19823	0.875165	1.19313	1.20676	0.660885	0.204934	0.01	2.48845	1.92488	1.68103	1.14069	1.63784	3.61615	1.85911	0.01	2.76947	1.95182	0.0481808
9081	0.564113	0.0366512	3.01017	0.927196	0.891599	0.47474	2.57299	0.874448	1.20371	0.911013	0.473053	1.01885	3.531	1.28487	1.38371	1.8705	1.53068	1.6373	0.543088	0.630237	1.06947	0.697012	0.233053	1.30071	2.1197	0.857624	4.88077	1.55971	1.16804	0.490722	0.931727	0.890321	3.56608	1.25792	0.505782	0.462666	4.53618	1.49422
9082	1.4388	1.79455	1.68666	0.782133	1.57179	1.66201	1.579	0.901079	2.12114	1.3676	0.390331	0.688655	3.01158	1.03557	1.38201	1.6862	1.74647	1.2465	1.09784	1.18111	1.51966	0.966914	0.980314	1.85746	0.91043	3.30467	2.15375	0.772716	2.17164	1.45497	0.839963	2.40238	1.81396	0.852357	1.03846	0.601803	4.60767	0.961542
9083	1.1194	1.36248	0.851635	0.910738	1.86031	1.13515	1.56002	1.5542	0.983238	1.0478	0.906093	1.57484	1.17858	1.13801	0.765596	1.0522	0.920132	0.673136	0.787785	0.643383	0.694082	0.643992	1.28745	0.999566	0.994222	1.24196	1.05149	1.1676	0.568969	0.605095	0.965464	0.92177	0.779639	0.426724	1.10839	0.692604	1.26141	0.891609
9084	0.552014	0.177181	1.46387	0.0927355	0.270574	0.161241	0.510729	0.631473	0.0128717	0.431682	0.357476	0.423007	6.48463	0.356677	0.177505	0.531285	0.713754	1.97239	0.794757	0.195676	0.687872	0.498875	1.65239	0.740924	0.164657	0.380917	1.16484	0.658892	0.681287	0.342893	0.20167	1.0664	0.843439	0.549851	0.808136	0.29583	2.47795	1.19186
9085	0.665378	0.681908	0.919299	1.30392	0.691188	0.317168	0.691337	1.39012	1.04078	1.82995	0.822032	1.47057	0.342517	0.435055	1.1798	1.50735	0.930329	2.24305	2.35693	0.989944	1.2004	2.801	1.51195	1.69513	1.2308	0.993055	1.99952	3.96533	0.743159	1.25081	2.44886	0.678183	0.804176	0.663156	0.0179684	0.0465511	2.30008	1.95345
9086	0.390799	0.138907	0.211866	0.509685	0.452314	0.246041	0.615319	0.317161	0.287685	0.36199	0.375991	0.737606	1.944	0.391923	0.393644	1.3513	0.470791	0.608002	0.474395	0.16924	0.486162	0.051828	1.17213	1.01396	0.60058	0.389858	1.23329	1.46237	0.275337	0.345614	0.347706	0.722555	0.869697	0.295624	2.70066	0.634301	1.3657	0.309379
9087	0.800145	0.355181	1.37975	1.02853	0.233462	0.646647	3.73539	1.32761	0.318184	1.08152	1.08496	1.52327	31.0716	1.25022	0.384911	3.71263	1.65597	1.51624	1.7318	1.0052	1.85423	0.758894	1.86162	1.08884	0.634362	0.387077	1.8346	3.70489	0.745168	1.08314	0.347071	0.236356	2.4581	1.98504	2.99726	0.871245	0.01	1.12875
9088	0.575932	0.400866	0.624117	0.01	0.22491	0.345939	0.615567	0.665337	0.248972	0.879694	0.975356	0.711772	87.0332	0.680429	0.586089	1.27846	0.675176	1.29797	0.925083	0.521275	0.756532	0.213362	0.246826	0.864386	0.716265	0.934972	0.79566	0.778177	0.01	0.260221	1.13882	1.03338	1.29852	0.713601	7.20983	1.26608	0.413465	0.733916
9089	1.49089	1.31611	0.803312	0.953697	0.385065	1.60404	1.61554	1.43532	1.18397	1.05778	0.797338	1.16864	35.8019	1.26485	0.785815	0.248577	1.17411	0.849148	0.92246	0.901583	0.67138	0.969434	1.09548	0.958891	0.912765	1.16605	1.46273	1.08267	0.900921	0.949978	0.712815	0.754617	0.822678	0.649186	1.02749	0.795812	1.14014	0.972514
9090	1.94196	1.86669	0.87772	0.943085	0.274636	1.28994	2.00557	1.71881	1.40192	1.16388	1.10841	1.47001	2.00345	1.36845	0.844058	0.164946	1.10622	0.821012	0.980137	1.07176	0.423346	0.468143	1.09647	0.961619	0.714403	0.950079	0.823809	0.920183	0.353264	0.383628	0.901335	0.856325	0.519047	0.486079	1.06933	0.825942	1.17928	0.930667
9091	1.01407	0.870397	0.584131	0.658479	0.181616	0.9625	1.12115	1.1783	0.660089	0.702183	0.518792	0.624974	0.82611	0.896176	0.510256	0.306483	0.79999	0.608203	0.54257	0.297084	0.60248	0.653247	0.663407	0.733317	0.716273	0.744791	0.635582	0.625123	0.667671	0.50819	0.635764	0.560915	0.531544	0.173284	0.98151	1.01849	1.33368	0.935886
9092	0.368305	0.343158	0.588693	0.637609	0.270863	0.338381	0.486822	0.835201	0.235841	0.182592	0.521166	0.50801	1.45188	0.557061	0.482884	0.01	0.565896	0.544658	0.28155	0.341521	0.833437	0.116129	0.2322	0.01	0.535509	0.503616	1.25719	1.38574	0.558241	0.0678595	0.61302	0.01	1.16822	0.646953	4.01215	0.902545	0.977953	1.02205
9093	1.19537	1.14231	2.14259	0.847973	0.300636	0.599947	0.65571	1.70699	2.3035	2.03755	0.823762	3.27682	2.7094	0.602818	1.96422	1.58316	1.57952	1.31036	1.84191	1.39046	0.963995	1.44944	1.23469	0.55975	0.240911	1.17427	3.34211	2.29585	1.39179	1.64909	0.761032	2.56318	1.25371	1.73518	2.88306	0.689504	0.926108	1.07389
9094	0.675792	0.787798	1.34842	0.0392097	0.944715	0.464475	0.963255	2.07522	0.768954	0.747704	1.81538	2.1717	3.26923	0.24035	1.34994	1.65912	1.02032	0.362481	0.907271	1.60684	1.02152	0.770877	0.914979	0.380058	0.925312	0.867139	1.94349	1.55489	0.01	0.936798	1.01146	1.34848	1.99165	1.06454	0.793045	1.16558	1.88622	0.834423
9095	0.275414	0.0181839	1.31739	0.685044	0.0628457	0.386133	0.974649	0.66732	0.01	0.528254	1.05098	1.02276	5.08902	0.333132	0.264385	1.85261	0.730992	1.55561	0.609243	1.29248	1.08424	0.01	1.05842	0.219395	2.11921	0.595839	1.72644	1.89074	0.87973	1.46829	0.839278	0.483279	2.25657	1.2424	0.951233	0.897248	1.9415	1.04877
9096	0.52862	0.221245	0.348895	0.456905	0.21724	0.437115	0.890098	0.817232	0.637594	0.606943	0.57117	0.761273	0.644173	0.749419	0.447682	0.55918	0.74035	0.294092	0.451439	0.906652	0.3253	0.0860083	0.603005	0.312181	0.564485	0.571559	0.959224	1.09135	0.625478	0.891605	0.865602	0.796605	0.821243	0.32953	0.81371	1.09745	0.902548	1.22815
9097	1.43956	0.746529	0.938042	0.01	1.28959	0.863356	0.770361	1.31901	1.14614	1.33756	3.49158	1.88103	1.15251	10.2697	0.835588	2.80472	1.87019	1.21567	1.83704	1.55102	1.22724	1.24449	24.9529	1.49327	1.53288	14.7059	3.79526	1.33294	1.40647	2.0191	0.319646	0.164879	2.37352	1.1077	0.70471	1.3762	0.0960485	1.29529
9098	0.376584	0.626512	0.748102	0.308265	0.403503	0.168771	0.283834	0.162828	0.0886208	0.313553	0.871685	0.472365	1.12568	17.8162	0.475661	1.47207	0.648387	0.760672	0.399896	0.439511	0.178696	0.60404	0.0231282	0.203794	0.0779862	0.276206	0.01	0.292171	0.988943	0.233726	0.480943	0.735935	1.61768	0.521073	1.69587	1.05187	0.948128	0.681106
9099	0.427271	0.185601	0.315377	2.91432	0.249653	0.190517	0.542158	0.479685	0.40722	0.382167	0.434558	0.649265	0.783744	0.350851	0.569365	1.26638	0.899239	0.425438	0.789229	0.448264	0.637784	0.620054	0.425974	0.364256	0.109779	0.287021	0.440038	2.33691	1.22371	1.41889	0.633525	0.765437	1.11127	0.163086	1.13912	0.771735	0.860883	1.73651
9100	0.496027	0.356985	0.629633	2.02489	1.07286	0.375399	0.788861	1.07042	0.978448	0.803203	3.60908	1.32377	2.97697	7.02656	1.40097	1.00817	0.989415	0.982604	1.08381	0.695674	0.910779	0.887673	2.11968	0.528295	0.397515	0.961026	0.915137	0.409322	0.545226	0.149585	0.160066	0.756374	1.02817	1.3446	1.88467	0.759932	1.24007	0.201291
9101	0.855988	0.926384	1.04221	1.72085	0.437735	1.48582	1.10469	0.988094	0.941331	0.956036	0.537182	0.820991	1.33767	0.766137	0.664097	1.05959	1.38075	0.738753	0.481356	0.346994	0.181519	0.281339	1.11875	0.612159	1.05363	1.03963	0.923152	1.07656	0.575109	0.780831	0.790539	1.20643	1.10772	0.84341	1.21226	0.782693	1.40116	0.78774
9102	0.441095	0.67466	0.286176	2.98614	0.01	0.0690837	5.88108	0.588433	0.4655	0.208965	0.301531	0.905947	1.06831	0.570831	0.349523	2.41004	0.59503	0.68904	0.366937	0.118196	0.571471	0.711694	0.959157	3.50351	0.0612006	0.0915767	3.24103	1.27854	0.242837	0.167936	0.01	0.432875	0.921717	0.635599	3.83712	0.651926	1.17046	0.829537
9103	0.483494	0.216054	0.345397	6.54493	0.247487	0.36888	0.205765	0.298301	0.0771994	0.810064	0.67501	0.722633	0.819992	0.564011	0.31739	1.08675	0.317552	0.574065	0.841746	0.646104	0.01	0.396027	0.697276	0.418481	0.261258	0.552897	0.728425	1.58858	0.224541	0.427316	0.441078	0.462779	1.1298	1.3815	1.33437	0.702812	1.29719	0.598551
9104	0.643989	0.466597	0.606502	2.92381	0.361585	0.0848573	0.430625	0.654344	0.615204	0.315242	0.428117	0.868333	1.19124	0.503849	1.43483	1.54234	0.868213	0.481785	0.428918	0.921806	0.483712	0.744746	2.19779	0.991017	0.732501	0.600776	0.113162	1.17829	1.23317	0.725204	0.711165	0.665568	1.60723	0.254002	1.28379	0.716213	2.02088	0.36354
9105	0.186391	0.189427	0.01	5.21558	0.385701	0.105666	0.253883	0.419115	0.33951	0.385356	0.40107	0.369634	0.790166	0.318381	0.375308	1.38735	0.54062	0.391116	0.620161	0.460666	0.430789	0.332132	0.297265	0.542396	0.219037	0.264001	1.30136	1.02288	0.519998	0.352762	0.324094	0.441125	0.80625	0.264174	1.48208	0.517922	2.63153	0.413772
9106	1.63936	1.83513	0.213742	0.612185	0.740997	2.94391	1.89597	1.78307	0.737591	0.7306	0.682906	0.293644	0.922141	0.859061	0.325928	0.520797	1.21364	0.729287	1.17799	1.09972	0.384815	0.503475	1.23107	0.828081	0.921372	0.774096	0.909606	0.916925	0.630568	0.62303	1.13967	0.863277	0.41415	0.408404	0.964873	0.936424	1.03513	1.16493
9107	2.36167	2.66193	2.30201	2.59877	2.77687	8.90007	3.16581	3.16852	2.84128	1.8006	5.48191	1.82745	3.2997	2.47184	0.984593	2.77445	1.69173	1.20446	0.730226	0.869527	0.948455	0.993296	2.33697	1.20025	0.735883	0.613053	2.89844	1.92983	2.96357	1.94523	1.1258	1.08838	2.4689	2.01144	1.60954	0.0276733	8.90381	0.390456
9108	0.379331	0.262788	1.14287	4.77436	0.321794	0.203111	0.42956	0.616259	0.495294	0.478134	0.478164	0.746198	0.592744	0.464834	0.488148	1.38067	0.396255	0.303511	0.613727	0.332451	0.258309	0.6944	0.422898	0.0278662	0.250734	1.36332	6.62757	1.13341	0.892795	50.4364	0.253661	0.590224	1.26836	0.195536	1.58718	0.612988	1.14636	0.853639
9109	0.681576	1.06163	6.03242	0.803852	0.305767	0.371534	0.723607	0.586054	0.649369	0.697538	0.343422	0.872686	5.2626	0.539197	1.26599	1.24877	0.300256	1.00299	0.974408	0.674518	0.600219	0.8877	0.697445	0.672191	0.847436	0.752729	3.81734	2.36125	1.37928	134.607	1.25643	1.94223	2.06558	0.960173	1.34126	0.445187	1.5439	0.658735
9110	0.987505	1.21867	2.89973	1.69984	1.06946	1.07885	1.73386	1.7469	0.964397	0.705396	2.062	1.85863	1.87471	1.35931	0.514158	1.30897	1.3521	1.39324	1.12848	0.987526	0.39571	0.792686	1.1196	0.738236	1.19213	1.08279	0.777106	1.28329	1.38472	0.553824	0.561231	1.33894	0.800738	0.368916	1.04891	0.951089	1.84462	0.758618
9111	0.471159	1.22899	0.01	7.09813	0.94415	0.253367	0.755785	1.47441	0.754576	0.534484	0.682229	0.496027	1.46436	1.32989	0.422381	1.34577	0.653164	1.88443	0.562605	0.649344	1.2453	1.19604	1.33859	1.60195	5.58114	0.706488	0.01	8.95968	1.4744	1.02428	1.25001	0.82785	0.554597	0.593452	0.891898	1.1081	0.01	3.5678
9112	0.219228	0.311241	1.54357	4.06055	0.479469	0.385731	0.283799	0.756494	0.101855	0.0383287	1.47398	0.0409012	1.98298	1.0122	1.25051	1.468	0.762426	1.41278	0.887888	0.702058	0.485518	0.638324	0.252328	0.909423	0.457166	2.169	0.588454	1.18228	1.58665	0.887561	0.468343	0.651802	2.65919	0.205623	0.493176	1.67078	0.867019	1.13298
10001	0.547138	0.601797	0.649401	1.39258	0.451191	0.274329	1.50118	2.38782	0.723256	0.96832	1.01944	0.959255	1.25241	10.4819	1.31735	0.180971	0.650793	0.980741	1.82336	0.91772	1.30339	2.27154	0.492587	0.275886	0.66977	0.503823	1.31259	1.69242	0.729105	0.540866	0.750483	0.806033	1.46964	0.360255	0.29523	1.498	3.97406	0.502001
10002	2.27867	2.38755	0.429033	0.194689	1.37669	2.35729	0.375227	0.346591	0.880626	0.748441	0.35193	0.41457	0.662002	0.627283	0.694398	1.17808	1.08337	0.845634	0.266676	0.710533	0.399689	0.93428	0.277492	0.425673	1.03362	0.726523	0.120771	0.417174	0.885754	1.27498	0.343956	0.265128	0.810502	0.627767	0.880537	0.832083	1.11946	1.21993
10003	0.749506	0.148682	3.94736	2.81068	2.19619	0.782509	1.44254	2.11394	1.71104	2.27295	3.3006	1.08413	3.66232	2.76139	1.45307	3.89632	0.751233	2.28224	1.85417	1.85275	0.632088	5.04364	1.36707	1.92154	1.08069	0.559681	4.03064	3.12388	2.43866	2.7917	0.542644	2.07466	5.19712	0.800217	0.01	1.05167	0.948326	1.32102
10004	0.711831	0.615423	0.747218	0.967365	0.44609	0.347279	0.457414	0.311452	0.552875	0.297205	0.402773	1.01513	0.856394	0.518347	0.580127	0.483162	0.494898	0.358304	0.320195	0.564836	0.108015	0.785175	0.483747	0.511188	0.590036	0.951436	0.240531	0.657275	0.110006	0.378443	0.356477	0.348562	0.196419	0.11318	0.969528	1.03047	1.49877	0.776619
10005	1.35651	1.18029	0.872862	0.911666	0.74473	1.03197	0.519081	0.599077	0.901403	0.515372	0.752406	0.339715	1.02867	0.594218	1.00659	0.63372	0.729204	0.440307	0.372122	0.937561	0.404571	1.48134	0.618726	1.33022	1.04123	0.783908	0.751714	1.01519	0.549717	0.844332	0.650114	0.971142	0.981356	0.872986	0.894204	0.690393	1.26591	1.1058
10006	0.825702	0.687692	0.337575	0.508424	1.24563	1.60873	0.550055	0.520098	0.637376	0.316034	3.59268	0.369118	0.814056	0.87515	1.55832	0.668488	1.49701	0.807409	0.587715	0.312893	0.744257	1.7987	0.761902	0.973457	2.79062	0.88105	0.53759	1.01976	2.12559	2.36682	0.335211	0.65318	1.60956	1.01013	1.2334	0.643263	1.05575	0.944251
10007	1.30639	1.21221	0.806671	0.868642	0.823195	1.13854	1.16146	1.23369	1.17869	1.00517	1.18037	1.0749	1.00575	1.11822	0.576107	0.468995	0.736308	0.624138	0.672703	1.13559	0.309738	0.38501	0.61666	0.454629	0.62873	0.886074	0.641405	0.828872	0.249227	0.266543	0.40081	0.530184	0.276272	0.276249	0.965215	0.956858	1.07467	1.03479
10008	1.33882	1.12753	1.2265	0.997804	1.66317	1.42477	0.493184	0.736679	0.794299	1.5541	0.789196	0.910366	0.477551	1.66016	1.06441	7.26084	0.416013	1.19784	0.341139	1.05506	0.294008	4.53707	1.11683	0.404063	0.764036	1.70232	0.550355	0.901342	1.15502	1.43001	0.764748	0.650949	0.816625	0.399031	1.11676	0.813582	1.31825	0.883238
10009	4.51228	5.99022	9.48964	0.277798	5.52347	4.61633	6.66789	2.38782	5.86993	6.56907	5.71869	22.0469	14.5043	29.0378	10.8046	10.4591	10.3265	8.49079	21.2247	3.46948	8.25646	8.80783	2.528	1.53969	3.09122	5.87526	9.92265	11.649	3.18798	6.84392	10.5894	6.04335	15.4154	7.77308	0.01	0.01	1.99652	3.36631
10010	0.415646	0.210116	0.610067	0.596033	0.327972	0.183097	1.03797	1.10096	0.672012	0.766275	0.659298	0.582123	0.792051	0.674419	0.361878	0.698331	0.666271	0.736862	0.338812	0.99088	0.580962	0.456303	1.35935	0.274031	1.3434	0.16834	0.711057	0.389374	0.54409	0.734607	0.894895	0.92161	0.550695	0.246404	1.09469	1.144	0.905314	0.800606
10011	1.36279	1.30382	1.84329	2.59282	1.43887	1.85068	1.29541	0.564431	1.63337	1.06704	0.550966	1.63988	0.75603	1.09792	1.50202	1.98587	1.88187	1.79127	1.12491	1.24439	0.785663	0.651617	0.994519	0.417783	1.03107	1.71038	1.01381	1.18144	2.02695	2.82222	0.644392	0.478531	2.10602	1.27321	0.64074	1.57384	1.18525	0.814748
10012	6.93839	15.3872	13.5614	29.2962	25.8942	16.0802	13.0578	44.9736	12.8124	26.0062	7.86204	12.471	661.007	6.45693	23.2316	0.0113805	31.5994	26.6239	17.2188	5.8592	10.5437	45.4379	28.3714	23.524	19.7568	13.7945	19.6772	35.2479	17.4352	17.136	16.7627	1.37501	53.005	22.4734	0.0110529	0.012436	1.98756	38.0515
10013	1.88307	1.75254	1.35663	1.07949	1.72222	1.89418	1.23557	1.50478	1.03856	1.03476	1.39611	0.965779	1.50675	1.2423	0.77364	1.414	1.68922	1.26526	1.47501	1.37806	1.15482	0.996088	2.22737	0.603219	1.10383	0.921732	0.710295	0.290105	1.00172	1.23197	1.13978	1.00059	1.65624	1.42613	1.09459	0.887755	1.13666	0.905406
10014	2.67451	1.39368	4.35614	0.089096	2.0193	0.01	4.51201	3.42044	0.01	4.38469	1.49201	1.55437	2.84073	1.34234	4.58833	0.343625	2.95209	1.24134	2.21529	2.27605	1.51778	3.83918	0.766525	0.01	5.02903	1.41246	4.55342	1.23469	4.06214	2.16703	1.81826	3.18375	8.13884	1.54042	0.0676946	2.55736	0.01	1.93231
10015	1.45388	1.41787	0.862696	0.898773	0.936031	0.898217	1.03747	1.23086	1.01419	0.866108	0.998414	1.25441	1.2419	1.45459	1.00482	0.964154	1.07773	0.927315	0.687784	0.983303	0.36792	0.385598	0.619307	0.700972	0.787665	0.82365	0.51577	0.700151	0.403267	0.270803	0.537885	0.585136	0.517084	0.327129	1.04265	0.987323	1.01268	0.967178
10016	2.85922	2.71918	2.55308	1.68105	2.60045	3.8484	1.44795	0.840991	1.06266	1.09212	1.10973	0.945431	2.68327	0.611272	1.9309	1.84981	1.23908	1.67271	2.09897	1.77722	0.770891	0.63235	0.58372	0.803086	1.1456	1.21663	3.08499	2.67521	1.88466	1.11722	0.774031	0.799545	1.9147	0.60093	0.812447	1.65929	0.833888	1.16611
10017	0.717384	0.59317	0.476854	0.55639	0.56901	0.555771	1.12269	0.982635	0.501458	0.497309	0.381467	0.53135	0.641811	0.696584	0.4886	0.311845	0.606059	0.411185	0.524177	0.672315	0.364158	0.264333	0.333398	0.43088	0.465489	0.539047	0.302986	0.455747	0.288061	0.254502	0.29073	0.388869	0.240573	0.162121	1.01905	0.980947	1.02163	0.946317
10018	2.13196	1.52016	1.19229	1.25031	2.70314	1.18691	1.7712	0.666812	201.303	0.912922	1.70039	2.50135	9.42835	2.79469	2.37143	3.05771	4.87487	2.01156	0.970686	2.89759	1.74247	1.20108	0.345542	1.08924	1.60048	1.20983	1.74905	0.0510801	0.01	1.78448	1.64136	2.02404	4.70717	2.52845	1.64607	0.01	0.415612	1.58439
10019	0.295754	0.434725	0.954869	0.478675	0.517114	0.235002	0.426653	2.78354	0.496579	0.0740204	0.885211	0.639601	1.6577	0.407634	0.981457	1.31725	0.342268	0.773855	0.639065	0.690294	0.76781	1.54377	0.541164	0.61605	0.394435	0.293774	1.11035	0.759577	0.771724	0.52476	0.63834	0.407403	1.68271	0.618363	0.0443128	0.835109	1.19072	1.16489
10020	0.827299	0.728097	1.47455	1.2695	0.589312	0.698108	1.81682	2.22082	1.73021	1.34102	0.34999	0.348245	0.944784	0.886597	0.517637	0.105875	0.341898	0.333486	1.03942	1.1233	1.25291	1.22783	0.160333	0.099368	2.38668	1.52359	1.91724	2.18378	1.39649	1.96521	0.262248	0.409701	0.587069	0.389283	0.913961	1.09434	0.761268	1.08604
10021	1.34145	1.44594	0.711713	0.573569	1.01734	1.62368	1.58208	1.67106	1.02658	0.773825	0.980194	1.09734	0.651946	0.719594	0.847573	0.93829	0.543768	0.547707	0.595458	0.561781	0.213024	0.330571	0.499332	0.488406	0.436689	0.36517	0.601659	0.848695	0.307866	0.395645	0.457035	0.490242	0.659239	0.619405	1.00605	0.900276	0.993955	1.08507
10022	1.66956	1.63061	0.510822	1.19946	1.13633	0.317612	0.501633	2.60967	2.44294	2.07988	1.47095	0.728531	2.00656	1.89557	1.91654	1.84981	2.24134	1.71007	1.70243	0.372392	1.90358	1.12268	0.595558	1.12395	1.91457	1.92871	1.41918	1.90119	2.44681	2.3054	2.17511	1.6635	2.83177	1.86141	0.793352	1.00482	0.995179	1.07536
10023	1.93555	3.5852	0.01	5.72631	0.864426	3.36204	2.52794	5.38161	0.596572	2.42946	3.27344	0.403462	12.7184	3.94485	11.2749	0.01	5.45794	4.26461	2.51703	3.94101	1.69862	3.31284	3.36353	4.91355	0.01	0.759069	5.61175	2.0066	29.0601	2.22781	7.83033	3.73699	9.43844	2.6998	0.153028	1.84697	12.0932	0.01
10024	1.87514	1.85867	1.35513	1.27849	1.44897	2.09629	0.794089	0.916381	1.07916	0.953792	0.455637	0.647276	1.09851	0.733444	0.877101	1.19584	0.90671	0.828642	0.660341	0.879347	0.595252	0.719837	0.777465	0.879451	0.967315	0.882349	1.01784	0.695752	0.605397	0.690895	0.4706	0.969251	1.09898	1.05817	1.05075	0.897367	1.35024	0.949255
10025	2.69653	2.46315	1.06927	1.11484	1.97147	3.71371	1.09639	0.896845	1.44634	1.10487	0.757405	0.792752	0.800312	1.04526	0.812528	0.903236	0.962887	0.912906	0.879369	1.01267	0.803349	0.585979	0.984803	0.791499	1.08369	1.02304	0.928327	0.968851	0.78969	0.905637	1.10005	0.952258	1.06064	0.570783	0.977375	1.04485	0.987812	1.01219
10026	0.315488	0.311959	1.48405	1.30459	0.810414	0.56821	1.03826	1.1023	0.913098	0.860812	0.268173	0.751507	0.586428	1.3766	0.582322	0.704311	0.505816	0.843073	0.741403	0.763321	0.721129	0.744339	0.566377	0.486593	0.447403	0.377498	1.01652	0.984104	1.094	0.905231	0.977652	0.932748	0.751765	0.718048	1.03175	0.968253	0.925735	1.261
10027	0.421497	0.322656	0.452321	0.456881	1.5669	1.46285	0.547128	0.760879	0.716612	0.523628	0.2701	0.506191	0.753981	0.969612	0.753098	0.37516	0.496274	0.72089	0.594587	0.488999	0.778269	0.76207	0.418709	0.366677	0.540341	0.15742	0.842533	1.16454	1.16133	1.41242	1.05591	1.05959	1.49702	1.74328	0.977521	0.840757	1.10768	1.02248
10028	0.866166	0.919573	0.665477	0.338867	0.533649	0.867758	0.459532	0.824553	0.68046	0.833349	0.601779	0.506635	0.721867	0.326098	0.481538	0.556946	0.503952	0.413689	0.352286	0.404173	0.62807	0.813725	0.387057	0.278603	0.715595	0.616591	1.20523	0.898695	0.907938	1.19386	0.85347	1.01295	0.85077	1.43223	0.973523	0.983791	1.29375	1.01621
10029	1.50174	1.86735	1.35805	2.38956	2.07962	2.08198	1.37841	1.4795	1.50038	1.47463	0.432674	0.927793	1.52268	0.641279	1.20383	0.01	0.776573	1.2108	1.13021	1.36154	1.08366	0.725095	0.357417	0.301137	1.38862	1.37607	0.711151	1.26597	0.66239	1.22606	0.763124	1.29145	1.68581	1.36491	1.26675	0.889027	1.11097	0.310177
10030	0.837145	1.10155	1.8803	0.87623	0.710244	0.157397	1.78266	0.295781	1.70397	0.557538	1.99964	1.57296	0.94414	0.01	0.705731	2.93061	2.18615	0.932526	1.01707	2.07476	2.05605	0.350529	0.792259	3.05297	1.11117	0.919207	0.493476	1.46329	1.31313	1.86032	1.4184	1.64574	0.387135	1.34342	1.5313	0.142064	1.13332	0.866676
10031	1.27093	1.29265	1.6902	0.930099	1.16807	1.2324	0.75516	0.768682	1.28275	0.182163	0.585858	1.13078	1.07522	0.937371	1.09698	0.957315	1.09879	0.856467	0.23166	2.09253	0.01	0.482259	0.233634	0.589894	0.83788	0.907858	1.02603	1.38404	0.544391	0.803346	0.3876	0.453777	1.54996	0.851508	0.966519	0.700668	1.64724	1.03348
10032	3.50464	4.33408	4.23842	8.1941	2.45759	3.14056	7.46596	2.28162	4.71175	5.26925	3.47775	6.55602	6.56309	5.16692	22.2478	7.15958	2.93287	8.09571	3.7541	57.7813	2.18622	3.33347	1.74361	6.4073	7.23781	2.75797	12.2766	7.02174	6.16476	4.83016	5.04561	6.61693	7.31122	4.32192	1.99717	3.41611	0.01	0.01
10033	1.21542	1.10553	1.10528	0.894681	3.01126	2.90641	1.96228	2.32776	1.85283	1.38937	0.542095	0.617209	1.43844	1.31558	0.729585	0.535318	1.40868	0.816366	1.18819	1.47844	1.43915	1.73396	0.922313	0.998964	1.69645	1.45763	1.39429	1.20822	1.74953	2.65951	1.88609	1.89575	2.70857	3.10731	0.858445	0.964407	1.09297	1.03559
10034	0.302771	0.231998	0.468628	0.450311	0.288721	0.19745	0.665693	0.727886	0.515977	0.445407	0.307917	0.411984	0.491036	0.436822	0.368073	0.423254	0.478943	0.356207	0.317111	0.40675	0.209975	0.192771	0.225505	0.289708	0.300243	0.269779	0.439588	0.534333	0.303827	0.34026	0.507283	0.387674	0.320496	0.358695	0.95712	1.13858	0.918757	1.04288
10035	0.56106	0.568232	1.04605	0.582745	0.490882	0.194228	1.46805	1.42498	0.815704	0.707882	1.19815	0.477009	1.72952	1.07171	1.48683	0.807798	1.023	0.57245	0.74145	0.929167	0.751286	1.04504	0.947102	6.80585	0.526193	0.657556	1.4282	1.49811	0.880329	1.08404	1.89767	0.728731	2.4549	0.600625	0.714156	1.28584	1.99267	0.436544
10036	0.541827	0.666124	1.70135	1.48787	0.0212284	0.0401684	2.98721	0.760356	1.02015	0.663369	1.80853	0.360175	1.27217	0.204335	1.53963	1.57733	0.593516	1.88926	1.64093	0.836656	1.09575	0.204476	2.59219	0.798707	1.18543	0.823146	0.741134	1.52698	0.203762	1.99306	0.751464	1.32066	2.57765	1.47706	0.72295	2.20935	1.27705	0.0355996
10037	0.254767	0.3693	0.825168	0.584541	21.1046	0.0564306	0.01	0.421231	0.628496	0.554198	1.47406	0.360292	0.60177	1.05978	0.684273	0.01	0.487453	0.498244	0.413994	1.20772	0.275954	0.514814	0.951694	0.688473	0.28292	0.191064	0.94011	0.986809	0.366553	106.326	0.829317	0.459067	1.31165	0.666157	1.81852	0.45227	1.53661	0.463386
10038	0.876606	1.21748	1.93167	2.83147	1.10306	1.00321	1.46743	0.486606	0.575896	1.48655	1.61043	11.1425	3.45663	1.65756	0.945035	0.01	2.37339	0.0510588	2.48407	1.38627	0.962881	0.876762	6.31329	0.116211	1.40704	1.19857	0.0717367	1.49145	1.0475	9.04866	3.70606	0.849458	1.75649	1.95893	0.874532	1.45172	0.0696634	1.12547
10039	0.910787	1.14868	3.91578	0.607327	0.992573	0.586026	0.425099	0.996903	1.64373	1.02931	1.18079	40.7006	3.21196	1.1672	2.97081	1.5684	2.43999	2.57148	2.74293	2.51646	1.60089	2.56084	2.33067	2.70244	1.04414	1.14131	1.25673	6.22129	1.48322	3.0892	0.701216	0.802313	2.90617	0.180163	0.85164	1.2408	0.01	1.14836
10040	0.252315	0.158744	0.556471	0.436368	0.186872	0.190791	0.871175	0.728032	0.498675	0.460182	0.331062	1.89907	0.749691	0.55442	0.211744	0.353157	0.687507	0.164176	0.384771	0.437253	0.189032	0.206276	0.567628	0.203723	0.343387	0.360752	0.452183	0.596558	0.327458	0.488903	0.483418	0.653386	0.510742	0.622482	1.00691	1.01471	0.993086	0.889864
10041	0.34475	0.445038	0.608914	1.76203	1.03353	1.01778	0.650013	0.575014	0.01	0.176451	1.30599	0.48872	2.18253	1.42657	1.94721	0.687988	1.03325	1.77232	0.963013	0.930194	0.605026	2.0196	1.45462	0.664836	0.679194	1.25213	1.62963	1.4811	0.997794	1.39115	0.55485	1.09767	2.44766	1.42305	1.05453	1.06693	0.648311	0.945473
10042	0.796604	0.682454	0.583354	0.61583	0.650382	0.858142	1.13422	1.02225	0.682159	0.709486	0.621203	0.87584	0.652508	0.625568	0.536288	0.517704	0.541585	0.436238	0.536163	0.604124	0.397218	0.403248	0.718993	0.60604	0.630613	0.668718	0.61918	0.699106	0.548342	0.492895	0.414419	0.478202	0.448983	0.383684	1.00657	0.907664	1.08981	0.993426
10043	0.844973	0.799304	0.619736	0.565741	1.2132	1.49473	0.750263	0.77776	0.588524	0.590688	0.512186	0.687641	0.667921	0.54839	0.402991	0.514568	0.689424	0.495612	0.774485	0.883241	0.379828	0.408861	0.546141	0.49453	0.845186	0.825739	0.511858	0.593932	0.499053	0.525713	0.79401	0.895042	0.396195	0.411138	1.0255	0.974498	1.13907	0.953862
10044	1.36467	1.7917	2.46554	0.861541	1.32213	2.43109	1.09718	1.87358	2.25189	3.07263	0.195132	1.89759	1.79491	1.44729	2.29289	2.54222	3.86101	3.46954	1.2211	3.89622	2.61735	4.11582	0.885199	1.15865	0.525902	1.19892	4.98468	2.28123	1.73777	0.01	3.68132	1.60449	3.69632	2.05642	0.976554	1.02345	3.22976	0.704294
10045	0.604787	0.431737	1.84025	0.454573	0.01	0.292075	0.519113	1.80072	0.321344	1.64081	1.11658	0.927931	1.3453	1.23454	0.799868	1.10927	1.78946	1.51404	1.65432	0.835409	1.62692	0.406361	1.26675	0.663104	0.744645	1.00103	1.14156	1.08363	0.0751708	0.450213	1.53451	1.12149	0.94323	0.531101	0.743958	0.150929	1.98557	1.25604
10046	0.757772	1.31939	1.65664	1.17014	0.387461	0.493708	0.640045	1.0103	0.459779	0.803109	1.40304	0.426401	2.41006	0.597195	1.31072	2.48108	0.803339	1.70024	1.36153	1.21611	0.278224	1.58973	3.09607	1.40933	0.950147	0.541971	1.15671	1.0551	1.63246	1.0531	0.981016	0.871909	1.65247	0.01	1.06836	1.21137	0.931635	0.01
10047	1.50201	1.46481	1.67741	1.18377	9.0849	11.0778	2.63602	2.74814	1.86071	1.56053	1.02946	1.01523	2.00424	1.82167	1.24463	1.57272	1.70226	1.24733	2.1617	2.37637	1.79544	2.51062	1.66235	1.17173	1.8609	1.44257	1.56619	2.04975	3.64937	5.75325	4.48972	4.80007	2.89369	2.68587	0.834102	1.11672	1.27727	0.883284
10048	0.447911	0.413365	0.592924	0.56472	0.461491	0.39294	1.05619	1.03459	0.735186	0.688568	0.559761	0.71978	0.689178	0.619662	0.452444	0.458229	0.601665	0.457484	0.45503	0.559723	0.357466	0.327549	0.385604	0.427572	0.432013	0.39534	0.485517	0.661336	0.522194	0.470491	0.690564	0.539039	0.456275	0.404911	0.928494	1.07151	0.883773	1.11997
10049	0.538973	0.561306	0.890335	0.661955	0.728651	0.89907	0.622509	0.612064	0.647276	0.489312	0.861631	1.12207	1.16644	0.700109	0.43295	0.561513	0.829344	0.743892	0.671218	0.841788	0.393505	0.675776	0.696211	0.655709	1.14611	1.21168	0.390568	1.23484	0.602704	0.624053	0.562192	0.480073	0.268465	0.903801	1.23476	0.765235	1.34766	0.710659
10050	0.926257	1.49258	0.365923	1.51601	0.407992	0.37455	0.837559	1.6606	1.40106	2.15194	1.68922	0.341632	0.98536	1.75056	1.09543	2.55315	0.376097	1.28232	1.31741	0.405004	1.74573	0.109573	0.505369	0.755354	0.991987	0.232394	1.38698	1.83262	2.24348	0.504024	0.277809	1.63348	2.13784	1.12681	0.314435	0.585075	1.45433	1.41492
10051	1.18783	0.737726	0.637494	0.928408	1.23906	0.288589	2.105	1.9013	1.44259	2.66562	0.886273	0.699021	1.23079	7.11342	0.994343	3.48227	1.05242	2.19688	1.01814	1.10589	1.24928	0.443444	1.30781	0.654872	0.655308	0.846079	1.04072	0.01	1.72999	0.878933	1.03092	0.520971	1.10432	0.875312	2.12872	0.418708	0.785975	1.21402
10052	0.958189	1.15822	1.56464	0.650403	0.781089	1.13045	0.441994	0.155237	1.03287	4.15967	1.27406	0.496056	0.582458	0.154044	0.125744	1.21134	0.603559	1.2222	1.01374	1.11665	1.46985	1.78179	0.620677	0.477176	0.946331	0.893548	0.24237	1.41796	0.951014	1.92882	1.21622	0.01	3.06063	1.20714	1.85648	0.188849	1.65008	0.349916
10053	0.68456	0.554802	2.21027	0.748026	0.420953	0.26306	0.55072	0.941334	1.28977	0.922788	1.04251	1.2988	0.97577	0.463245	1.24855	0.893455	0.37503	1.37033	0.587633	0.113822	1.48886	0.549501	0.67342	1.57428	0.242523	0.641906	0.601572	0.540271	0.816118	1.03387	1.44729	1.19551	2.44091	0.786478	0.681619	1.61312	0.72658	1.27342
10054	1.24182	1.71759	2.39689	2.36232	1.57564	2.32923	0.859355	1.53138	1.26851	1.10937	1.02227	1.57719	2.75141	2.75213	1.90973	3.11032	0.505946	5.48265	3.24116	1.95382	2.68051	2.14522	1.26786	1.09336	0.836632	1.22275	2.18546	2.02857	1.38887	1.32783	1.52068	1.16399	5.51071	0.698158	0.01	0.01	3.42527	1.99915
10055	1.0042	0.805632	0.813346	0.739676	0.788824	0.89068	0.856382	0.81493	0.938105	0.856419	0.819211	1.33553	1.07355	1.10045	0.502173	0.685405	0.647191	0.506158	0.732953	0.771164	0.204391	0.24585	0.599376	0.417354	0.465272	0.431141	0.459341	0.588511	0.19475	0.250583	0.551019	0.40521	0.314731	0.326345	1.06396	0.936038	0.919607	1.0807
10056	2.10468	1.73978	1.20217	1.11377	1.64211	2.65477	1.26435	1.1676	1.24895	0.989378	0.745639	0.992753	1.47933	1.16727	0.98079	1.04015	1.00454	0.853327	0.702688	1.02912	0.643461	0.976146	1.12015	0.972297	1.10782	1.05312	1.01571	1.62254	0.856013	0.816057	1.12761	1.10135	1.21984	0.965211	1.37183	1.05011	0.94989	0.900474
10057	0.633284	0.40729	0.233681	1.65535	0.636349	0.0132844	0.176826	0.680287	1.17116	0.508338	0.62934	1.27515	1.01594	5.24399	0.926756	1.89594	0.01	1.33463	1.45594	0.891717	1.1414	1.08064	1.40974	1.12798	1.11286	0.715689	0.01	0.796498	1.43498	0.896265	0.692314	1.77732	3.14129	1.34366	0.01	1.84648	1.14212	0.857877
10058	3.60196	1.712	8.7034	12.021	9.38706	2.95942	2403.05	12.7262	39.4041	2.54838	10.7675	5.89713	17.0672	0.01	11.8709	5.26472	22.0366	9.47908	12.5698	9.61705	11.7591	20.3486	3.90555	7.70552	6.39194	15.9315	0.01	19.8418	7.57732	7.83549	12.5036	1.4962	38.8816	9.14845	1.99356	0.01	15.9401	0.01
10059	1.42707	1.00642	2.89065	0.999649	0.555076	1.43289	2.37872	1.37064	1.28529	0.448948	2.8784	1.27742	1.53392	1.40063	0.789708	2.90797	0.993821	2.16371	3.0508	1.88518	0.865646	0.77506	1.33967	1.61046	1.29394	1.36361	1.31365	1.04258	2.31138	4.71009	2.39598	0.83765	3.85841	1.02039	1.31027	1.71986	0.689733	0.01
10060	1.07989	1.11909	1.12136	0.876564	0.739141	0.907364	2.27646	2.78057	1.79746	1.69105	2.03807	1.79599	1.50751	1.10407	0.525343	0.577363	1.16016	0.794215	0.700106	0.947493	0.406084	0.50898	0.726701	0.587525	0.677279	0.760497	0.677115	0.685643	0.349813	0.348122	0.823529	0.699761	0.417968	0.352678	1.01367	0.986332	0.890548	1.06786
10061	0.0782814	0.0593511	0.0729973	0.0788177	0.0843647	0.0895531	0.0962618	0.0882577	0.0749884	0.074126	0.0761979	0.0872786	0.0841976	0.0757548	0.0407084	0.0586027	0.0496615	0.0547084	0.0782027	0.0915924	0.0476936	0.0310973	0.0679657	0.0868113	0.0799324	0.090661	0.0652096	0.073536	0.0595416	0.0499337	0.0790805	0.0801218	0.0855973	0.0466736	0.991517	1.1214	0.842286	1.00848
10062	1.4477	1.53986	0.895674	1.5326	1.09568	1.70512	3.53083	2.30287	4.64526	4.07257	1.56699	1.51862	3.0059	1.61788	3.3249	3.53897	1.79218	1.02269	1.29306	2.00748	1.69462	1.76393	1.87209	0.43506	3.4663	3.42049	0.830909	2.99994	2.41503	2.92103	2.09017	1.53785	4.91695	1.09965	0.930996	2.88585	1.069	0.728591
10063	0.551203	0.966515	1.88905	0.322148	0.791556	0.104445	0.839659	0.207996	0.841977	0.818603	0.391776	3.40241	2.24796	0.995748	0.998413	1.22218	1.17148	1.40848	0.782954	1.13626	0.343794	0.696914	0.453623	0.497987	0.644414	0.673398	0.0628355	1.91252	0.624558	0.515975	1.21828	0.967661	2.04723	0.254608	0.756601	1.2434	2.35213	0.222558
10064	1.04687	1.63437	1.89677	1.56645	0.468844	0.501228	0.833003	1.72176	0.453428	2.1785	1.21406	1.67586	7.74325	1.02564	1.87692	1.27707	0.863174	3.87823	2.423	2.32415	2.24845	0.866005	0.86459	1.0868	1.14392	0.789632	3.25159	1.10841	2.31337	0.324782	1.37316	1.44983	2.46676	1.3024	1.23301	1.36871	0.766987	0.555145
10065	1.4703	1.58821	1.26991	1.18818	0.857248	0.821092	1.89972	2.048	1.44043	1.57924	2.43655	2.38591	1.5961	1.63627	1.20205	1.15984	1.24874	0.882213	1.11952	1.19109	0.477446	0.606028	1.42606	1.5142	0.785119	1.26247	0.933374	1.56089	0.390351	0.352487	0.631009	0.681099	0.928109	0.400993	1.19547	0.804534	1.3332	0.708993
10066	2.32827	2.25445	1.05889	0.729389	2.13075	1.98256	2.67529	3.7329	1.77117	1.63175	1.48497	1.70576	1.38397	1.18774	0.810845	1.05387	1.08697	0.8206	0.844592	1.04119	0.542447	0.597003	1.07461	0.914591	1.21794	1.07536	0.910887	1.03274	0.549755	0.585664	0.829431	0.890159	0.725675	0.654665	1.0743	0.877251	0.925698	1.29387
10067	1.36101	1.3789	0.849069	0.972147	2.00034	2.10941	1.13243	0.769414	0.817096	0.773418	0.320197	0.662128	0.382511	0.526478	0.730136	0.714565	0.620925	0.360988	0.407866	0.69747	0.604894	0.828027	1.10671	0.803457	1.21608	1.24392	0.51881	1.0159	1.03647	1.0129	1.21165	0.950603	1.01843	0.680653	1.00684	0.993157	1.31445	0.848284
10068	0.736154	0.975409	2.42051	0.827465	1.4722	0.576588	1.35532	1.44218	0.864603	0.502577	1.29664	4.28399	6.39911	1.29523	1.67265	3.44272	0.836146	0.47113	1.56409	1.97311	1.22043	1.45265	0.864703	0.825521	1.07479	0.763142	0.01	2.30391	1.16202	0.377577	2.29647	0.38241	5.12746	1.92507	1.068	0.931998	2.17066	0.114923
10069	1.2808	1.90809	0.839453	1.93455	2.20588	2.06044	1.39244	1.30407	1.06438	1.34124	1.17943	2.21237	19.6394	1.32733	1.72749	3.0069	1.84917	1.61009	0.950179	1.41298	1.25777	2.14262	1.56933	1.62287	1.52611	1.13073	3.11308	2.09419	1.80418	1.03088	2.30317	0.757557	3.05492	0.720834	1.2185	0.916321	1.0335	0.966504
10070	9.05038	1.57606	1.32447	2.1139	0.906322	1.20206	0.895241	1.36462	2.3228	2.33568	1.13838	1.71599	5.38059	1.39848	1.87991	3.66598	3.64769	1.43585	1.90613	0.523134	1.21021	2.4391	0.907335	1.90436	1.1598	1.48253	2.01483	2.08961	1.25818	3.0269	1.44127	2.56269	3.84734	2.63978	1.71985	0.580106	0.718056	1.28194
10071	1.07952	0.98745	1.40663	1.50698	1.1384	0.872722	0.01	1.99091	0.441294	0.457853	0.685611	1.35452	3.42946	0.836388	2.24566	1.85507	2.46993	2.83236	1.35924	1.10028	0.01	1.14488	1.89655	0.996722	0.862846	0.756012	1.37307	2.07284	1.29011	1.26778	3.00555	0.872241	2.97729	2.17799	0.894201	1.30403	0.01	1.1058
10072	0.330847	0.427106	1.04806	0.3547	0.259992	0.338213	1.04259	1.14472	0.555555	1.05701	0.693384	0.620652	1.9522	2.65851	0.448598	0.737444	1.06962	0.652768	0.854251	1.06701	0.0533555	0.666968	0.464957	0.844962	0.968757	0.301963	0.982309	1.2018	0.617369	0.927197	1.72062	0.834537	0.827709	1.41771	0.622953	1.03448	1.31904	0.965523
10073	0.748261	0.517153	0.595828	3.70789	0.761292	0.593711	1.39526	1.35159	0.891998	0.911718	1.07019	1.30508	3.54353	0.639158	0.483678	1.26397	0.259369	0.374517	0.799126	0.988633	0.483939	0.655358	0.887478	0.876202	1.05323	0.883691	0.44276	0.886718	0.726006	0.342519	0.825992	0.590294	0.877534	0.487396	1.05619	0.831991	1.02666	0.973338
10074	1.23941	1.1457	1.35869	1.38241	1.85233	0.720298	0.960166	1.07495	1.44536	0.01	0.846337	0.774262	2.30497	1.03822	2.31218	3.16253	0.478156	1.52705	0.282438	1.70974	0.452106	1.01386	0.16521	2.30187	1.43978	1.68068	1.29482	3.63151	2.07982	2.34196	1.01285	1.87276	3.56558	1.43599	0.684069	1.31593	3.60621	0.506875
10075	0.731027	0.770221	2.28044	1.12614	1.70548	1.28195	0.640899	1.51087	0.63335	0.649747	0.356979	1.99133	22.4374	2.21457	0.924988	2.60026	1.62764	1.701	0.619148	0.888552	1.37516	1.0548	1.67267	1.13125	0.968391	1.42835	0.01	2.32401	0.60303	1.48265	1.26847	2.60119	3.57855	2.63549	0.708251	0.855343	1.47721	1.14466
10076	3.22561	1.31263	1.15192	0.504368	3.51894	3.2992	3.06602	3.19459	1.66585	1.38188	0.91035	1.31572	1.08969	1.41669	0.73366	2.00202	0.828205	1.20524	1.14967	1.07823	1.85915	1.92019	0.853537	0.764544	1.72429	1.27259	0.820715	1.48149	0.707475	0.714917	2.59747	1.72274	3.01494	1.48062	1.61031	1.15272	0.591173	0.847279
10077	0.402248	0.444502	0.653864	0.533766	0.218545	0.120999	0.0941724	0.508416	0.176307	0.126555	0.588828	1.08356	4.80472	0.095692	0.428638	1.96841	0.816742	0.836491	0.405097	0.01	0.488505	0.875327	0.499284	0.196689	0.318456	0.268278	0.211911	1.32048	0.946525	27.2868	0.629848	0.584499	1.63147	0.644291	1.02284	0.533994	1.6354	0.977159
10078	1.13911	1.10311	0.626825	0.550289	1.34284	1.12203	1.02933	0.840951	0.952028	0.757621	1.2148	1.35444	0.707601	0.624662	0.361459	0.525973	1.18002	0.811378	0.684971	0.679048	0.470057	0.538676	0.942353	0.688327	2.46611	2.6001	0.474264	0.556609	0.567408	0.604478	0.657196	0.629757	0.476005	0.404705	1.05107	0.941624	0.948926	1.09993
10079	5.06023	6.75887	2.14711	0.395311	6.22416	7.46612	0.847335	0.969101	0.952498	0.616928	0.438784	1.11909	4.34092	1.19059	0.861198	0.67588	1.32931	0.120953	1.04036	0.978244	1.12202	0.16246	0.712362	0.411784	1.55054	1.18868	1.09792	1.65578	0.551004	0.764147	0.841709	1.0232	1.86429	0.704388	0.415782	1.08631	1.03878	0.961223
10080	1.05219	0.698676	0.01	0.378951	0.184559	0.171096	1.02071	1.30276	0.883457	0.743621	0.47738	1.00476	2.89743	1.56193	0.913662	2.76491	0.105455	1.41937	0.835639	0.735015	0.935506	1.33159	1.81277	1.64454	1.31492	0.9899	0.874766	2.10491	1.22546	1.1802	0.01	0.477925	0.936435	1.18326	1.55069	0.947198	0.923206	1.0528
10081	1.01483	1.13759	0.445404	0.446657	0.890306	0.985442	0.263334	0.266146	0.769551	0.612084	0.103242	0.122862	0.452122	0.222697	0.353276	0.539291	0.992284	0.732258	0.351617	0.392571	1.0273	1.25782	0.565813	0.433174	0.746662	0.633282	0.236521	0.313011	2.16311	2.22703	0.478726	0.49131	0.765564	0.825376	1.02199	0.984989	0.905757	1.01501
10082	1.20513	1.48313	0.930065	0.383002	0.961272	1.36899	1.20308	0.869662	1.25067	1.11293	0.534052	0.381094	0.837132	0.596436	0.729554	1.08976	1.3506	0.787634	0.829445	0.518898	1.02757	1.13277	0.961654	0.721392	0.800317	0.997173	1.30047	1.53095	1.06246	0.951684	0.776406	0.751513	1.50071	0.852666	1.12441	0.59723	1.69905	0.875592
10083	0.690007	0.926446	0.221317	0.247245	0.717887	1.47597	1.04296	0.772134	0.01	0.586642	0.565814	0.943551	13.7609	0.999742	0.512087	1.39672	0.848301	0.984174	0.93998	0.527588	0.260962	0.537691	1.10037	1.52601	0.523836	0.232121	2.31943	1.08182	0.01	0.866987	0.663656	1.39283	3.10492	0.231829	0.618383	1.35033	7.56522	0.649667
10084	0.921713	0.88597	0.60907	1.21123	0.778851	0.960135	0.703646	2.14198	0.936068	0.781971	0.546845	1.53971	306.679	1.54927	2.11291	0.802842	2.69474	1.38514	1.28041	1.34623	0.674246	1.08514	1.21328	1.19254	0.658677	0.974946	1.59181	2.41413	0.197284	1.04983	1.44718	0.939963	3.30618	1.48009	0.439742	1.69194	1.11045	0.88955
10085	1.89028	1.69495	3.90332	4.26738	1.46881	1.26891	6.27994	5.43604	3.16272	2.72443	2.03252	1.415	2.89378	2.20956	1.3351	1.54199	2.3366	2.17513	1.43843	1.27878	1.08076	1.13758	2.25045	2.00967	1.58387	1.44049	2.39453	2.824	1.70588	1.776	1.92021	2.32436	2.29372	2.23599	0.907618	1.51361	0.729209	1.09238
10086	1.14335	0.728353	1.43574	0.511307	1.6132	0.743734	1.46863	1.59422	1.32658	0.539118	1.21534	1.80823	18.2371	1.01376	0.856224	1.72781	0.962645	1.39997	0.390596	1.01268	0.665358	0.691195	0.577498	0.750007	1.04964	0.832779	2.54033	1.40533	0.459223	0.763785	0.677825	0.71484	1.86235	0.944552	0.884486	0.744243	2.22185	1.11551
10087	2.09961	1.98375	1.41502	1.49379	0.620306	3.08381	1.11315	1.03962	0.783544	0.489637	0.551299	0.65481	1.56254	1.14749	0.810448	1.0137	0.834542	0.617624	0.79889	0.815076	0.426078	0.574068	1.10131	0.87928	0.662529	0.56879	1.67193	1.73009	0.560394	0.66269	1.32744	1.12405	0.929709	0.959665	1.00183	1.00252	0.743982	0.998165
10088	0.712211	0.737786	0.243932	0.702587	0.632676	0.522586	0.581162	0.473945	0.71644	0.308674	0.401965	0.737437	8.24101	0.487124	0.856799	0.343987	1.44504	0.644612	0.701095	0.503078	1.45256	0.845939	0.626412	0.720116	1.26107	1.06745	0.376905	0.0997279	1.41096	1.37733	0.82047	0.742349	0.801876	0.891316	1.40225	0.694805	1.24812	0.75188
10089	0.568405	0.0918503	0.574209	0.49901	0.490663	0.848036	0.823157	0.411113	0.468975	0.525637	0.548452	0.844955	4.49192	1.12862	0.685754	0.61816	0.690963	0.302023	0.924013	0.381166	1.05237	0.333727	0.886961	0.260394	0.818024	0.97671	0.970794	1.99968	0.48378	1.03316	0.01	0.853631	0.88267	0.870888	2.65931	0.65643	1.34357	0.473197
10090	2.03184	2.61138	0.897799	0.861453	0.500907	2.51825	1.66042	1.52185	1.1998	1.01494	1.77924	1.73966	1.96934	1.69302	1.25717	0.46491	1.45316	1.29485	1.01738	0.853776	0.462431	0.602971	1.06629	0.776195	0.840061	1.08776	0.821915	1.13629	0.341656	0.367971	0.81501	0.76865	0.873029	0.499008	1.05235	0.833462	1.32448	0.94765
10091	0.691514	0.572326	1.74701	1.50338	0.500042	0.226068	0.532008	0.538668	1.433	1.1689	0.395722	1.88227	0.68974	1.69661	0.769218	1.99906	0.736612	1.0062	0.116862	0.869763	0.776979	0.654409	0.458218	0.63154	0.381371	0.691145	1.60485	2.309	0.471932	0.0214152	1.2979	1.19705	1.12604	0.815699	0.797969	1.52406	1.20203	0.355245
10092	0.535959	1.00663	3.39132	0.630594	0.764954	0.715341	0.01	0.598805	1.44116	0.906664	0.561903	1.6728	4.16362	1.09762	2.82111	0.810746	1.56592	1.84593	0.488726	2.09682	3.21106	0.61932	1.92883	0.624211	0.377951	0.397449	0.981579	0.360538	1.17934	1.01018	0.575151	0.76399	3.55147	2.17767	4.18119	0.737162	0.683341	1.26284
10093	0.338218	0.793329	0.90706	0.137984	0.277933	0.684574	0.541555	0.677575	0.557751	0.245959	1.73646	1.47366	1.41746	0.01	0.881937	1.53628	1.17748	0.58997	0.710818	0.595728	0.564513	0.899722	0.825139	0.492544	1.04209	0.965795	1.9193	1.73324	0.788494	0.283755	0.868906	0.686388	0.570932	0.248094	1.2621	0.737899	2.46746	0.699883
10094	1.0816	0.251587	3.98813	0.608015	0.523099	0.793623	0.462169	1.02078	0.621666	0.27282	0.847541	1.19267	1.29745	0.658245	0.803701	0.812015	0.577818	0.918659	0.678225	0.507698	0.207604	0.581444	0.726219	0.898053	0.708894	0.574179	1.64472	1.42836	0.640022	0.675483	0.720614	0.764913	0.690743	0.8603	1.38485	0.912374	0.811056	1.08763
10095	0.272753	0.936997	0.870178	0.596743	0.951721	0.571987	0.753454	0.21498	0.982535	0.311556	0.516004	0.383773	0.873368	0.71565	1.46286	0.572748	0.343436	0.862657	0.642674	0.406316	0.253134	0.0904904	0.569351	0.464852	0.094731	0.487993	0.725093	0.956026	0.176093	0.198823	0.27751	0.206563	0.681943	0.298992	26.5655	0.293249	1.21397	0.786026
10096	0.356638	0.165619	0.0140749	0.01	0.203279	0.312653	0.547741	0.523266	0.466842	0.265925	0.402803	0.483946	0.625997	2.12713	0.293609	1.13856	0.236603	0.164513	0.382374	0.327473	0.39046	0.653389	0.433766	0.198144	0.395576	0.444626	0.0833736	0.992196	0.441903	0.687947	0.304004	0.538983	0.943713	0.647344	3.76708	0.411454	1.56206	0.437939
10097	1.22351	1.16395	1.00461	1.09171	0.561785	0.937032	1.40002	1.16262	1.72134	1.32599	0.486826	0.499437	0.969428	1.20383	0.944756	1.18984	1.43049	1.29518	0.597064	0.686816	1.45644	1.47242	1.65251	0.4251	1.23866	1.06296	1.63434	1.23672	2.21793	2.38145	1.0948	0.380321	1.27579	1.2039	0.899124	0.401284	1.37712	1.10088
10098	0.264187	0.459589	1.25293	0.960009	0.850286	0.423163	0.854423	0.0474702	0.256226	0.20842	0.633635	0.797977	0.593359	0.365687	0.85771	1.76155	0.30832	0.564589	0.928711	0.76676	0.826999	0.344918	0.0315755	0.272608	8.19567	0.330801	1.6205	1.08681	0.760287	0.63811	0.341032	0.516867	0.717426	0.581587	1.48644	0.895964	1.10404	0.170008
10099	0.295826	0.721992	0.467885	1.05907	0.838836	0.844203	1.19665	1.18361	0.402914	0.145342	1.00431	1.55207	5.30046	0.580291	0.648269	1.5942	0.684109	0.508215	0.692579	0.55305	0.351231	0.353614	0.77791	0.615734	0.594199	1.29888	0.213445	0.767041	1.03102	0.662297	1.03099	0.625114	0.977422	0.650587	4.64221	1.42006	0.379487	0.579941
10100	0.403612	0.558163	1.57033	2.51228	0.863518	0.473164	0.494202	0.835896	0.708233	0.491253	0.613681	1.45882	2.32332	1.08708	1.56298	2.6144	1.20053	0.857336	0.853307	0.557655	0.864495	0.680011	0.803327	0.582528	0.374378	0.593217	0.851594	1.15197	1.41506	0.948742	0.65037	0.321181	1.42378	0.865575	2.00611	1.57233	0.023896	0.427674
10101	0.600479	0.88295	0.170061	0.620659	1.04071	3.42883	2.10713	2.05462	1.04701	1.13703	0.694402	1.2875	2.22196	1.59492	0.895598	1.26609	1.23044	1.33682	1.49195	1.29386	1.11762	1.53972	0.77849	0.712923	1.65448	2.17239	1.38215	2.02668	0.751299	0.580949	1.8038	1.83339	0.383441	0.211677	1.87904	0.831815	1.16818	0.690989
10102	0.32138	0.530754	0.395419	1.1175	0.473048	0.489911	0.672789	0.67299	0.148078	0.112512	0.798646	0.643618	8.3976	0.731483	0.448619	0.795727	0.633866	0.292357	0.684984	0.693214	0.443164	0.445061	0.409696	0.288005	0.119102	0.378401	0.607209	1.30928	0.599703	0.637577	0.446322	0.342799	0.605179	0.34078	1.02935	0.970649	1.29523	0.490943
10103	1.38876	1.49406	0.325024	0.793917	0.483097	0.764418	1.54687	1.65785	0.775577	0.879935	0.649385	1.29299	2.64436	0.910636	0.566413	0.819439	0.79265	0.649963	0.774602	0.621993	0.400514	0.647677	0.781513	0.563817	0.769278	0.712759	0.914327	1.13402	0.578186	0.498257	1.02593	0.826969	0.591409	0.508564	1.27741	0.714068	1.14866	0.851338
10104	1.22884	1.77514	0.01	1.38666	0.578153	1.5451	1.25633	1.1971	1.06481	0.740514	1.1012	1.27528	1.4855	0.981952	0.795274	1.38607	1.38484	1.09877	0.668191	0.657264	0.770822	0.784367	0.989753	0.49267	0.823056	0.941487	1.54499	1.5568	0.741765	0.765801	0.868205	0.771606	0.925478	0.216217	1.15499	0.845008	1.95617	0.780082
10105	0.792875	1.12879	0.01	3.39254	0.370414	1.28304	1.2287	1.49805	0.684736	1.07838	0.319204	0.970414	1.31158	0.894714	0.996737	1.54856	0.940352	0.894999	0.485918	0.197494	0.37839	0.705822	0.642933	0.553018	1.04332	1.00572	1.49149	1.2806	0.646443	0.630929	0.653432	0.437986	0.906309	0.716699	0.924386	1.07561	1.07884	0.47992
10106	0.239273	0.335037	2.92726	3.55073	0.321329	0.01	0.173389	0.986937	0.299167	0.145308	0.264477	0.413851	0.652648	0.643805	0.453446	1.28617	0.281919	0.319885	0.549894	0.250304	0.809642	0.286754	0.174081	0.0795947	0.140391	0.351194	1.08428	2.88932	0.878343	31.4043	0.513248	0.664577	0.541093	0.484538	2.12405	0.956369	1.04363	0.48075
10107	0.679249	0.41576	1.22508	1.2712	0.339441	0.804047	0.63662	0.266878	0.217488	0.491869	0.751386	0.561697	0.887963	0.66252	0.579362	0.572843	0.876292	0.390119	0.394652	0.153667	0.64788	0.375816	0.01	0.625631	0.499026	0.274456	1.22978	0.59128	0.724537	47.4553	0.503624	0.601934	0.511698	0.401952	1.35718	0.642822	1.44195	0.285845
10108	1.08467	1.162	0.628943	0.411702	0.306415	1.80255	1.18949	0.920172	0.700689	0.586332	0.505627	0.641202	0.822061	0.678135	0.530188	0.845436	0.968427	0.589059	0.646147	0.516899	0.46318	0.461019	0.811598	0.503981	0.832878	0.703759	0.820418	0.931347	0.580298	0.554774	0.965914	0.770875	0.657944	0.624169	0.900098	0.957514	1.04249	1.06099
10109	0.939074	0.876103	0.974664	0.617872	0.263942	0.999687	4.07089	4.13714	2.622	2.07711	0.678606	0.640996	0.917647	0.905047	0.734127	1.28362	1.27013	0.719574	0.930428	0.713326	0.522601	0.578278	1.08188	0.774014	1.60954	1.3797	1.1949	1.15986	0.631254	0.868405	1.58461	1.2498	2.80098	2.57259	1.03007	0.969926	0.939243	1.09923
10110	0.237469	0.437439	2.3559	1.11972	0.240923	0.35649	0.293565	0.269563	0.439027	0.440387	1.22149	0.364638	0.526989	0.963782	0.765581	1.58156	0.514828	0.136267	0.291727	0.44638	0.728209	0.405688	2.31459	0.241178	0.684243	0.473773	1.19011	1.13562	0.808468	0.924853	0.53538	0.482109	2.26911	0.5803	1.44729	0.278766	1.17443	0.825569
10111	0.358352	0.581507	5.34596	12.5165	0.685052	0.305633	0.913957	1.34906	0.704056	0.126103	0.51059	0.5695	5.58765	0.366352	0.993202	1.64101	1.76292	1.2058	1.10373	1.06401	1.15405	1.44085	1.0305	9.46871	0.325184	8.56197	0.879812	18.8062	2.86101	1.32313	0.860752	0.784251	0.651455	0.890957	1.30521	0.694788	5.2139	0.508095
10112	0.421499	0.976415	2.86455	3.20876	0.375467	0.384505	1.09536	0.285343	0.245885	0.459518	0.451596	0.239582	2.06093	0.152087	0.549565	1.55827	1.19428	0.179292	0.535055	0.6049	1.07036	0.480296	0.99617	0.536576	0.120035	0.308484	2.8651	1.34347	1.09982	1.13885	0.3568	1.65936	2.74806	1.51183	1.16003	1.34578	0.109754	0.839967
11001	2.04653	1.61328	1.07858	1.19216	1.26341	1.50588	1.38636	1.16949	1.12015	1.0183	0.736962	0.967123	1.34256	1.18369	0.865942	0.386638	0.965287	0.904951	0.757017	1.3032	0.530204	0.940911	0.499766	1.07543	0.68962	1.09043	0.86369	1.00873	0.664749	0.651992	0.696333	0.842734	0.527725	0.403743	0.974036	0.860376	1.93841	1.02596
11002	1.20738	0.989791	0.704307	0.694687	0.727473	0.778083	1.32431	1.75126	2.00988	1.42956	0.525762	0.435456	0.597965	0.621194	0.66463	0.239261	0.751823	0.554512	0.390628	0.604282	0.538655	0.684747	0.415344	0.478847	0.595877	0.643984	1.08259	1.20617	1.32152	2.01642	0.819527	0.795469	0.957722	0.990748	0.831992	1.03352	0.966483	1.12204
11003	1.40853	1.35211	1.18014	0.935583	1.25419	1.72468	0.763077	0.217397	0.733462	0.504759	1.43289	0.853142	1.0461	1.19048	1.02118	0.611206	0.807039	0.551299	0.70682	0.718482	0.498671	1.50719	0.941848	0.380078	0.736321	1.22922	1.57536	0.752628	0.68744	0.84819	0.45384	0.62583	1.33481	0.675907	0.946916	1.05308	0.421653	1.11623
11004	0.685212	0.703752	0.968425	0.178095	0.999735	1.047	0.01	0.876707	1.26264	1.08839	0.46015	0.329283	0.85494	0.804476	1.27753	1.48771	1.11105	1.73556	0.170149	0.631088	0.874005	2.77011	1.16365	0.58826	0.373256	0.329358	0.807737	0.91562	1.25133	0.949067	0.666612	0.71762	1.50559	1.00892	1.17867	1.07449	0.925508	0.424274
11005	1.28534	1.25453	1.01167	0.852352	0.893384	1.16605	0.899593	2.04417	0.821253	0.639564	0.693486	0.715412	1.05631	0.428697	1.05821	1.14869	0.88699	0.835682	0.692318	1.11111	0.167908	2.24831	0.740217	0.661937	0.42827	1.28352	0.687412	1.18007	0.619245	0.98906	0.891513	0.51117	1.1162	0.346274	0.922054	1.21536	1.07795	0.564373
11006	2.02174	2.00232	0.391755	0.355579	1.39796	1.79038	0.197229	0.266307	0.851579	0.586052	0.117813	0.110253	0.246963	0.235696	0.422732	0.451209	1.0645	0.773126	0.230332	0.48	0.814212	1.04765	0.422682	0.398528	0.891826	0.915779	1.98736	0.215754	0.988821	1.5516	0.391432	0.389889	0.50066	0.53569	0.879079	1.07673	0.923271	1.08393
11007	0.721942	0.614078	0.478237	0.539378	0.591644	0.993754	0.01	1.11793	0.463551	0.8116	0.650793	1.1581	0.700793	0.813101	0.654585	1.50162	1.32076	1.03126	0.472201	0.644571	0.298287	0.976157	0.788503	0.418228	2.17839	2.71922	0.873619	0.439482	0.896139	0.650073	0.405683	0.695376	0.906821	0.71133	0.917067	0.960517	1.06649	1.03948
11008	1.30492	1.29981	0.773246	0.808682	1.16759	1.50812	0.877428	0.960892	1.60933	1.128	0.803308	0.847991	1.14564	1.04403	0.646825	0.629556	0.946423	0.828687	0.505086	1.23303	0.395467	0.587397	0.537109	0.49258	0.619845	0.813512	0.659215	0.649832	0.364814	0.459622	0.502949	0.610007	0.437686	0.417443	1.00722	0.882251	0.992781	1.09037
11009	2.23871	2.12786	0.74484	0.593738	2.39394	3.02388	1.45569	1.44251	1.41629	1.18361	0.338762	0.42878	1.12229	0.875106	0.62514	0.678907	0.464473	0.657129	0.477096	1.1451	0.979479	0.913924	1.17508	0.228166	1.73199	1.8938	1.47312	1.85484	1.47692	1.85322	1.44515	1.13929	0.950363	0.869151	0.897917	1.10208	1.17862	0.796469
11010	1.34142	0.724188	1.50357	0.337445	0.947108	1.31324	1.10469	1.26343	1.23248	0.973204	0.212624	0.417152	1.02307	0.691495	1.42932	1.20313	1.27164	0.955736	0.854685	1.17832	1.58742	1.03188	0.363203	0.757202	0.770925	1.11382	0.909768	0.0538051	1.5194	2.21576	1.22535	1.25283	2.05607	0.532489	1.345	0.894567	1.10543	0.0708349
11011	1.1957	1.11848	0.757713	0.767854	1.08456	1.23185	1.09296	0.953429	0.736653	0.679317	1.07342	1.05256	0.980293	1.08	0.553029	0.598696	0.838919	0.727897	0.550579	1.05276	0.31524	0.451822	0.428228	0.396306	0.571385	0.55638	0.679756	0.719795	0.415439	0.466867	0.63309	0.803956	0.498132	0.401725	0.924163	0.976959	1.07924	1.02304
11012	0.418926	0.610216	1.08625	1.04648	0.630231	0.732424	0.363302	0.702639	0.331033	1.26138	0.371301	0.441132	1.21685	0.283863	1.04902	1.65378	0.01	1.05177	0.0288268	0.365465	1.82308	1.49555	1.02719	0.833083	0.102848	1.10108	2.84826	1.09797	0.01	0.01	2.59064	1.51244	1.77396	0.892755	0.400297	1.83848	0.01	1.5997
11013	2.07759	2.07342	1.39034	2.81424	1.95123	2.42514	1.74989	1.28039	1.20565	0.677383	0.339578	0.78233	2.17554	2.66288	1.68371	1.7141	2.55307	2.5375	0.526559	1.16635	2.51214	1.18762	1.04661	0.4593	2.15176	1.93836	1.2436	0.719516	0.853057	1.70149	1.46148	2.13399	2.6474	2.7512	0.754229	1.11544	2.5057	0.884565
11014	0.48051	0.526931	0.764381	0.91526	0.535303	0.621333	0.433903	1.05092	1.17865	0.563103	0.859355	0.632074	1.00211	0.844841	0.760156	1.26615	1.05328	1.37216	0.367295	0.692432	0.3712	0.938516	0.79618	0.497678	0.526878	0.479338	3.16563	1.57115	0.119263	0.747232	0.753736	0.01	2.3459	3.73329	0.863941	2.02877	0.917145	1.08285
11015	0.131546	0.751832	2.04754	0.01	0.8107	0.698483	1.18749	0.282719	1.58534	1.45242	1.91849	0.391496	0.414465	1.44296	0.845997	3.36931	1.88875	1.52109	1.44196	1.32746	1.47373	0.794274	1.51412	0.928971	0.890875	0.864815	1.49884	1.85064	1.87064	0.581999	1.15217	2.54619	2.37961	1.04392	0.349593	1.76634	0.01	1.65041
11016	1.0603	0.830594	1.82529	1.65878	0.622995	0.509509	1.5563	2.24181	2.36263	2.40694	1.11463	1.20472	1.08455	1.17388	1.16007	1.42662	0.898864	0.622367	0.677182	0.87314	0.579312	0.609961	0.681084	0.717202	1.24167	1.18009	1.10141	1.31053	0.746028	0.903189	1.05653	0.916428	0.774796	0.849012	0.923606	1.07639	0.83881	1.12977
11017	1.43843	1.10518	0.766686	0.675294	1.19724	1.66524	1.01049	1.32102	1.44477	1.4315	3.62313	0.93849	2.18471	0.802821	1.48921	1.33033	1.61351	0.618827	0.99502	0.414248	0.525922	0.632606	0.191107	0.484326	1.47406	1.14963	0.821599	1.53608	1.68046	1.35278	0.177046	0.727838	2.08933	0.597802	0.883203	1.34386	0.545995	1.1168
11018	1.57417	1.41851	0.82213	0.696856	1.06129	1.13548	1.04357	1.28243	1.17637	1.01198	0.753366	0.732034	0.871417	0.920937	0.772793	0.89246	1.13346	0.840182	0.68341	0.814762	0.632935	0.702228	0.571294	0.600116	1.01451	1.10837	0.609782	0.754275	0.816436	1.04464	0.556997	0.674728	0.645343	0.65226	0.992119	1.01059	0.990265	1.00788
11019	1.18608	1.07657	1.85655	1.31051	0.461506	1.7919	1.37434	0.953131	0.971044	0.415696	0.676989	0.102555	1.72327	1.39888	5.10427	2.08869	0.711363	1.3714	1.05911	1.31877	0.947117	0.59737	1.49601	1.65397	1.07232	1.33226	1.35092	0.967155	0.874902	0.900207	1.46409	0.841011	4.26423	1.34346	0.877293	1.12271	1.71803	0.103381
11020	2.88899	3.90936	9.23972	10.9124	6.39312	5.24328	18.7349	1.31742	5.51813	15.6872	10.0689	0.01	6.4572	6.21629	6.91004	0.01	13.865	8.67157	4.59811	3.93792	9.85238	1.66502	1.09713	5.2795	4.36701	6.65466	10.5466	2.91354	26.1609	14.9184	9.38835	10.8207	21.0389	7.19426	0.01	1.99543	10.3661	0.01
11021	0.568517	0.368356	1.99691	0.01	0.395437	0.361514	1.10211	1.30636	0.895477	0.241558	1.89726	0.558096	0.776041	1.16763	0.888763	1.67036	1.75071	1.97302	0.899261	2.70267	1.60728	1.21072	0.0828042	0.961842	0.849386	0.832448	0.672023	2.88122	0.180419	1.00841	0.413308	0.498021	2.52116	1.9757	1.33936	0.0921279	1.56941	0.660637
11022	0.746999	2.04289	4.97476	0.888675	2.89643	2.99775	1.8802	1.51787	1.10561	2.10614	2.01271	2.13166	3.51247	3.36583	3.49287	3.66717	1.49346	3.83462	2.94844	3.3939	2.72333	2.22395	1.95837	1.42715	0.01	4.71834	4.64552	3.29436	2.67777	3.31995	2.0284	2.61514	5.71068	1.9862	0.303661	1.63024	1.05288	0.947124
11023	5.65949	5.69553	1.13417	1.02785	3.09794	5.67396	2.00163	1.8148	1.48281	1.21155	1.44024	1.37378	2.122	1.86958	0.882632	1.16855	1.7002	1.47922	0.997544	1.35472	0.619291	0.576451	0.731894	0.738749	0.781945	0.878142	1.10382	1.1267	0.271231	0.582171	0.767312	0.832163	0.671645	0.554824	0.948757	1.07378	0.925119	1.05124
11024	4.40712	6.37	2.47266	0.787211	5.67724	12.7961	1.55897	0.659158	6.79089	0.852738	1.53639	2.26124	2.38538	2.84973	3.27683	2.58001	1.90997	2.80955	2.08414	0.551419	1.01533	1.21167	2.17523	0.860804	0.891265	0.681022	2.66454	1.7403	0.519331	1.27739	1.19183	1.12778	3.01643	1.70374	1.19486	0.805135	0.278035	1.36076
11025	1.87802	1.64421	0.916837	0.552001	1.10231	1.53431	1.38593	1.35056	2.00758	0.575493	0.735604	0.374778	1.79657	1.76837	1.06251	1.69555	1.28717	0.781598	0.607509	1.13863	0.5671	0.871796	0.679041	0.387268	1.18078	1.31382	1.47625	1.22357	0.781035	1.08063	1.10451	0.343606	1.53747	0.609069	0.997108	1.38048	1.00289	0.01
11026	2.20834	1.5528	1.07215	0.4249	1.04553	1.30299	1.04077	1.36279	2.40017	1.83603	0.632216	0.831993	0.412551	1.32994	1.37282	1.14023	1.53226	0.986353	1.07719	0.799766	1.02606	1.13745	1.24768	1.17345	1.00628	0.748105	0.695261	0.692741	1.46119	1.93758	0.914294	0.295609	1.37122	1.02816	1.15862	1.0701	0.929897	0.66025
11027	0.752905	0.338752	1.43922	0.518228	1.06181	1.29311	1.13815	1.11034	0.972162	0.593804	0.486179	0.709218	0.823038	0.534454	0.682038	0.790403	0.763425	0.793491	0.583672	1.07381	0.824633	1.17196	0.611774	0.512409	0.837956	0.396639	0.542859	0.555887	0.62353	0.521066	0.398721	0.573053	0.862376	0.566651	0.96774	1.03226	1.15669	0.204537
11028	1.40454	1.72009	1.44319	2.25972	1.53847	1.41601	0.613132	2.96309	0.606855	1.09812	0.794876	0.89052	2.38831	1.43575	2.26635	1.95421	1.26755	1.57995	0.631323	1.06734	0.509705	0.81048	1.4891	0.86864	1.33831	1.04154	1.49118	1.10249	0.795389	1.44506	1.25051	0.996333	0.914964	1.4508	0.234251	0.956862	1.1808	1.04314
11029	1.87145	1.73022	0.796588	0.882	1.17454	1.46769	1.20121	1.12384	1.10764	0.798476	0.780552	0.802679	0.886284	0.867477	0.556635	0.697308	1.0777	0.54333	0.703867	0.852817	0.522836	0.498321	0.620195	0.557304	0.802499	0.735499	1.22469	1.19764	0.535484	0.663145	0.883813	0.947101	0.858111	0.938687	0.800749	1.08763	0.93993	1.06007
11030	1.72355	1.50797	1.24875	1.20736	1.39781	1.14812	0.863983	0.613411	0.679796	0.296652	0.794022	1.31433	1.26327	0.508085	1.00486	0.631505	1.16726	1.26127	0.406879	0.561876	0.849311	0.554842	0.891626	0.91815	1.15392	0.754729	1.47833	0.824241	0.657422	1.20359	0.960903	0.936392	1.7924	0.311304	1.08698	0.423901	2.26251	0.913018
11031	1.16344	0.989128	0.927063	0.909896	1.16204	1.81267	0.81442	0.662486	0.927526	0.489607	0.446599	0.802969	0.713827	0.394518	0.5327	0.934765	0.73254	0.643481	0.76685	0.582819	0.511903	0.477908	0.718976	0.502209	0.687011	0.940689	1.08321	1.15175	0.851213	0.89252	1.0167	0.616637	0.900832	1.26256	1.06081	0.917241	1.11238	0.939191
11032	1.06799	0.01	5.89701	0.590856	1.42989	0.764794	2.64206	0.698382	1.56706	0.214153	0.0121477	1.74513	3.11565	1.66704	3.11215	0.62364	0.95697	1.50994	2.52449	0.618065	0.01	1.30721	1.04726	1.52831	1.47088	1.0873	1.91313	2.48994	1.18275	0.420768	1.18952	0.784442	2.73135	2.39682	1.08019	0.957093	1.04291	0.573697
11033	0.909739	1.04469	0.475653	0.541705	0.849773	1.12965	1.29017	1.49009	0.911984	0.402266	0.775117	0.896594	1.00846	0.559953	0.847863	0.699676	0.954064	1.02487	0.692663	1.02999	0.759894	1.09539	0.493794	0.664156	0.757173	0.285079	0.297093	1.10394	0.558631	1.14341	0.800691	0.745004	1.08088	0.721069	0.888925	0.591018	1.59137	1.11108
11034
11035	1.78079	1.64466	1.11888	1.13142	1.55386	2.09106	1.62101	1.52735	1.52939	1.24822	0.586744	0.89198	0.823791	0.713788	0.741521	0.582788	0.951846	0.747808	0.728855	0.97238	0.635004	0.752128	0.72075	0.929872	1.2505	1.45121	0.978946	1.46595	0.731242	0.884217	0.854018	0.944799	0.715368	0.71363	1.00667	0.993331	1.14436	0.983709
11036
11037	1.97853	1.72506	0.853596	0.84264	1.18649	1.73024	1.53351	1.53878	1.81389	1.31401	0.970431	1.3461	1.28255	1.14289	0.96652	0.957547	1.22351	0.912037	0.864765	0.953759	0.44014	0.480607	0.817504	0.920429	0.850043	1.01608	0.940593	1.05379	0.452981	0.52659	0.58616	0.792019	0.429187	0.443345	0.962378	0.879266	1.0945	1.03762
11038	3.02635	2.93153	0.886615	1.27466	1.85068	2.42828	0.706666	0.974834	1.98075	1.31063	1.04545	2.11691	2.31225	0.358783	1.35372	1.61763	2.17515	1.29404	2.07134	1.0628	1.45849	1.44484	1.25656	1.47275	2.15931	1.03654	1.18225	1.44205	1.19071	2.73658	0.946412	0.880162	2.43293	1.76104	0.789407	0.72145	1.21059	2.23021
11039	0.517901	0.484908	0.404982	0.374279	0.389125	0.442708	0.379014	0.425908	0.657612	0.548058	0.268529	0.323618	0.530977	0.485942	0.492844	0.551216	0.891675	0.636255	0.282233	0.295417	0.525055	0.663291	0.418052	0.353443	0.610821	0.539123	0.293388	0.315991	0.87981	1.16241	0.267476	0.248741	0.514883	0.570186	0.932412	1.04725	0.952754	1.07932
11040	0.181484	1.04216	0.546802	0.73321	0.113539	0.265779	0.672928	0.348347	0.401024	1.51529	1.37438	7.21534	2.30387	0.514737	0.585247	1.36353	1.20668	0.0563397	0.976985	0.456591	0.419574	0.411452	0.882822	0.897629	0.918538	0.354631	1.2275	0.546611	0.0805663	1.56769	1.1684	1.13435	1.5101	10.9159	0.858419	1.36685	1.14158	0.258342
11041
11042	0.759216	0.636373	0.896167	0.899471	0.854668	0.841323	0.928675	1.00986	0.711633	0.98928	1.03849	1.31487	0.984947	0.823046	0.766118	1.2032	0.62011	0.543609	0.387567	0.6145	0.715438	0.553913	0.677579	0.486104	0.60333	0.566908	0.760888	0.496833	0.629506	0.644464	0.735363	0.55852	0.755865	0.629398	0.956583	1.10102	0.966074	1.03393
11043	1.75742	1.53616	0.93726	0.9194	1.18522	1.69931	1.37621	1.40612	0.887136	0.644411	0.836593	1.41555	1.32269	1.20322	1.03864	0.794537	0.897782	0.731766	1.00945	0.823765	0.364305	0.60598	0.90149	0.826859	0.791779	0.812607	0.42107	0.913936	0.461072	0.576269	0.647753	0.858447	0.688947	0.268144	1.12257	0.87743	1.41406	0.698156
11044	1.79487	1.59754	1.40489	1.101	1.03147	1.15274	1.28972	1.31399	2.38555	1.81517	0.730459	0.987533	1.36514	0.768482	1.34415	2.08758	2.04443	1.38223	0.940604	0.767559	1.38006	1.44723	1.32217	0.967839	1.42675	1.29441	0.566981	1.04089	2.0506	2.31226	0.507826	0.600216	1.31052	1.10394	0.931232	1.06877	0.901589	1.34213
11045	1.18958	0.663344	0.888473	1.3092	0.641997	0.980087	0.915521	1.5136	1.98735	1.71687	1.39446	0.717584	2.08323	2.08282	1.03181	1.17449	1.59796	1.6477	0.571104	1.33665	0.579705	0.857848	0.344355	0.993625	0.972501	1.26174	1.13061	0.01	1.89803	1.96523	0.891937	0.477157	2.57473	0.701254	0.762474	1.23753	1.74425	0.39411
11046	1.53847	1.87503	1.2279	0.886679	1.21144	1.43488	1.83602	1.79741	2.0097	2.35098	1.57698	0.390008	1.44946	1.38845	1.19934	0.875752	1.14426	0.912942	0.848434	1.3939	0.961212	1.0372	1.63634	1.166	1.68551	1.54118	1.47575	1.85659	1.5804	2.55885	1.63848	1.68349	2.24108	1.19862	0.606676	1.08349	1.412	0.916506
11047	1.60215	1.4935	0.996813	1.08897	1.61893	1.44834	1.30407	1.75138	2.21793	2.94131	0.82115	0.697246	1.92634	1.65912	1.17628	1.95805	1.67967	1.85601	1.58683	1.04908	2.13305	2.20229	1.73867	0.438195	1.75248	1.52708	0.959391	1.58226	2.7952	3.13089	0.814323	1.18324	2.19609	1.65286	0.758805	1.21907	1.12897	0.871032
11048	0.639855	0.39289	0.01	0.850485	0.367784	0.0389245	0.743996	1.57215	0.996902	2.5959	0.504477	0.549569	2.00088	2.11726	1.15708	1.60853	1.43623	0.777394	0.134316	0.979862	0.121098	0.665841	0.7712	0.902691	0.410601	0.25342	0.149562	1.30064	0.955294	0.01	0.154952	0.338619	1.35061	0.0207687	1.04294	0.957062	2.97703	0.92625
11049	1.48161	0.899088	1.23261	0.191002	0.609425	0.666656	1.85235	2.18458	1.74411	1.72505	1.60356	1.17617	1.51876	1.11178	1.3195	1.61798	0.738488	0.698401	0.369001	1.24905	1.01693	1.25534	1.09415	1.14005	1.23187	0.558722	0.469058	1.70645	0.967479	0.804331	0.572134	1.06458	2.22505	0.877097	1.24889	1.74922	0.704076	0.751107
11050	0.53459	0.211894	1.58956	0.433622	0.64985	0.478428	0.593653	0.379438	0.01	0.177211	1.43299	0.942308	1.67322	1.0293	0.402808	1.23555	1.21768	0.730059	0.813875	1.36487	0.417845	1.19256	0.629866	0.798331	0.728876	0.366584	0.01	1.49893	0.674994	0.887715	0.916219	0.732661	2.88234	1.04624	0.769579	2.0126	1.23042	0.01
11051	0.88655	1.15758	0.535283	0.276998	3.30489	4.13979	1.31986	1.60373	0.868085	0.749246	0.882485	1.11092	1.92891	1.23341	0.803845	0.0849671	1.59282	0.940024	1.22794	1.11958	1.34689	1.83609	0.750448	0.532225	1.92569	1.62824	1.67058	1.244	3.45477	3.93471	2.57717	2.81406	1.93031	1.58387	0.92744	1.24601	0.732234	1.07256
11052	1.05828	1.19609	0.784501	1.27205	1.11681	1.26323	1.63458	1.20918	1.85147	1.04464	0.307885	0.565697	1.86357	1.5171	0.912551	2.02632	1.53528	1.08519	0.344081	0.962121	1.03369	1.30027	1.0461	0.456517	1.31037	1.11743	0.638814	1.18874	0.580916	1.83634	1.00265	0.9072	1.44094	0.468429	1.47438	1.21928	0.780724	0.38332
11053	2.55997	2.66998	3.86532	1.52015	1.24317	0.571306	2.21701	0.722381	1.94036	0.517538	1.24563	1.2264	4.54185	2.15349	0.751678	2.98205	7.26512	0.565979	2.56095	2.32247	2.37896	1.26822	0.885346	0.511961	1.37497	1.30159	2.26489	2.7878	1.62405	0.891257	2.30246	1.02113	4.28544	0.311665	1.08479	0.172262	0.915208	2.7387
11054	3.76317	1.5786	0.987287	1.87455	2.61818	1.81696	2.54667	2.10911	0.861263	1.21126	1.0558	3.42898	3.06058	0.596012	1.79407	1.34851	2.32164	0.627997	0.641463	0.880406	2.20306	1.62745	1.76969	1.40116	2.91097	3.22151	0.762636	1.46672	1.51446	2.69389	1.91448	2.18991	4.02046	0.891251	1.17511	0.824894	4.47198	0.644424
11055	2.10855	2.25352	0.958525	1.04618	1.87827	2.46162	1.43353	1.28431	1.07395	1.14232	0.74788	0.941045	1.22846	1.17433	0.846194	0.794621	1.19906	1.01122	0.820846	0.924682	0.744434	0.9837	0.995224	0.999213	1.08307	1.22908	0.689913	1.12979	0.956132	0.973956	1.10191	1.03408	0.896751	0.585266	0.943079	0.980275	1.07414	1.01973
11056	2.79947	1.75289	3.44156	0.332144	0.975226	1.96854	1.04808	1.90855	2.92122	2.77105	0.390232	1.47756	2.34185	4.48721	2.17332	2.09029	2.99699	1.63836	0.673211	1.1912	1.71831	3.14201	3.33234	2.55914	2.74651	1.6426	0.93589	1.63399	0.808028	2.24736	0.01	1.13475	3.24558	1.30422	1.00051	1.7923	0.999494	0.872769
11057	1.31496	1.64752	1.27547	0.792197	1.28177	2.44378	2.07498	1.82988	1.08016	0.688295	1.96325	1.12618	1.22278	9.92932	1.96176	0.283554	2.46936	2.07555	1.71285	1.33818	1.37047	1.49019	0.739804	1.49751	0.475212	2.11463	1.8902	0.924862	1.26506	2.14888	1.76041	0.687053	5.75695	0.65881	1.23917	0.449345	3.48694	0.760825
11058	0.79368	0.598872	0.955817	0.629993	0.653878	0.820631	0.84912	0.758542	0.61935	0.681667	0.698368	0.982537	1.07053	0.873537	0.662657	0.869804	0.763608	0.716252	0.741058	0.580565	0.427901	0.518534	0.722557	0.687243	0.557021	0.552037	0.525452	0.89361	0.614376	0.567323	0.585273	0.464504	0.725538	0.317934	1.1081	0.891901	1.36513	0.886741
11059	0.632389	0.56099	1.35355	1.10549	1.0407	1.05238	0.978732	0.868637	1.14483	0.984637	1.03993	1.3562	0.966782	1.10177	0.393801	0.484803	1.3614	1.08566	0.798598	0.928059	0.384055	0.540618	0.560463	0.483839	0.569898	0.75168	0.522732	0.604877	0.475614	0.580898	0.574262	0.628316	0.626076	0.534266	0.983801	1.0162	1.06289	0.959849
11060	1.58114	1.71618	1.03334	0.846252	1.27545	1.56384	3.16422	3.66939	3.27142	2.59802	0.833264	0.809785	1.65625	1.66129	0.885241	1.2179	1.3018	0.847752	0.885848	1.07099	0.938271	1.30491	1.10848	0.824415	1.11252	1.02413	1.21819	1.42502	2.13973	2.2684	1.57055	1.36521	1.37596	1.47759	1.00911	0.990886	0.912888	1.15746
11061	0.687041	0.810389	0.304622	0.285037	0.643969	0.694144	0.800531	0.675959	0.448264	0.459282	1.56957	2.57511	0.549515	0.646786	0.594234	1.14107	1.48382	1.29481	0.336184	0.638475	0.458074	0.755321	1.31355	1.17078	3.37235	4.6412	0.322855	0.473904	1.22793	1.48018	0.349079	0.348238	1.17902	0.41995	1.04829	1.22611	0.951713	0.901824
11062	0.885869	0.416631	0.01	0.731247	0.6132	0.01	1.44791	0.981729	1.10566	1.36233	0.651922	1.52828	8.57029	1.37183	0.244213	2.78415	1.17348	1.19627	0.835098	1.81534	0.338123	1.52427	0.416447	0.905436	0.96163	0.765225	0.800088	1.59633	1.21138	1.48145	2.40055	0.708384	3.24527	0.01	0.920307	0.01	4.14751	1.07969
11063	1.98015	1.91522	0.780539	0.757198	1.67576	2.33661	1.25648	1.02049	1.30774	1.30742	0.845266	1.31184	3.99044	1.08934	1.01052	0.758144	1.33611	1.02743	0.781137	1.05303	1.28988	1.47841	1.38504	1.5734	1.22754	1.28109	0.963812	1.76892	1.41432	5.79258	1.27504	0.960884	2.01977	1.17463	0.879284	1.12072	1.26895	0.590312
11064	1.62607	0.151804	0.0926323	0.632658	2.13373	1.21313	1.25603	0.86066	0.01	2.71753	0.814391	1.62688	2.557	2.29438	2.3532	3.57198	0.398268	0.784846	0.01	1.4155	3.95622	1.79672	0.822274	1.77105	1.32354	0.01	5.02994	2.05636	3.55281	0.994554	5.61765	0.901086	5.79499	0.720405	1.23473	6.07286	0.765266	0.01
11065	0.987811	0.819473	2.98059	2.69611	1.35502	2.33628	1.16983	1.12307	0.01	0.632649	0.632507	2.02438	1.44765	1.85191	0.668184	4.26198	0.741892	0.415625	2.7897	1.4145	0.951742	1.2521	1.37281	1.56733	1.63577	0.545268	0.01	2.85557	2.04736	2.01759	2.55092	0.858353	4.7487	1.97893	0.397917	0.507473	1.49253	1.71334
11066	1.22464	1.32828	0.134514	2.03097	1.57433	0.939218	1.41859	2.93447	17.8709	1.99901	1.6206	2.47369	1.58116	2.11422	1.95112	2.1675	2.21884	1.27027	2.66526	1.23218	0.509002	0.544709	0.563767	1.1335	2.83258	1.8559	1.28306	2.62895	1.28958	2.89816	2.97152	2.17161	3.56975	3.45016	0.344694	3.5187	1.46312	0.536884
11067	1.51607	1.74393	1.00257	1.16693	1.44768	1.55193	1.72772	2.56276	0.565487	1.17855	0.920647	1.76833	2.11462	1.1791	0.801873	2.19264	2.78614	2.60551	1.33033	0.991088	0.993274	0.74864	1.3142	1.23749	1.65967	1.46107	1.16867	0.792012	1.42435	2.13957	1.76776	0.878279	2.20495	0.69852	1.43285	0.329899	1.08402	0.915977
11068	0.313494	0.35193	0.484816	1.24074	0.406679	0.190283	0.442908	0.642709	0.272984	0.287871	0.382277	0.280341	1.19231	1.05394	0.781265	0.897444	0.755358	0.320703	0.398439	0.290852	0.354841	0.593318	0.241369	0.218809	0.335405	0.475867	0.35438	0.731311	0.484241	0.136307	1.25688	0.346073	2.15487	0.698217	1.44396	0.662481	1.33752	0.332237
11069	0.986805	0.832358	1.46903	2.13234	0.918206	0.969086	0.797568	1.05077	2.82326	2.33446	2.07359	1.91947	3.22378	1.45377	1.84608	0.876889	2.39496	1.26328	1.15893	1.6895	2.3156	1.90653	1.50722	2.26234	1.97335	1.7578	0.01	1.42594	1.32471	2.2118	1.39257	1.23641	3.26272	1.23528	0.353371	1.91641	0.635741	1.36426
11070	2.93606	1.83465	1.95351	2.10673	0.813359	1.41548	2.27987	1.99028	1.91336	2.10051	2.26113	1.18036	3.67968	2.20996	1.79386	1.16784	1.56111	0.581075	2.14725	1.26591	2.53975	1.67676	1.27988	0.628077	1.7433	0.754622	0.01	1.69593	1.16233	1.0367	2.21697	0.865768	6.39574	1.10764	0.483897	1.5161	1.79366	0.145349
11071	2.70043	0.908835	1.57187	3.44469	0.654704	0.787757	1.1964	1.65524	1.02921	2.45049	2.2575	2.04034	8.76268	1.43286	2.83382	2.64031	1.70674	4.53174	1.56312	4.4801	2.72318	1.45497	1.56836	3.37033	0.912582	1.90369	1.30691	1.36689	0.546575	2.89757	2.22021	1.98487	4.8564	3.04436	3.26883	1.55276	0.0342027	0.44724
11072	1.09509	1.19633	1.13533	1.44839	1.71835	1.42417	1.90524	2.26845	3.0803	2.51769	0.805162	0.824926	1.98429	0.920504	0.869586	1.45898	1.24253	0.853897	0.987779	1.17088	0.715399	1.43852	1.56712	0.935154	1.53394	1.55295	1.39325	1.92047	1.48314	1.77503	3.02645	2.6381	3.00168	1.95188	1.03665	0.893989	0.963351	1.25749
11073	0.384522	0.343745	0.658284	0.645486	0.585469	0.308003	0.736231	0.988991	0.656913	0.486946	0.4391	0.541575	5.03663	0.653323	0.524272	0.684489	0.53791	1.05425	0.610813	0.584146	0.134921	0.355596	0.594542	0.428609	0.449438	0.432026	0.490662	0.554317	0.420386	0.524496	0.618001	0.572095	0.757304	0.405042	0.994893	0.899242	1.03967	1.00511
11074	0.962836	0.888845	1.32538	1.01767	1.32542	1.22504	1.1077	1.31153	1.05531	1.01546	1.10616	1.44094	1.00581	1.40772	1.01256	1.49037	1.42846	0.583349	0.778897	0.967535	0.717465	0.962083	0.978505	0.886835	1.06743	1.498	1.20621	1.20706	0.701295	1.1883	0.89374	0.744008	1.93717	1.21151	0.836911	0.81624	1.16309	1.40402
11075	0.560551	0.714336	0.604298	0.759047	1.1646	0.921118	0.76181	0.92357	0.620503	0.591198	0.727464	1.13157	0.77884	0.816337	0.331346	0.840205	0.337301	0.681919	0.463554	0.553329	0.453589	0.642737	1.24756	1.04969	0.61353	0.93161	1.15117	1.0557	1.05033	0.634021	0.904937	0.682757	1.23371	0.883483	1.00004	0.748614	1.12557	0.999962
11076	0.683014	0.904129	1.43226	0.955753	0.759914	0.394084	1.16819	0.913387	1.35899	0.336482	0.97155	1.51004	1.47513	0.933661	1.23273	2.24963	0.840797	0.664992	1.65077	0.151834	0.317573	0.750213	1.05463	1.26689	0.945962	0.947131	1.5036	0.90134	1.0633	1.4744	1.04835	1.93966	1.19431	0.85206	1.2389	2.2823	0.761099	0.01
11077	2.46006	2.98884	0.609929	0.497544	3.42586	4.205	0.493335	0.420969	1.00181	0.638065	0.242222	0.32031	0.904947	0.500213	0.50879	0.821207	1.05611	0.658296	0.599957	0.516151	0.944141	1.25964	0.910107	0.699734	0.88223	0.847429	0.412499	0.476348	0.768127	1.13346	0.728131	0.722292	0.975105	0.642453	0.977235	0.966773	1.02276	1.03768
11078	0.721646	0.85135	1.30952	0.360057	0.739227	0.27095	0.636425	1.62182	0.980782	1.09876	0.749186	1.63022	19.781	1.77329	1.44204	4.10254	0.816613	2.55187	1.23111	1.1161	2.79968	1.1704	0.751186	0.01	1.28072	0.823635	1.88252	1.50981	1.82653	1.32508	0.349983	2.78624	3.64464	2.1369	1.36328	1.60797	0.636716	0.2772
11079	1.11258	1.30891	0.387104	0.412867	0.717538	1.05713	0.768875	0.369937	0.299314	0.0887325	0.356533	1.21	17.2672	0.751028	0.622425	2.41166	1.67896	1.21258	0.0728667	0.265365	0.973928	1.29109	0.412536	0.570961	1.11739	1.21604	0.303178	0.958138	1.44019	1.13419	0.466244	1.52279	2.49467	0.613214	0.362043	1.12267	1.97278	0.877334
11080	0.821663	0.617016	0.823951	1.36873	1.2873	1.15715	0.659668	1.02543	0.505374	0.754567	0.593493	0.849711	3.84182	0.62814	0.492049	1.48318	1.17985	0.394791	0.189789	0.661673	0.57699	1.53907	0.680642	0.754109	1.22868	0.687445	0.797037	0.781366	1.63531	1.40968	0.871991	0.294502	1.37737	1.78313	0.591898	1.36109	1.16531	0.834687
11081	0.907878	1.0571	0.368129	1.03995	0.571395	0.919422	0.567102	1.33658	0.244121	1.27711	0.691447	0.74973	31.274	0.0528778	1.86452	1.17594	1.3438	2.70518	0.879935	0.550417	0.679009	1.95638	0.695618	0.973733	0.718018	0.85258	1.287	1.80456	0.867766	0.890075	0.240314	0.565482	2.45548	0.993445	0.509907	1.62053	1.32196	0.678037
11082	0.893085	1.4755	0.480788	0.0436138	1.54006	1.15318	1.50679	0.817194	0.709282	0.972878	1.23411	0.767587	58.3515	0.661187	0.49094	2.98662	0.45498	0.631108	1.361	0.616401	0.950476	0.708439	0.607885	0.914135	0.937523	0.478917	0.423349	1.66876	0.349521	0.617304	1.01242	0.531606	2.29846	0.626389	1.78125	1.31482	0.645643	0.685178
11083	0.494703	0.562454	0.452889	0.840849	0.5373	0.271256	0.699481	0.496326	1.19786	0.599802	0.675963	0.526927	2.61733	0.55616	1.19222	1.57682	1.42221	0.01	1.30953	0.880054	0.667411	0.829374	0.373243	0.426484	0.276663	0.696443	0.171185	1.93598	0.870513	0.594968	1.00901	1.05446	3.22675	1.55395	1.38961	0.01	5.39498	0.610389
11084	1.2451	1.20882	0.760589	0.686289	1.54818	1.26126	2.35251	1.74909	1.09967	0.88791	1.05276	1.33399	1.27608	1.32985	0.543319	0.626761	1.29161	0.923555	0.817089	0.869259	0.461886	0.579448	0.964293	0.917815	0.618827	0.838854	0.970592	1.01244	0.362958	0.490622	0.636779	0.742917	0.440827	0.345976	1.1032	0.823783	1.31982	0.896805
11085	0.874816	0.730291	0.821016	1.50962	0.820693	0.460816	0.59152	1.09663	0.663041	0.0996698	0.981492	1.97074	11.0649	1.69819	0.919032	1.92659	1.081	0.74131	1.28904	1.09196	0.830236	1.25382	0.895019	2.84751	1.35049	1.04986	2.40442	1.0126	2.21788	0.899433	1.16278	1.57886	1.38335	2.19341	0.768418	0.645733	3.32256	1.23158
11086	0.900504	0.970819	0.734613	1.0511	0.52418	0.519274	0.947578	1.00702	1.62749	1.16229	0.772479	0.52472	3.49433	0.957046	0.86866	1.42668	1.47833	1.0573	0.164809	0.683985	0.873872	1.42223	0.99769	1.49832	1.27968	0.841219	0.916856	0.867887	1.10125	1.01013	0.179658	0.422457	0.912931	0.886413	0.67728	1.07321	0.926793	1.09303
11087	0.642835	0.574112	0.404834	0.497779	1.02384	0.719887	0.624377	0.588606	0.408202	0.368809	0.380655	0.482766	0.607862	0.426011	0.224336	0.29402	0.400293	0.277379	0.534362	0.52652	0.272292	0.362347	0.409086	0.349714	0.616007	0.47034	0.434057	0.457378	0.300706	0.289587	0.540944	0.455823	0.302073	0.230729	1.05055	0.949445	1.10334	0.927828
11088	1.10041	1.20436	0.849239	1.13765	0.53546	1.00582	2.41276	2.23873	1.91952	1.59304	0.973932	1.7166	1.43232	1.56897	0.664157	1.44405	1.39087	0.770183	0.983712	0.400086	0.634756	1.32276	1.02066	0.94734	1.63924	1.64663	1.44468	2.12497	1.99867	1.85467	1.70693	1.18809	1.4463	0.992926	0.580608	0.949982	1.50912	1.05002
11089	1.17337	0.497225	0.847993	0.96543	0.132781	0.666765	1.21405	0.759163	1.60352	1.1909	0.502863	1.47051	2.96947	0.778825	1.05665	1.2564	1.10881	1.70801	0.649066	1.51989	0.837256	0.39171	0.0427954	0.285995	0.705088	1.14439	1.97399	2.94113	1.62721	2.40508	0.234693	0.344476	0.975846	1.23129	1.07928	0.628338	2.04659	0.920716
11090	0.629065	0.67075	0.682583	0.84929	0.221958	0.833525	1.17694	1.18906	0.999285	0.778127	0.623437	0.827016	0.876234	0.821975	0.422665	0.08144	0.867018	0.597126	0.745037	0.802659	0.409581	0.476291	0.712124	0.655486	0.608922	0.652652	0.924156	0.926382	0.509737	0.547537	0.888781	0.838135	0.72067	0.718251	0.989086	1.01856	1.01091	0.960617
11091	0.424499	2.40593	1.01828	0.269382	0.207966	0.596899	0.720455	0.690817	0.50069	0.260733	0.689342	0.670482	1.28175	0.552995	0.556585	0.35012	0.0816696	1.04632	0.501803	0.553561	0.341784	0.579038	0.594961	0.408851	0.0861115	0.751665	2.45665	0.366084	0.55679	0.581832	0.0885354	0.545337	0.702637	0.789321	1.62647	0.908301	1.0917	0.241766
11092	0.537641	0.529079	0.60736	0.82544	0.297485	0.501031	1.34592	1.41847	0.625822	0.549034	0.726534	1.1581	0.892085	0.802007	0.495396	0.511355	0.517047	0.690181	0.905545	0.60002	0.476708	0.692689	0.8898	0.74778	0.731498	0.668758	1.30164	0.842809	0.441643	0.303577	0.922281	0.608636	0.744862	0.350319	0.97429	0.797465	1.16335	1.02571
11093	2.63266	1.95462	2.23817	2.14371	0.813666	3.9097	4.08853	3.70744	3.78757	2.82943	1.97678	3.14186	4.60289	3.37817	2.16455	0.461205	2.71231	2.35934	2.12013	2.23492	3.20621	3.02849	1.85238	2.02357	3.07712	2.97212	7.74797	6.03126	4.27638	5.09374	3.7497	4.13354	4.29065	1.77966	3.31349	1.42497	0.01	0.575027
11094	0.406678	0.343099	0.333138	0.76414	0.243111	0.587585	0.84504	0.47208	0.451598	0.613283	0.271553	0.431518	4.12711	1.26819	0.59616	0.764926	0.599154	0.01	0.421573	0.498702	0.440219	0.534854	0.639712	0.566948	0.746785	0.367733	0.826106	1.60099	0.962172	1.03257	0.439541	0.217095	1.13756	0.683415	5.8977	0.647241	1.35276	0.399568
11095	1.04181	0.972007	0.786518	0.609843	0.264017	0.671705	0.989382	0.834644	1.75244	1.37866	0.599861	0.753965	0.962808	1.31009	0.676329	0.266677	1.52182	0.835709	0.734364	0.756009	0.90168	1.1262	1.17777	0.891416	0.990939	0.978325	0.174327	0.186728	0.536755	0.128976	0.0540762	0.01	0.01	0.319429	1.16431	1.00111	0.951405	0.998888
11096	1.28818	1.37365	0.746007	0.573436	0.455341	1.41099	1.04584	0.390182	0.676454	0.644467	0.866785	1.01119	0.241717	0.663571	0.951031	0.952686	0.947138	1.1341	0.238472	0.535791	0.911061	0.941297	0.436479	0.347482	1.23338	1.01339	1.0885	1.84245	0.744051	1.10552	1.1566	1.21228	1.42019	0.675978	0.824323	0.850304	1.85555	1.1497
11097	0.693668	0.337792	0.952169	1.51914	0.56205	0.265729	0.199919	1.11659	0.826022	0.201411	0.796216	0.476582	1.8028	0.253201	0.659395	2.33278	0.611025	1.89918	0.320177	0.908666	0.190914	0.861926	0.514043	0.599675	0.183703	0.740888	0.757048	1.59709	1.15273	0.744914	1.49392	1.5065	1.80823	1.00768	1.08364	0.916363	0.780468	1.56078
11098	0.524233	0.804975	1.03194	0.45475	0.438681	0.304543	0.732814	0.428276	1.06329	0.547991	1.17288	0.633864	0.512686	2.18499	0.848908	1.67618	0.899539	0.506795	0.492152	0.842043	1.02639	0.534361	0.637863	0.438921	1.07834	0.604258	0.518912	1.46831	0.456309	0.910057	1.34262	0.605189	1.81185	0.25126	1.82486	0.175142	2.47064	0.01
11099	1.61338	1.41861	0.655086	0.672115	0.253502	1.07288	2.17678	1.75453	1.08501	0.960791	1.04785	1.45978	0.238836	0.277112	0.529642	0.678017	0.716848	0.48796	0.76577	0.755265	0.355419	0.451938	0.923326	0.646305	0.862555	0.794863	0.749504	0.862476	0.318757	0.270593	0.639633	0.631408	0.402814	0.403441	1.09899	0.94918	0.886987	1.05082
11100	0.387557	0.487234	0.350295	0.372156	0.112535	0.718523	0.76323	0.745682	0.547058	0.535253	1.19738	0.48251	0.650216	0.598074	0.171577	0.727942	0.62517	0.294028	0.576679	0.526928	0.339137	0.525504	0.566338	0.230771	0.314234	0.47997	0.873947	0.700342	0.473999	0.365954	0.698821	0.460568	0.532567	0.536195	1.0542	0.945797	0.785653	1.13857
11101	0.617925	0.553391	0.476333	1.23715	2.69473	0.740176	0.735453	0.643122	0.720059	0.538017	0.739997	0.693943	0.520731	1.40451	0.359692	0.602458	0.242452	0.172111	0.368842	0.43155	0.133819	0.482308	0.42119	0.559795	0.916301	0.419536	3.81965	2.98633	1.99082	0.954276	1.08101	0.799122	1.1976	2.1065	1.00705	0.656557	1.17186	0.99295
11102	1.112	0.993776	0.712376	0.850892	0.401722	1.17631	1.24331	1.15941	0.913996	0.958626	0.584105	0.780676	0.946619	0.822023	0.409268	0.559363	0.863324	0.577876	0.688883	0.60783	0.529425	0.64175	0.824262	0.607606	1.00528	1.02133	1.00203	1.07403	0.675726	0.725354	1.02721	0.95304	0.618916	0.694824	1.00457	0.948618	0.995427	1.0793
11103	1.40172	1.49757	0.313131	10.9252	1.18214	1.88475	1.34581	1.34161	0.771392	1.04905	0.308397	1.25073	1.07391	1.02414	0.996191	1.74472	0.400849	0.116719	0.870044	0.219169	0.66033	0.849898	1.76933	1.19393	1.25982	1.55302	1.65682	1.41925	1.23159	1.39478	0.825414	0.709665	1.37682	1.06641	0.836829	0.819074	1.64054	1.16317
11104	0.256319	0.36187	3.01413	13.5735	0.439548	0.761511	0.342192	0.272853	0.48503	0.224733	0.325411	0.686803	0.559138	0.975627	0.703363	1.88975	0.944425	0.622896	0.328187	0.24083	0.784873	0.853697	0.534676	0.885745	0.268297	0.687289	1.44479	1.34002	1.68484	0.8587	0.925153	0.170877	0.979152	1.09968	1.55637	0.44363	1.91608	0.406907
11105	0.458394	0.717018	2.0983	3.63795	0.455771	0.748666	1.1335	0.703233	0.807313	0.879669	0.720593	0.592621	2.41353	0.879196	0.220776	2.12598	0.596351	1.36886	1.35202	1.00827	0.881998	0.78962	0.0893153	1.24745	0.560073	0.431581	1.58736	1.12821	0.696488	1.23289	0.273853	1.07939	1.40727	1.04463	1.08938	0.494148	0.910619	1.14767
11106	5.20277	6.12023	2.26434	0.01	2.21787	9.03775	1.21807	1.95391	1.66515	1.11269	0.603404	1.40355	0.735559	0.927002	0.947321	1.89289	1.26787	1.08971	1.21864	0.89307	1.3575	1.39233	1.56697	0.961393	1.13317	1.29131	1.97271	1.48892	0.01	0.276742	0.791988	0.843493	1.59799	1.41172	1.18143	2.85374	0.608626	0.818567
11107	0.174338	0.410975	2.48142	2.58587	0.475923	0.311011	0.25292	0.406835	0.463238	1.03986	0.602634	2.51243	0.98304	0.371901	0.509519	1.48055	0.554222	0.564473	0.305071	0.405214	0.331082	0.274573	0.832802	0.234446	1.32558	1.20292	0.617998	0.766364	0.980143	0.420246	0.880939	0.500487	0.962034	0.678889	2.53886	1.21612	0.78388	0.0873146
11108	0.957679	1.0691	0.0734729	0.708296	0.819387	1.60367	1.06729	1.15719	1.20048	0.926432	0.387253	0.592968	1.50929	0.647502	0.417183	0.883693	1.11575	0.722046	0.518132	0.582703	0.943577	1.5469	0.991016	0.723878	1.31851	0.960922	1.22691	1.17217	1.93706	1.64263	1.63384	1.47936	1.01843	1.35084	1.07021	1.12331	0.929791	0.859752
11109	0.471572	0.515424	1.25785	0.01	0.285623	0.612031	2.09657	2.04677	1.14086	0.95476	0.609834	0.602443	1.30558	1.04479	0.874438	1.36775	0.800035	0.708026	0.840716	0.670516	0.840364	0.99498	1.09816	0.791058	0.908067	0.864201	0.492093	0.975774	1.67867	1.52048	1.54103	1.37653	1.40751	1.03348	1.04786	0.938511	1.03729	0.962706
11110	0.700562	0.27066	2.78459	4.14423	0.760314	0.861291	0.797164	1.07424	0.689529	0.759752	1.53466	0.447439	0.574682	1.17293	0.748567	1.71278	0.774932	1.10351	0.56531	0.624384	0.693908	0.443088	0.478864	0.364564	0.420435	0.0830842	1.69909	0.629888	0.710639	1.79728	0.425494	1.34032	2.04803	1.48372	1.11314	0.821596	0.886857	2.91435
11111	0.779791	1.09452	0.99866	1.67592	0.412608	0.792423	0.642331	0.524556	0.65185	0.393797	1.3071	0.424214	1.23902	0.399702	0.604149	0.970256	0.932426	0.535598	0.378567	0.812219	0.631939	0.449929	0.240116	0.397227	0.576887	0.288997	1.10476	1.15854	1.04725	0.73816	0.296478	0.74465	1.07432	0.295369	1.11167	0.301413	1.98258	0.888334
11112	0.180339	0.439983	8.09516	2.2956	0.38614	0.235243	0.251512	0.804298	1.16951	0.436699	0.34174	0.621327	1.00288	0.372554	0.125305	1.31585	0.518783	0.978984	0.80621	0.141286	0.388986	0.364829	0.163702	0.329925	0.570647	0.408625	2.14043	0.514333	1.48762	0.124075	0.079592	0.175969	1.34898	0.614046	1.22437	0.775633	1.85852	0.570237
12001	0.87137	0.838071	2.21651	0.897878	0.65075	0.62366	1.16817	1.08954	1.39518	1.72631	0.952425	0.159581	1.39822	1.67854	1.54702	1.75169	0.805106	1.76523	1.81869	0.861982	0.828961	2.92988	12.0666	0.897288	0.252135	1.85468	2.54244	1.62965	0.745075	0.933641	0.575318	1.23167	2.60836	0.503209	0.851022	3.15472	1.14898	0.215471
12002	0.384457	0.406949	1.42062	3.18102	1.17837	0.387209	0.508941	3.04736	0.982668	1.19609	1.7435	0.848259	2.69664	1.14899	3.48554	1.79756	0.306576	0.942497	1.75075	0.424407	1.20902	1.17228	1.32709	0.0717356	0.776806	0.621281	2.2456	3.10454	1.08381	1.08122	0.835695	0.699183	1.51083	0.644545	2.16585	1.28582	0.714182	0.01
12003	0.771012	1.65088	1.52568	1.30182	1.58147	1.58214	1.09942	1.32849	1.31468	1.05301	0.763934	1.0285	3.68309	0.636747	2.72285	4.53049	0.991295	2.55362	3.03035	1.22115	3.65923	3.48113	4.82067	1.22912	0.606394	1.74555	2.27607	2.60652	2.27283	2.70753	0.884535	2.39528	4.53061	2.38855	1.77715	0.01	4.37995	0.222846
12004	0.194451	0.825018	0.860958	2.08549	0.5222	0.479397	0.397683	2.67451	1.32726	1.51719	3.28891	1.82866	1.07269	1.22496	2.20268	2.88454	1.32916	3.92059	1.17837	0.597665	0.963481	12.7251	1.18435	0.673975	1.02377	0.721864	0.889574	0.248471	1.29145	1.72195	0.47101	1.24468	1.68696	1.67201	1.30233	0.697667	1.51715	0.01
12005	0.564947	0.688488	1.98269	1.30443	0.559617	0.268119	0.589592	0.258932	0.455116	0.385644	2.66692	0.448075	1.29433	0.304486	1.11746	1.03914	0.325428	0.960789	0.816298	1.16621	0.996241	1.52019	0.725807	0.81201	0.211157	0.377733	0.786431	0.428328	0.871762	1.13135	0.87696	0.546381	1.22028	0.816214	1.0125	1.09284	0.987498	0.204651
12006	0.946857	0.861743	0.459718	0.354822	0.828037	1.25363	0.333565	0.732271	0.588866	0.335438	0.207476	0.952175	0.736056	0.52916	1.25701	0.302749	0.895413	0.702695	0.995366	0.655664	0.355645	1.86326	0.694483	0.441465	1.86702	2.61532	0.788091	0.847585	1.24467	1.41057	0.650821	0.505536	1.20788	0.585425	1.13514	0.651486	1.43919	0.864861
12007	1.63882	1.73995	0.567947	0.610095	1.18153	1.61899	0.200874	0.288661	0.610568	0.427604	0.218483	0.280145	0.569895	0.224501	0.635895	0.57594	1.04383	0.71253	0.295404	0.536871	0.683311	1.00512	0.402736	0.406787	0.654766	0.594481	0.387706	0.275994	0.97123	1.38919	0.430619	0.430951	0.715508	0.561348	1.02973	1.01981	0.882106	0.980194
12008	1.22086	1.16391	2.42861	1.65035	0.457139	0.162945	0.764867	1.94792	1.09155	2.37756	1.98116	1.8619	2.14721	2.20584	3.54564	2.36319	1.65623	1.4096	1.09451	2.22648	1.78037	0.631427	1.56323	1.19484	1.08031	1.19861	1.06683	1.92069	1.07601	1.27013	3.20681	1.35147	2.96743	1.01185	0.01	1.69783	1.78681	0.302165
12009	1.12802	1.27448	0.511323	1.02132	0.676282	0.01	0.992267	0.262609	0.852013	1.27848	6.65028	1.37722	0.92325	1.28985	3.69833	11.815	2.78683	1.94385	2.42056	1.22515	1.64571	1.29952	0.098943	1.78736	21.3026	1.70186	1.93568	1.83889	1.47267	1.20054	3.59709	1.35756	3.78297	1.35456	1.56299	0.437011	1.56458	0.0334992
12010	1.05582	0.464052	1.05747	2.19121	2.2378	0.515299	1.15021	0.887656	1.20557	1.43529	1.83136	1.83471	2.46616	2.10502	2.94303	2.5112	2.73677	1.71608	2.26262	2.69152	2.19026	1.64202	2.08966	0.588859	0.311717	0.664614	2.23694	2.68096	1.16906	3.26084	2.40263	1.89235	2.22531	1.31857	0.832447	1.16755	4.91583	0.01
12011	1.30443	1.48035	1.64148	1.67138	0.80801	0.95968	2.28334	2.34872	2.4205	1.76805	3.40675	2.66336	2.52712	2.97364	1.09869	1.42013	1.49698	1.41915	0.859655	1.39879	0.14038	0.52704	0.875382	0.783606	0.660948	0.804155	1.37469	1.59473	0.529004	0.470574	0.549654	0.817687	0.894612	0.649196	1.12745	0.810774	1.37064	0.872554
12012	1.8666	0.901448	2.51055	0.987989	1.56663	1.33693	1.94671	4.13152	0.96224	0.988882	1.95597	0.606134	2.50199	8.0812	1.68768	1.70688	0.657223	1.71433	0.0781127	0.70389	1.80694	1.72587	1.27924	1.08956	1.41778	8.61338	2.4363	4.34346	3.65988	2.30602	2.41112	2.59613	5.24007	2.16531	0.782488	1.21751	4.44035	0.0484103
12013
12014	1.44509	1.35155	0.907943	0.874847	1.45607	1.84111	0.754485	0.778316	1.18809	1.05971	0.626438	0.620668	0.683137	0.928146	0.64257	0.789492	0.569592	0.535297	0.547463	1.12856	0.472134	0.607394	0.510648	0.61305	1.14097	0.994356	0.687081	0.838939	0.630701	0.742358	0.947348	0.816651	0.589411	0.656591	1.04142	0.936636	0.958584	1.15246
12015	2.11818	1.32879	1.72865	0.508557	1.77756	2.50687	1.39977	1.84975	1.54109	0.37018	1.02313	1.45306	1.73021	1.33814	2.03089	1.58616	2.15728	2.58466	1.56944	0.954749	1.35763	1.26076	0.705021	1.45651	1.50856	1.09644	2.10658	0.646308	1.37241	1.38775	0.0299098	1.48583	2.649	2.27996	1.0146	0.985403	1.50681	0.18059
12016
12017	1.04275	0.959644	0.693531	0.743703	0.966601	0.987946	0.837486	0.931078	0.833451	0.878564	0.931428	1.12867	1.00869	1.09724	0.602281	0.626023	0.663386	0.505347	0.694257	0.997491	0.220998	0.215997	0.407461	0.365975	0.515284	0.45905	0.446184	0.549342	0.209431	0.267667	0.548128	0.46094	0.306159	0.332205	0.950254	1.04975	0.890213	1.1529
12018	0.219691	0.0581325	0.410779	0.293521	0.130221	0.0517194	0.264543	0.321855	0.237208	0.177585	0.115061	0.171549	0.239775	0.134478	0.194976	0.169369	0.189984	0.204064	0.198593	0.268835	0.120978	0.120858	0.109693	0.0972567	0.127269	0.132087	0.296063	0.251836	0.180443	0.173475	0.224822	0.164583	0.237458	0.163369	0.919687	1.14217	0.824649	1.08031
12019	1.57187	0.671141	2.54404	1.92335	1.98954	0.302059	1.62152	0.908288	0.15357	1.9491	0.833908	1.63294	2.41857	2.90433	1.70459	3.01543	1.887	0.456726	1.37569	0.01	1.78456	2.08666	0.359076	1.28048	2.13688	1.36207	1.90178	3.61379	0.358988	2.12566	2.66872	0.961324	7.44837	1.64455	0.572897	1.4271	4.15942	0.01
12020	19.7094	21.2383	26.3342	11.5437	20.4497	0.01	30.392	25.7068	19.3298	19.8693	41.4819	17.7776	4.63209	8.6767	43.7828	87.7189	21.5558	29.912	5.19662	21.7775	22.4868	14.36	11.8826	27.1412	6.98588	13.6382	18.1321	13.4871	0.0140731	21.297	36.8924	4.94025	55.16	133.152	1.8542	50.3001	0.0110397	0.145802
12021
12022	0.129553	0.507918	1.74996	0.773346	0.624132	0.0543622	0.508547	0.0516553	0.385908	0.343267	0.882724	0.709327	1.28761	0.744682	1.01654	0.811393	1.18848	0.0992885	1.47682	0.383315	0.90002	1.08168	0.562024	0.353951	0.516731	0.01	1.6562	2.36011	0.851868	0.896737	0.927476	0.701561	1.6097	0.903999	0.396002	1.06871	2.06497	0.931287
12023	4.67072	4.09015	1.34988	0.997604	2.73151	5.01125	0.587243	0.277593	0.887582	0.811039	1.36087	0.320465	1.1066	0.958082	1.48867	0.856669	1.86671	1.94198	1.08867	0.249291	1.35219	1.03112	2.94968	1.4669	1.30337	1.68892	1.43561	0.496235	1.9088	2.72377	1.17665	0.477342	1.62954	0.01	1.64469	0.355315	1.99586	0.20675
12024	0.237545	0.350624	0.438809	0.547901	0.344749	0.360098	0.718828	0.732788	0.441734	0.428546	0.319406	0.408476	0.776735	0.672982	0.41385	0.425231	0.531065	0.676891	0.110303	0.464381	0.26054	0.251709	0.430798	0.235426	0.355033	0.370768	0.423694	0.570959	0.545543	0.575557	0.627205	0.317269	0.46751	0.183559	1.02605	1.2012	0.819776	0.973954
12025	3.73042	2.30338	4.39998	2.15214	2.88122	2.94338	2.21516	6.36551	4.09912	2.48101	1.71103	2.49304	2.9525	12.9478	2.98971	4.94031	3.40102	2.7075	1.54815	1.54078	2.28728	2.17528	2.28462	2.24069	3.08591	2.53463	1.80653	2.30761	2.98595	4.29917	2.7082	2.94243	4.17871	4.66209	0.615531	0.818558	2.8992	1.18144
12026	0.755256	640.321	0.578975	1.07596	0.613326	0.51032	0.591211	0.977201	1.26551	1.54743	0.343772	0.703998	1.15422	3.39533	1.08631	1.4079	1.84602	2.2895	1.33639	0.812227	0.254728	0.357866	0.852541	0.717751	0.442006	0.346196	1.69317	0.538013	0.712036	1.9978	1.41807	0.848104	3.05813	2.80482	1.40773	1.14178	0.413573	0.858222
12027	2.99913	1.18401	1.23877	1.64962	0.736131	2.98099	1.41902	3.26548	1.03502	0.565406	1.58801	3.41325	3.95633	4.49975	5.91774	0.571206	1.84534	4.70647	2.73026	3.75126	3.13726	2.67277	1.96196	1.00657	1.97222	2.24572	0.260717	3.42465	3.85297	5.21933	6.46002	2.82346	2.71463	1.44343	1.77268	4.4161	0.01	0.227319
12028	0.215878	0.456152	0.603492	0.875722	0.288143	0.625676	0.164211	0.295485	0.585771	0.305615	0.505823	0.247059	0.450725	0.898448	0.923808	1.28682	0.741324	0.306073	0.495452	0.572193	0.34888	0.658786	1.26691	0.505667	0.521206	0.57694	1.04979	0.959995	1.15455	0.829274	0.22851	0.319161	0.352633	1.20781	0.787858	1.03286	1.6571	0.967141
12029	0.536512	1.5579	1.51547	0.155238	1.42702	2.05121	2.38037	1.05368	0.387081	2.04352	3.32847	0.318249	0.461366	0.630417	1.05735	0.991295	0.130999	0.436142	1.04367	0.525928	1.01464	1.27743	1.08334	0.43415	0.559846	1.23119	1.16867	0.973286	1.66544	1.91628	1.76179	0.33135	3.2083	2.0791	0.912331	0.01	2.27393	1.08767
12030	12.8614	13.8013	4.26775	2.88073	15.5187	31.2555	2.82747	6.60208	2.92279	1.92319	2.66913	3.29915	3.18352	6.58789	7.04747	4.44319	1.75061	3.58108	1.85471	2.76018	1.73702	4.17381	1.62033	2.11362	2.91724	2.43932	1.57807	6.7943	1.61476	3.36984	4.19039	1.47814	4.34236	1.47365	1.70285	1.10574	0.848676	0.894258
12031	0.55775	0.355445	0.840843	0.745583	0.522257	0.378893	1.19182	1.12509	0.687424	0.750523	0.6198	0.648009	0.79995	0.597303	0.390509	0.572232	0.628752	0.554788	0.501156	0.661155	0.399929	0.34187	0.456915	0.2641	0.43346	0.370461	0.697307	0.903895	0.371371	0.495554	0.725204	0.523803	0.548923	0.427023	0.877212	1.05747	0.983002	1.017
12032	0.717906	0.566636	0.511632	0.571199	0.709406	0.780976	0.743808	0.724057	0.457892	0.34931	0.664854	0.576924	0.740129	0.455274	0.458893	0.840605	0.63601	0.831201	0.646768	0.62421	0.353064	0.913634	0.456266	0.385524	0.452175	0.599882	0.61883	0.8486	0.194979	0.554467	0.561783	0.617747	0.649479	0.275454	1.02587	0.70727	1.29527	0.974133
12033	0.457039	1.13053	1.67679	0.630133	0.511021	0.570675	0.605971	1.53559	3.48108	0.501285	0.509672	1.44169	1.46465	0.193585	1.50558	1.38049	0.691428	2.14387	0.22304	2.14897	0.910654	0.535878	1.0418	1.2793	0.252741	1.17588	0.58969	1.26105	0.703783	1.40142	0.0664728	0.676895	1.9017	0.01	0.664131	1.33587	2.01284	0.01
12034	0.77832	0.573134	0.807013	0.860106	0.851833	1.37223	0.651424	0.786504	0.492201	0.268929	0.321084	0.484873	0.810643	0.407344	0.477558	0.984689	1.10741	0.639434	0.0359179	0.455322	0.534478	0.220907	0.0380543	0.354738	0.392874	0.371553	0.865753	1.15123	0.338817	0.996669	0.493506	0.52741	1.18624	0.482117	0.870187	1.29953	1.02317	0.976826
12035	1.09928	0.842679	0.608973	0.587376	0.999324	1.13073	1.94107	1.92557	1.11594	0.926878	1.33177	1.59822	0.378971	0.48026	0.640732	0.768606	0.287883	0.27256	0.491628	0.833346	0.221081	0.233099	0.514023	0.473512	0.468701	0.39964	0.553681	0.641303	0.320439	0.42354	0.304421	0.305512	0.572165	0.667042	1.02494	0.94276	0.975055	1.02977
12036	0.750154	2.97834	0.997858	0.01	1.86748	1.45715	27.9439	0.844236	7.89283	0.910828	0.698198	2.08728	2.89697	0.571067	2.01575	6.90067	1.26562	1.52635	0.429488	0.01	0.01	2.85316	1.70923	0.973929	0.739335	0.01	2.66265	3.1182	0.758348	0.426695	2.14306	1.82865	6.45455	4.41049	2.02129	1.51843	0.01	0.481574
12037	0.850466	0.609117	0.525137	0.92222	0.458845	0.322724	1.31668	0.307467	0.932946	1.51282	3.57276	0.931375	1.58799	2.22996	0.452861	0.267071	0.993488	1.07757	0.12917	1.39832	0.651684	1.68872	0.955707	0.880697	0.0736113	0.667497	0.482211	1.00083	1.63855	1.28487	0.909817	1.22112	1.81309	1.30319	0.340106	1.65989	0.01	1.93598
12038	0.297217	0.149196	0.774854	0.377168	0.588538	0.0184155	0.396323	0.0716628	0.21456	0.507763	0.658411	0.56305	0.509701	0.421462	1.38523	0.87283	0.671385	0.488889	0.362363	0.643089	0.0745715	0.528937	0.324471	1.41759	0.694091	0.141781	0.706625	0.427947	0.760844	2.06563	0.505377	0.508177	1.05264	0.625206	0.791558	1.21827	1.20844	0.373181
12039	0.344294	0.309532	0.602592	0.603767	0.423263	0.439637	1.19158	1.21227	0.697918	0.831782	1.09281	0.863612	1.2435	0.826203	0.523497	0.316924	0.556077	0.49209	0.530962	0.849168	0.312633	0.133727	0.479502	0.464843	0.285373	0.478735	0.680811	0.842037	0.490602	1.82884	0.570324	0.50078	0.8588	0.432161	1.01107	1.09237	0.953488	0.988932
12040	1.70273	1.53325	0.875488	0.671267	1.08884	1.34424	1.23372	1.20568	1.01835	0.80184	0.737031	1.18688	1.04748	0.856223	0.583301	0.595041	0.685233	0.442813	0.553617	0.842715	0.326448	0.381145	0.884219	0.662442	0.804557	0.804935	0.565378	0.733307	0.274991	0.333704	0.500296	0.538205	0.374812	0.362044	0.906394	0.954725	1.04528	1.05124
12041	0.735703	0.643023	0.539086	0.645345	0.732218	0.803413	0.912736	0.875104	0.598163	0.529175	0.368219	0.804414	0.755385	0.560879	0.53062	0.519853	0.675742	0.49739	0.470411	0.545978	0.273568	0.322782	0.543381	0.537386	0.513354	0.718881	0.46024	0.632243	0.386103	0.63021	0.512405	0.706295	0.290361	0.29829	1.02775	0.791001	1.31075	0.972249
12042	0.82412	1.03437	0.995133	0.438265	0.542423	0.540811	1.06114	1.51307	1.52322	2.62904	3.09609	1.39529	1.88305	1.01334	1.54696	1.03359	1.34494	0.698219	1.01157	1.17633	1.11537	0.471631	1.12498	0.850413	0.345636	1.03959	1.12549	0.202477	1.87668	2.261	0.13338	0.878766	3.61914	0.799372	0.775831	1.74224	1.22417	0.262437
12043	0.420544	1.37739	0.739948	1.84718	0.01	0.486099	1.97531	2.68599	0.765653	0.35175	1.3979	1.63032	2.71015	1.86229	1.42534	0.82767	1.12582	2.33084	2.22383	0.933655	1.09888	1.84117	1.95845	0.876968	0.960849	1.6043	1.23428	0.770852	0.976905	1.62741	1.53851	1.54487	3.94916	1.68845	1.33016	0.669838	2.61432	0.194078
12044	0.884662	0.877798	0.38372	0.348206	1.18619	1.70206	0.408123	0.487001	0.498256	0.427811	0.648626	1.29808	0.978363	0.701487	0.743265	0.808778	0.84119	0.63301	0.488609	0.589879	0.345663	0.526571	0.686427	0.411124	0.588175	0.646358	0.399737	0.843554	0.654132	0.660286	0.813552	0.888578	0.928339	0.533388	0.910985	1.11483	1.08901	0.835267
12045	0.385575	0.318301	0.769009	0.570161	0.309691	0.3226	0.985067	0.98374	0.688237	0.655772	0.375314	0.735246	0.78223	0.652536	0.57738	0.437158	0.506659	0.520287	0.536934	0.614213	0.321587	0.34246	0.552047	0.429338	0.341731	0.422532	0.64682	0.590195	0.228386	0.463635	0.62454	0.576982	0.642715	0.494519	0.991371	1.00863	0.910127	1.05552
12046	1.27095	1.16351	0.854547	0.718441	1.14587	1.54291	1.00142	0.863027	0.861819	0.78418	0.764987	0.93125	0.922678	0.69376	0.51246	0.614066	0.683522	0.551613	0.628643	0.859808	0.327692	0.365827	0.629206	0.460153	0.614682	0.601221	0.50893	0.581418	0.337509	0.369854	0.580003	0.608109	0.374818	0.408703	1.0002	0.948955	0.999798	1.04693
12047	1.44495	1.37297	0.848012	0.641944	0.429079	0.575626	0.303752	0.471226	3.0019	2.29486	0.218212	0.307562	0.515874	0.392313	0.988784	1.66294	2.05823	1.60886	0.76236	0.765427	1.34679	1.74747	1.68571	1.73945	1.46843	1.2533	0.560113	0.182957	3.13253	3.22071	0.01	0.291523	1.98072	1.4362	1.39838	1.0799	0.9201	0.637505
[truncated: 42,176 more rows]
