# Supplementary material for: Identification of immune-related genes in acute myocardial infarction based on integrated bioinformatical methods and experimental verification
Source: PeerJ. 2023 May 16;11:e15058. doi: 10.7717/peerj.15058 (PMC10198157; doi:10.7717/peerj.15058)
Supplement: Supplemental Information 2 [file peerj-11-15058-s002.zip]

Archive with 1 entries (1 files):
- Supplemental files 2-2/Raw data of GSE66360.csv
