# Supplementary material for: Identification of immune-related genes in acute myocardial infarction based on integrated bioinformatical methods and experimental verification
Source: PeerJ. 2023 May 16;11:e15058. doi: 10.7717/peerj.15058 (PMC10198157; doi:10.7717/peerj.15058)
Supplement: Supplemental Information 2 [file peerj-11-15058-s002.zip › Supplemental files 2-2/Raw data of GSE66360.csv]

Gene.symbol	GSM1620819	GSM1620820	GSM1620821	GSM1620822	GSM1620823	GSM1620824	GSM1620825	GSM1620826	GSM1620827	GSM1620828	GSM1620829	GSM1620830	GSM1620831	GSM1620832	GSM1620833	GSM1620834	GSM1620835	GSM1620836	GSM1620837	GSM1620838	GSM1620839	GSM1620840	GSM1620841	GSM1620842	GSM1620843	GSM1620844	GSM1620845	GSM1620846	GSM1620847	GSM1620848	GSM1620849	GSM1620850	GSM1620851	GSM1620852	GSM1620853	GSM1620854	GSM1620855	GSM1620856	GSM1620857	GSM1620858	GSM1620859	GSM1620860	GSM1620861	GSM1620862	GSM1620863	GSM1620864	GSM1620865	GSM1620866	GSM1620867
1-Mar	2.794299231	3.8019883	2.638254131	2.820413098	3.147772118	3.032929082	3.486810034	3.212699584	3.397483417	3.038257573	2.753684642	2.994384246	2.937787677	3.198193946	2.927621722	3.418647325	3.123852887	4.054133877	3.29089802	2.783950463	3.043209128	2.989614098	2.658903547	3.189921819	3.065760703	2.957176982	2.925630518	3.295441574	3.122057116	3.141238369	3.02184035	3.005867693	3.088382902	3.471966504	3.204099145	3.321734642	3.736670437	3.197284833	3.110683984	3.131520666	2.997951887	3.186096279	3.036121505	3.820491796	3.297048106	2.617977254	3.499905129	4.063762594	3.250774687
2-Mar	9.616216807	9.7345931	9.249660388	9.83984302	9.296889385	9.342778385	9.669949829	8.214679334	8.993671358	9.286980757	9.134414197	8.941890262	9.076317892	9.308735205	8.971461326	9.089350579	9.19610377	9.678659572	9.562282635	10.1907518	9.512883258	9.649636568	9.104829203	9.22573917	8.739449	9.573227802	8.932399499	9.019361655	9.497909314	9.078065093	8.368178138	9.94547973	9.818962106	9.056472519	9.062259935	7.866600877	7.952334878	8.551221801	8.163012303	7.123226104	10.10709324	9.10645442	8.329619822	8.772577184	9.026296687	8.457194747	9.348066996	9.220208316	8.993730208
3-Mar	7.271497877	6.821855891	7.186909313	7.483192229	7.443558308	7.24029223	7.540670596	7.278004378	8.634332914	7.174357104	6.512411231	5.824487636	7.599788317	8.040136845	6.622044059	6.877438333	7.020597009	6.968034167	7.214696324	5.869100875	6.99399607	7.379260901	4.94345719	6.902097344	8.465845334	7.823357093	8.822795436	7.621581966	7.760835334	7.565734276	8.708235827	7.437850754	7.618682795	9.13271492	8.456748539	7.366720385	6.379836141	8.176974086	7.504275404	7.011726916	8.036300079	7.5077405	7.635075541	7.855075	6.860856844	8.025226494	9.645773814	5.481786121	7.236537356
4-Mar	4.055719426	4.245347169	4.510502911	4.338590622	4.105244177	4.363793529	4.590318683	4.210658013	4.371327507	4.492503903	4.59220233	4.707663402	4.300374958	4.531625556	4.352822928	4.924913733	4.930058811	4.341158267	5.655214495	4.850009625	4.929258138	4.051926963	4.0810124	3.841180205	4.826659526	4.718627904	4.669865325	5.105732828	4.235850699	4.625223721	4.380856811	4.506013386	4.569061016	5.140217258	4.634851962	4.377435877	5.243955379	4.4294264	5.112491844	5.485091154	4.559205017	4.580441858	4.312190986	4.566780408	4.067916983	4.715863307	4.674081903	4.916350388	4.662978399
5-Mar	8.713008671	8.378393339	8.992330119	8.629027278	8.653817554	8.636382713	8.223748405	8.63180119	8.620301753	8.409153672	8.482283076	9.082810493	8.748873871	9.623125561	8.106743579	9.167185651	8.827618325	8.923914226	8.85179138	8.708023609	9.326086123	8.645143479	8.585761361	8.944888432	8.401885475	9.019551602	9.254499411	8.889032413	9.552520497	9.291215585	9.13990962	9.453817521	9.648424641	9.502098698	8.980225174	8.882348954	7.93844512	9.728691181	9.241069824	7.92166164	8.865564255	8.849529441	9.652918883	8.67463618	8.769097912	9.126659297	9.530590908	9.018785842	8.700440546
6-Mar	10.99003623	10.84341653	11.46150802	10.90051729	11.0919286	11.339444	11.42801139	10.95932231	10.71934424	10.99107338	11.37032133	11.26389859	11.41072251	12.13181687	11.18286671	11.79421441	11.3248713	11.35719802	11.18682637	11.76863952	12.00359178	11.18325683	11.25537066	11.35353646	11.7268064	10.76676599	11.11995204	10.49389207	11.21706368	11.16412821	11.0349258	11.57650334	11.56944016	11.57694173	10.64037499	11.09928428	10.87932285	10.81088492	11.33704856	11.39263368	10.62292712	10.88437688	10.67388648	10.24060265	11.10085282	11.15372746	10.31958612	10.29597894	10.51475479
7-Mar	5.768219198	6.355435589	6.847073579	6.845178526	5.928006229	6.876526929	5.665677308	6.12029548	6.766878785	6.197557615	5.463211709	7.163780686	5.975201425	6.768634965	5.679510023	6.788109174	6.728211947	6.469119499	6.356957124	6.810926542	6.137798035	6.393785278	6.410510305	6.040795826	5.333257284	5.305525982	8.165797461	6.158395538	6.329029905	5.679510023	4.006098732	5.906554762	6.577472095	4.09364167	5.419044511	5.428766643	4.342774123	5.926007091	6.180014028	6.355309932	6.448916619	6.846416946	5.70772247	6.776256377	6.469565983	6.674038521	3.648466714	5.676872008	5.551738001
8-Mar	9.77566447	9.438316005	9.815010576	9.721186669	9.964210798	10.0075931	9.879890176	9.941371375	10.0376867	10.04478183	10.31017086	9.920418157	9.932998276	10.30286329	10.05235962	10.13446559	9.88820401	9.95182645	9.384975875	9.987624852	9.931949188	9.897990832	9.969187017	9.732583705	9.617217842	9.846108227	9.281424001	10.17118104	9.820292707	9.970899891	9.955471312	9.990167086	10.14185232	11.14625415	9.833985704	9.636559642	10.22124413	8.94188946	8.93795026	7.374996689	9.737104612	9.849120655	9.782329034	8.87170074	9.566584039	9.802799179	9.831176508	9.939585842	10.06632385
9-Mar	8.107821917	7.176623771	7.352823427	7.621026923	8.165997701	7.903258318	8.090376308	8.313221574	8.061364565	7.548491897	8.268872466	8.23339063	8.108722725	6.949435599	7.288166498	6.481475961	7.668215718	7.070319234	6.862739429	7.339834175	7.242325668	8.026584487	7.551880941	9.063212476	7.045241897	7.884958894	7.818305052	7.745396122	7.140727003	8.007578904	7.755687637	7.097970887	7.062547165	6.499512714	7.59358002	7.551824009	6.41299135	7.595226349	7.29839551	5.850909832	7.108721502	7.923296003	7.897711836	6.428476489	7.296152548	7.579251249	7.127922592	7.927367495	7.386959209
10-Mar	5.089482524	5.213428148	5.27591334	5.379979357	5.432181049	4.965889714	5.193072209	5.038407382	5.082973134	5.427775785	5.288523963	5.401799637	5.641857083	5.319169278	5.207658006	5.46152848	5.197311987	5.127717017	5.023929216	4.946063685	4.944547345	5.624684059	5.384431267	5.05204635	5.384431267	5.7984993	5.553906511	5.666478205	5.13199588	5.436864728	4.906015797	5.332765952	5.225209001	6.186239104	5.430249891	5.597913873	5.710334845	5.328507437	6.126001875	6.027731191	5.811123426	5.495872118	5.385555254	5.171517529	5.354009821	4.851266672	5.070732971	5.143579133	5.887308738
11-Mar	5.491724994	6.242003372	4.539523899	4.959861584	4.429982873	4.535086464	5.140730973	4.974708799	4.967141023	5.192481009	4.640164257	4.95075022	4.543523805	4.721398094	4.866372557	5.34572996	5.68526889	4.859230371	4.992901432	5.291223521	5.857597024	5.862290807	4.598824212	4.913114376	5.695380452	4.666005081	5.055226095	5.289101236	4.249878651	5.133509985	4.903480354	4.554283779	4.85949155	6.059717101	4.692597936	5.32215025	5.849640312	5.071480995	6.245573822	6.512001074	5.013076499	4.783765742	4.869925323	6.341289875	6.157148536	4.869391265	5.653012111	5.165718185	6.440560411
1-Sep	11.12627902	10.78526278	10.91647704	11.03860968	11.3058857	11.26412823	11.39538552	11.24916873	11.22709502	11.22921717	11.21783067	11.30842195	11.18920786	10.47649402	10.73833178	10.66775812	11.18860043	11.01339702	9.878264122	10.95932389	10.98010692	11.18658541	11.31919993	10.88205664	11.20969101	10.62519099	10.2649102	10.70927698	9.857781838	10.62485599	10.00624836	9.799788551	9.86200379	10.60543744	10.68079961	10.5279426	10.2689537	10.48804634	10.96499712	10.35967572	10.32690307	10.67295598	10.73915351	9.444631157	10.03734943	10.4767817	9.949784681	10.11303546	9.383116566
2-Sep	7.746932823	7.069296591	7.804422008	7.14016079	7.765517772	7.425039963	7.001324732	6.878243742	8.003279407	7.965631566	7.677868549	7.92885025	7.820019202	8.548526569	7.629607548	7.574023014	7.668554476	7.92639557	7.725926958	7.70328339	8.005091309	7.893567698	8.161014492	8.182277258	7.574004166	7.548747588	7.445872638	6.915678402	8.08656803	7.977190374	7.611699238	7.957096219	8.027459574	8.918241123	8.279786993	7.959628535	6.358031317	8.16005797	7.508095176	5.999865537	7.748020282	7.722412907	7.989348529	7.423070703	7.954810097	8.110292377	7.759951979	7.040791157	8.059518693
3-Sep	4.819069374	5.574510845	5.269825645	5.438364656	5.250900368	5.256781545	5.36918434	5.373700938	5.055562612	5.088197148	5.098853812	6.349958529	5.924251208	4.876243217	5.207761951	5.079070477	4.86922343	5.570781868	5.24692165	4.729805957	5.304000348	5.204431158	5.459919679	5.185157636	5.557501405	5.40417091	5.543948062	5.036057994	5.453014446	5.501358633	5.169503717	4.827183457	5.197084737	5.465297521	5.002124943	4.961235878	5.48395395	4.603976216	7.413676629	7.820548655	5.102014977	5.165629547	5.882435434	5.159284203	5.021579693	4.64954134	6.825456173	5.475729916	8.114682646
4-Sep	4.10322176	4.374016437	4.274273241	4.021399163	4.236464465	4.727289128	4.507765856	5.047484004	4.364736649	4.30874959	4.357511285	4.404936123	3.796405531	4.418971006	4.216589611	4.740522997	3.755380628	4.196777112	3.949951161	4.071328903	4.099545687	4.086106727	4.711835294	3.991488202	4.265594784	4.448004921	4.247209493	4.330176031	4.14634704	4.220898658	4.065498658	4.122732354	4.22070241	5.923704981	4.500580468	4.362301567	4.777588984	4.724053957	4.474248204	6.327549663	4.125386762	4.134739977	4.03654959	4.498378262	4.020490418	4.668978715	4.706600714	4.360883609	4.540856688
6-Sep	10.58929055	10.90725778	10.67060566	10.36646083	10.57468923	10.5568158	10.16414239	10.3388059	10.93229391	10.27694316	10.91822844	10.98260306	10.13064651	10.46567837	10.00413405	10.19298384	10.46208624	10.09727714	9.577410468	10.01389295	10.32949878	10.57317228	10.22335446	10.0256671	10.70945237	11.21809784	10.95655467	10.63900832	10.59722813	11.19959509	10.38021881	10.45923283	10.4230877	9.680017079	10.64626858	11.02801258	10.9026807	10.83680484	11.44096864	10.14713454	11.10599822	11.22416008	10.82553535	10.05643714	9.780231969	10.69958178	10.0134163	10.5079546	9.564791205
7-Sep	10.95040697	12.31929391	10.77187891	10.79548907	10.67334293	11.02965394	10.14295778	9.910912457	10.43933913	11.25476177	9.623970923	11.87486627	10.95879406	10.90675277	10.51013955	11.26920569	10.81385276	10.61606108	9.97050351	10.78635599	10.81120766	10.34462165	11.07074352	10.64099352	10.779747	11.34450519	11.46839705	10.898421	10.97157498	11.22722993	11.09501911	10.98870866	11.13551719	11.77069034	11.23608251	11.23652629	10.70186493	11.37709403	11.45478398	11.29009255	11.10278127	11.0105164	11.0093009	11.47800417	11.3633394	11.1706387	11.23060844	10.45473384	10.85019182
8-Sep	7.346545908	6.419623488	6.848276575	6.479749074	7.303706444	7.467565587	7.44863022	6.530803353	6.770426896	6.787807535	7.579779806	6.92067822	7.045248276	6.9473512	6.757707185	6.930157947	5.538963544	6.347200282	5.034398006	7.044985964	7.455344129	6.94356631	6.967227596	6.712259517	6.732618019	6.648771463	6.863445691	7.393627854	6.151341397	6.610550688	7.233218699	6.018335722	6.314766934	6.301804299	6.790919893	6.449299659	5.857708741	5.890563004	6.313621391	6.65003413	6.584374072	7.338573879	7.410768008	6.467874418	6.72530273	6.758347486	7.702956983	6.056721399	5.345981944
9-Sep	8.512118057	7.912108372	7.694506877	8.20019758	8.51293292	8.765595519	7.094773016	7.269952717	7.841246312	7.875144308	7.608523145	7.616579741	8.411191743	7.306508788	8.317336884	6.874123509	7.580351261	7.650828664	7.474823757	7.448871297	7.221836961	8.041871631	8.456503444	8.07450441	8.537183738	7.282972801	7.430095501	7.538154034	6.986753498	8.022122678	7.450471235	7.131899641	7.52084324	7.043334239	7.854351695	9.233216385	7.288475469	9.109603654	8.56170094	8.457674897	7.260076477	8.437629866	7.923693169	8.502038362	7.466151045	8.190920078	6.839753246	7.176007956	8.548299487
10-Sep	10.30156698	8.08404468	6.925879621	6.46516483	7.814005982	7.102984925	7.507485241	5.009748888	7.927366434	7.733901559	7.359098385	6.028764606	7.435980472	6.580360357	7.231628885	6.464489361	6.726669537	6.125460287	6.60620053	6.842467398	6.542809951	7.128779233	5.517714701	7.312308457	6.743943696	6.434749531	8.398002661	8.292707769	6.713878522	7.960517885	8.321125632	7.314429267	6.292930603	8.455380078	7.087043672	6.736654977	8.49255763	6.743943696	5.195676191	6.618553748	5.396938831	7.539577312	8.320485694	5.614607679	7.642468787	7.344357583	8.573168137	7.183183889	7.700801043
11-Sep	8.662080075	8.780931313	8.528674797	8.56293599	8.768518727	8.829028918	8.704858774	8.500169228	9.348284228	8.732731814	8.487965434	8.26614955	8.511186902	7.559781245	7.951257554	8.594664663	8.543217331	8.803758918	7.386113237	7.733619495	7.0728008	8.364938406	8.368940371	8.827624981	8.643807888	9.604685338	9.037083761	8.997746972	8.308607272	9.275504455	8.894054552	8.313324036	8.228169477	9.429142218	8.486520807	8.49784566	8.716395169	9.020058721	8.825537888	7.23751473	8.20933093	9.475986021	9.122222541	9.330656431	8.793763908	9.55913242	9.341363649	9.464588119	8.73110872
12-Sep	4.641479033	4.510862656	5.751343901	5.076303596	4.998751051	4.541944655	5.197159854	4.475657303	5.026601595	4.929649544	5.06617595	4.937918232	4.454860915	4.816377819	4.729277396	4.678910055	4.559882785	4.55970874	4.656800766	4.492480419	4.574191926	4.55565972	4.681643182	4.475189917	4.662820652	4.694018203	4.715944066	5.059694744	4.502900733	5.229801637	4.993429923	4.762714404	4.729277396	5.048678767	4.530968461	4.692003275	5.590273074	4.919984378	4.714508686	5.655374889	5.654554201	4.650137807	4.977154359	5.151964872	5.091506786	4.87972602	4.963410161	4.71600423	4.614875587
15-Sep	11.54143267	11.51372076	11.35478251	11.28800548	11.34562943	11.3335609	11.73342708	10.87710883	11.41597338	11.36139603	11.42635116	11.43711448	11.49792729	11.19371588	11.4941924	10.71558755	11.27583447	11.4028329	11.38367575	11.19798018	10.96452459	11.30144043	11.43964429	11.35565448	11.28272482	11.88869696	11.63305721	11.7923291	11.88362759	11.64110093	11.59038321	11.74528331	11.7271699	11.389693	11.76767387	11.6909092	11.83617961	11.51827354	11.68937445	11.18084523	11.8682314	11.69863602	11.90734985	12.0385246	11.93067602	11.81185169	12.18949515	11.98621318	11.90134048
1-Dec	3.125692044	4.518153685	3.540495584	4.110085136	3.797581557	3.80604193	4.965264354	3.830468292	3.205657954	4.681179842	3.356894817	3.885936227	4.008335568	3.486965565	3.482322078	4.074916264	3.80103698	3.31593206	3.678923209	3.377977243	3.877696785	3.535922287	3.304361753	3.838645742	3.942385537	3.227755343	3.69769389	3.494222239	3.133212048	3.023565667	3.496098305	3.321920263	3.278488464	3.769961555	3.587568423	3.346752682	3.226446956	3.192721457	5.24475516	5.470825014	3.465430664	3.392134735	3.254164222	4.124745928	5.958288052	3.192902174	3.896697186	3.62711549	3.951100896
A1BG	5.435831463	5.699183702	5.815991948	5.295073681	6.016261226	5.925660938	5.931845178	5.751637711	6.004396964	5.845552132	5.623997483	5.435831463	5.415183713	5.752754101	5.462352545	6.423450546	6.138006784	5.590664958	5.558326095	5.482083372	5.985447061	5.587892203	4.723614354	5.512174121	5.981813752	5.325923363	4.967363993	4.945383045	4.984752415	4.877450771	4.726714635	5.103526535	4.778998106	5.001887022	4.82645186	5.198543179	5.240732061	4.792289146	4.906239784	4.337142599	5.596170911	5.24939745	5.231514868	5.232078502	5.327586924	6.08856176	6.379319874	5.266688919	6.139031377
A1BG-AS1	6.85983161	6.965981566	7.097969809	6.733283323	7.28983627	7.273220647	7.113902342	7.081810583	6.775553475	7.197120473	7.229122456	6.949734636	7.287181695	7.013774137	7.138140011	7.162900844	7.211205935	7.139683088	6.818118682	6.758819765	6.816753613	7.395308215	7.260267364	7.118288079	7.307804877	7.406845273	6.852808537	6.957823075	6.929186461	7.083084865	7.376231889	6.785097346	6.828383224	7.175327353	6.874512423	6.797522843	7.236151464	7.914373395	6.931925304	6.512495769	6.985485379	7.29042344	7.213157101	6.843197614	6.922562389	7.326179804	7.622674105	6.912846077	7.131698366
A1CF	3.558016185	4.36460681	3.610793244	3.912103842	3.747444685	4.08307268	4.088469269	4.092743616	3.917891733	3.72068146	3.845232226	3.960899957	3.420200169	3.942580495	3.593449252	3.800481908	4.296682904	3.458650623	3.84599615	3.796147654	5.275389402	3.554303943	3.612745595	3.689873812	3.39958218	3.885115462	3.751222945	4.174496418	3.429054216	4.279606473	3.368469768	3.311325617	3.591708949	3.890004217	4.088122163	3.529214742	4.347536836	3.802018115	3.164142808	3.910143678	3.437982481	3.631849123	3.641526363	4.824924346	3.243096765	3.677324025	3.943087088	4.052454308	3.72211066
A2M	6.659425386	6.136569556	6.559149285	6.608469368	6.650867945	6.872476791	6.540235566	6.729623264	6.792254375	6.706403399	7.052724776	6.964272358	6.901175417	6.244368829	6.642321039	6.417125199	6.366847488	6.560529923	6.27226563	6.533647708	5.912974108	6.502367355	6.935190282	6.16785505	6.335991126	6.536501223	6.473963946	6.887102665	6.553834172	6.894174567	6.461087435	6.53029236	6.732225794	6.923755853	7.61818908	7.491718893	7.341172712	7.518984746	7.526558285	7.008489002	6.053488112	7.360943488	7.139694538	6.481174562	6.182077031	6.286940305	5.932021828	6.436041358	6.635072246
A2M-AS1	9.816407424	9.230568153	10.02673678	10.34589754	9.670288346	10.6351576	9.527725722	10.23764863	10.08031461	9.733460765	10.70300652	10.7471938	10.49028725	5.648987287	9.409757049	8.398466458	9.620451916	9.437150896	7.695762041	9.117242572	8.019204787	10.06277158	10.74822964	9.314611041	9.596912927	9.779002863	9.68786047	9.71862873	9.305727729	10.1142516	9.98171243	8.462483841	9.38079977	9.889128511	10.79599457	10.99756263	9.580104564	11.06341005	11.38620177	10.55988358	9.390141868	10.58747664	10.65956179	9.313331933	9.737682438	8.927518317	8.967122991	9.206731184	9.343703309
A2ML1	3.908531873	4.143169023	4.279999197	4.819811986	4.113300091	4.389608639	3.910802699	4.720347602	3.793983237	4.162191566	4.103304917	3.910136997	4.903650233	6.19964908	4.508579284	4.448134531	4.506440912	3.966704117	4.678266157	5.254499581	4.639750869	4.173426993	4.136888528	5.224433508	4.927427001	4.248483929	3.825668779	4.124828434	4.027940544	4.501903746	3.699358616	3.8012377	3.649443417	4.747578851	4.942487852	4.003650095	4.509799055	4.045703511	5.192579914	5.386749093	3.946522316	4.186410119	3.587158113	5.242059248	5.453430368	4.248909366	4.999737968	5.679011605	4.202710493
A2MP1	8.074285753	7.75268253	8.562544325	9.243021391	6.763733849	8.193420833	7.220465105	7.312927418	8.005487847	8.445868231	7.924168939	7.952941722	8.384952662	5.714804211	6.98695441	7.016152333	9.342604846	7.717904122	6.135118691	6.837848902	5.626418521	8.36284183	8.422618562	6.987829078	8.154980656	7.007989585	6.994788044	6.08017311	7.359262076	7.291092245	7.088147179	7.003235206	7.55229707	5.075472569	8.251224219	8.280075224	8.951959094	8.725359065	7.307312926	7.490009709	6.973944814	8.505318602	8.019754794	8.079856505	8.24895522	7.705353621	7.040442267	7.570747898	8.626368
A4GALT	6.265025701	6.424307712	6.582495886	6.67301164	6.533867804	6.446625105	6.877895189	6.692781841	6.379730989	6.323926092	6.511763038	6.524200088	6.294552224	6.575796649	6.419141855	6.482883722	6.281183946	6.311356104	6.468546235	6.62773882	6.517835384	6.346082603	6.441532034	6.712946112	6.705574852	6.487491169	6.386646851	6.909504711	6.129093455	6.352581635	6.447519942	6.241040377	6.26603495	6.705334337	6.246536572	6.481665308	6.666570109	6.538020504	6.55017116	6.63970331	6.146462631	6.420072213	6.21248937	6.453232273	6.410948718	6.621520641	6.484841186	6.645926268	6.524189457
A4GNT	3.175504271	3.17155771	3.472482478	3.124688467	3.336987073	3.32528171	3.648305453	3.465552344	3.328649235	3.478309738	3.320914715	3.584295706	3.214560694	3.208159621	3.266026704	3.274132835	3.380414528	3.535719168	3.175009205	3.707186307	3.26365215	3.254702034	3.67892287	3.510169668	3.538448273	3.223743659	3.693644014	3.635603186	3.359439063	3.685476696	2.933762728	3.22724996	3.17155771	3.884211138	3.462858937	3.592559565	3.731041944	3.288293931	3.441283029	4.438522084	3.211760881	3.436425362	3.471063901	3.23764808	3.217282579	3.556366482	3.371299712	3.201859631	3.301730704
AA06	4.478424173	4.49396886	4.514429709	4.747559058	4.5804513	4.332117349	4.529461901	4.794536369	4.545823173	4.510106569	4.694362551	4.750451418	4.510799765	4.795025396	4.452943731	4.427263561	4.443667022	4.558934642	4.859163587	4.560845068	4.750966341	4.137744103	4.840297784	4.370333721	4.458674248	4.605890518	4.84056106	5.081590441	4.40793815	4.966933093	4.492485408	4.49084677	4.551759896	4.862057894	4.718608555	4.860085843	4.813589031	4.46791091	5.471191647	5.84801455	4.571650784	4.834559007	4.647729508	4.680996328	4.505482435	4.699851438	4.794802848	4.559062609	4.565014723
AAAS	8.093735916	7.549467001	7.902207019	7.806157879	7.933141795	7.98563193	7.830597393	8.066519111	8.249770476	8.504220323	8.675853807	8.37977787	7.827172578	7.361794479	7.377919734	9.427734098	7.735866403	7.613808533	7.534194015	7.878085074	7.571160569	8.338914581	8.112994296	7.471929449	7.724430569	7.527319092	7.391985547	6.787640658	7.374279243	8.341955286	7.115394007	7.573039523	7.459605296	5.834911105	8.043661463	7.63209968	6.720316221	7.777593645	7.905951286	5.664948997	7.426714988	7.928426692	8.211069555	6.868560375	6.928418732	7.712494746	6.662643028	6.767966753	6.814402502
AACS	6.857370112	6.950868363	9.983031749	6.942460955	6.933189188	7.584431325	6.667180116	7.158080392	7.104435634	7.631634212	7.671983332	8.064340185	7.309905345	7.063639152	6.461825128	7.153931884	7.200623597	6.885419557	7.304660257	7.300579383	6.843407822	7.225169994	8.54039094	7.216918703	6.267782863	7.037111504	6.993611453	8.010123682	7.155825185	6.789226364	7.814392435	7.004827213	6.486072044	6.373808364	6.630070428	7.308230622	5.400896757	5.032083762	6.257656488	5.881421677	6.930850011	6.729518639	6.752883975	6.603409329	6.646483344	7.30055569	6.882019316	6.700814961	7.059035584
AACSP1	4.059377579	5.065342136	4.267144105	4.413283921	4.055654567	4.135964342	4.343818178	4.376147504	4.11870927	4.146153702	4.144881957	4.284342984	4.046914683	4.369723727	4.305439092	4.135161955	4.07852573	4.281551648	4.168509805	4.026057639	4.305171814	3.894888133	4.43106828	3.884108317	4.353241467	3.793897019	3.999518815	4.435309454	3.91915473	4.600985306	3.697501441	3.774639775	3.791366074	4.289659185	3.675443452	3.901206229	4.5187639	4.496394047	4.384422376	5.917366304	3.935829005	4.460305892	3.82257924	4.928324568	4.56000425	4.017074379	4.320949625	4.542268081	4.216676116
AADAC	2.880164953	4.574339862	3.942215895	2.966604179	3.122285799	3.129950585	3.976191561	3.213203246	3.148153451	2.61235037	2.983853007	3.578425075	3.175405618	3.022955713	3.418496269	3.741799157	3.513551284	2.887208319	3.216642689	3.159609168	3.003888726	3.511912654	3.885597332	3.415467946	2.979095871	2.910083416	3.477535955	3.121220354	2.714181532	3.026526318	2.7488998	2.478937265	2.767748975	3.30013434	2.752651119	2.919041889	3.334706401	3.118136381	4.474328562	4.724716535	2.868513438	3.061050988	2.876926096	3.439074558	3.23088437	3.530382505	3.155579473	3.577729543	4.192453563
AADACL2	2.860861604	4.456598325	3.774786823	2.992909794	2.645090885	4.812078481	2.958827214	4.948902346	2.514103387	2.552432343	2.551945298	2.990235874	3.862800642	3.679163032	3.482951977	3.116952205	2.580367504	2.761736573	3.209408274	2.555237203	4.234040891	3.49933882	2.914953809	3.514623189	2.436949569	2.537369026	2.472239634	2.677571648	2.652316949	2.828164996	2.573743696	2.533395305	2.427585853	2.612364699	2.58679364	2.481602011	3.210366905	2.488581246	2.679414007	3.707578798	2.4500592	2.858707693	2.376678629	3.428051846	2.445791767	2.906184932	2.809469148	2.918593011	3.772129531
AADACP1	2.407566549	3.466162695	2.87283156	3.394187322	2.612315696	2.644762631	3.707505906	2.860892725	2.558698851	2.77295477	2.69230737	2.524721495	2.675322791	2.866176128	2.937086205	3.216771107	3.23753071	2.461588903	2.666580995	2.925833621	2.995788985	3.099338054	3.09869052	2.783694426	3.258521179	2.952834082	2.588790443	2.432233469	2.043714425	2.457924798	2.528297983	2.477882198	2.381169739	3.121681912	2.599422416	2.476792578	2.647498752	2.499356634	3.007439611	4.187732421	2.41666086	2.599422416	2.354631481	3.348963821	3.427806694	3.332524541	3.055478589	2.701465621	2.96553904
AADAT	3.750104196	4.310087033	4.079813623	4.573799296	4.040610728	4.173737062	3.990028143	4.98318484	3.639109847	4.066263767	3.613942269	3.956371726	4.042530143	3.308911821	3.931637955	4.750972394	4.233769534	3.909382124	4.125555845	3.903356135	3.737086924	4.027015391	4.114768806	3.486238153	4.274337592	3.745659388	3.908853321	4.094791138	3.616301713	3.625361123	3.769449804	3.861627831	3.612333728	4.319860853	3.341133188	3.725071218	4.092581063	4.076412862	3.685206834	4.202997659	3.51870696	4.11086471	3.606156026	4.297461126	3.705390219	3.81394085	6.416923918	4.513648742	4.026150127
AAED1	6.69911563	7.399421793	6.987513734	6.363622857	6.88701256	6.707974698	7.442500082	6.824070921	6.568030065	7.049983842	7.180226671	6.663192432	7.11185404	7.131664146	6.710074067	7.24819147	6.612508024	7.353683753	6.72910236	8.110575593	7.748536695	6.451587454	8.094085104	6.995788923	7.009378822	7.593424932	7.729193533	7.529218376	7.148949024	6.844488875	6.377399582	6.864194508	6.619062351	6.326266717	7.063237815	6.175589701	8.166691921	7.827402707	6.548642168	5.99484807	6.209856921	6.423199393	7.357746505	6.562029493	6.540018596	7.354541315	7.269243691	7.089478489	6.86745527
AAGAB	8.679492496	8.575419862	8.662696711	9.57540071	8.69703	8.931649688	8.613245945	8.570987252	8.615166454	8.765918658	8.356100165	8.499103053	8.557381469	9.400243238	8.400848408	8.68727545	9.004647785	8.779150338	8.787155344	8.842491861	8.784868767	8.660011294	8.658544053	8.671794458	8.242302532	7.787408638	6.859418552	6.854915232	7.285838434	7.275964247	7.987255561	7.137907561	7.527267079	7.440750504	8.439832096	7.008555575	6.905988756	7.176024441	7.770613751	6.782433353	7.614184326	7.66062239	7.44049118	7.797891094	8.567260385	8.67824773	8.744686971	7.477321514	7.784378643
AAK1	7.776049712	5.82055495	8.001787853	10.77037752	8.523673608	7.843546286	7.245561824	6.949596469	7.767925107	7.343864676	9.250528066	8.454341261	7.319471624	8.199044804	8.304845204	8.827692816	8.04692434	7.491253203	6.936828746	8.596767362	7.60137343	7.561100456	7.956794376	7.728839356	7.864638612	7.259048433	7.085819091	8.008789679	6.86738161	7.152881477	6.897594583	6.670962525	6.839126017	6.505004271	7.653995892	7.745624471	8.171047158	6.765559737	7.83867869	4.842581984	6.717187596	7.571644815	7.140531241	5.626884784	7.038474087	7.304468647	7.370981635	4.775004011	6.849892148
AAMDC	5.393276495	5.021736135	5.456140334	5.498137945	5.51043785	5.29143981	5.255806566	4.981394666	4.962050915	5.340832127	5.47007919	5.904283898	5.216538956	5.244337439	5.162730225	5.312571615	6.285663918	5.102832122	5.725278443	6.36459899	5.537899659	5.220735044	5.553166775	5.489698763	5.441566769	5.904936528	5.289638617	5.62377192	4.96856085	5.751261162	5.507557746	5.229603885	5.050631877	5.329518023	6.312142803	5.614884406	5.558080118	5.059361745	6.03554101	5.413927685	5.326282233	5.388801182	5.248078937	5.15710598	5.507886374	5.529149598	5.953455063	5.017898031	5.594330952
AAMP	7.861517242	7.436470694	7.551543259	7.981610495	8.025957139	8.097225695	8.081424686	8.005719115	8.07607382	8.125913958	8.240398288	8.161628973	8.383239213	8.01576279	7.925324666	7.798711743	7.775067778	8.180843084	8.238130462	7.904054778	8.002405621	8.047097922	8.103916524	8.171791331	7.844695774	7.675508546	8.020873488	7.731788181	7.598809378	7.425678824	8.30979905	7.644665633	7.457920954	7.942776172	8.118008387	8.279234329	7.818000606	7.484389857	7.753175567	8.211108721	7.82861464	7.717983701	7.745653631	7.477551962	7.721361646	8.042621084	8.082258191	8.013769614	7.61671092
AANAT	3.44305805	3.651490216	4.102579651	3.748027848	3.363806824	3.8296503	4.556846822	3.667291891	3.846660511	4.046608444	4.380856269	3.974570556	3.661027692	3.808106434	3.774840117	4.387846326	4.009480062	3.733066746	3.489745268	4.807054114	3.843080259	3.512616676	3.80377143	3.938236952	3.765180847	3.696346954	4.169482793	4.185279461	3.52959858	3.705701906	3.021097446	3.57612745	3.652316655	4.412025077	3.715738994	3.80377143	3.487101248	3.589283369	4.446003714	4.07234603	3.504934762	4.15117359	3.742872919	3.64433191	4.098459893	3.680456959	4.540443164	4.033847316	3.906679376
AAR2	8.920459836	8.881695498	9.117246665	9.126068843	8.933645795	8.982658191	8.481786109	8.93724157	8.850669459	9.568238814	9.079955539	10.50463411	8.882941757	9.318109821	9.779448775	9.316359304	8.576392433	9.082854829	8.717173805	8.894256959	9.349193884	8.939840342	8.650084132	8.455050782	8.887728641	8.564400064	7.891300482	8.250494737	8.064160316	7.750082566	7.849086851	8.020805598	7.668591977	7.23275482	7.936063381	8.56840776	9.660860782	7.742802745	7.703353019	7.982226804	8.182067511	8.466183009	8.508981819	7.891535621	7.920927604	8.663332051	8.505183377	8.568747187	8.029191378
AARS	9.265159618	8.223260209	8.225324946	7.924373293	8.822316283	8.327848003	8.672235906	9.36718411	8.934193117	8.32330921	8.890561465	8.950442328	8.75676229	7.830554024	8.339775388	6.894501401	8.671865982	8.179375536	8.269208664	7.475615335	7.944629547	9.406614183	8.18508211	9.047766793	8.447765242	8.889886164	8.65068482	8.968242152	8.475380811	8.285668449	9.076720161	8.593536954	8.033527827	8.242502476	8.665206386	8.401320645	9.518843928	8.103335187	8.635573318	7.351616821	8.319183116	8.801308428	9.207633934	7.944737559	8.042553828	7.578638099	7.820007581	8.446697114	7.67742189
AARS2	7.729562161	6.925416717	8.095290713	7.698524043	7.970383866	8.548340876	8.021701367	8.328730637	7.810039026	8.021673027	7.837250652	8.598717034	8.316091348	7.438327049	7.429171496	7.704629939	7.609492275	8.425207852	7.42730037	7.621922882	7.649465891	8.133219845	8.074223127	7.172937163	8.193581572	7.452952329	7.505877243	6.866896354	7.31433424	7.646028737	6.929859751	6.915997498	7.133324401	5.895651015	7.057456325	7.593703049	7.137674395	6.501540063	6.617643438	6.016395816	7.008383039	7.649467776	7.475408994	6.872140049	7.890862636	7.909759084	7.385526307	8.21698474	6.784342173
AASDH	9.394281541	8.992350096	8.352679298	8.79310565	9.264156805	9.586061906	9.376131064	9.456429299	9.367259684	9.444815921	9.171453242	9.250911168	9.611904516	8.017218872	9.154846696	8.192858634	9.491326511	9.106390043	8.529251596	8.846050354	8.323777666	9.208850307	9.226997298	9.530235477	9.1191335	9.209703288	9.220838577	9.325930734	9.432586414	9.008168191	8.743843041	9.429636072	9.179216828	9.349974757	9.882590202	8.277432312	10.3711806	9.692633305	9.612728828	9.133714122	9.984374427	9.005315371	9.892434472	9.407307164	9.580633803	10.07860655	9.106567364	9.143581164	9.06947658
AASDHPPT	10.41122356	9.850411908	9.267727842	10.34509261	9.909749651	9.662350103	9.653521237	9.376724889	10.29306382	9.849032703	9.270559982	9.14311647	10.07996618	10.01726454	9.654057722	9.158957901	8.485927614	9.612424378	9.30249682	8.709754217	9.342512208	9.88507344	9.648706169	9.975834299	9.296132167	10.54984212	9.820241723	9.969475963	10.37532492	10.19531765	10.13580082	9.980262837	10.15810819	9.265315114	10.65486625	10.29926966	9.213290612	10.02338611	10.78708301	10.45778039	10.57840013	10.74872139	10.61010525	10.81848665	10.74192966	10.85089053	11.14466726	10.27667611	10.68464543
AASS	4.414049478	5.3639469	6.83435616	5.92454211	4.722579476	5.986586295	6.039828701	4.701194495	5.962256408	4.791862855	4.879699761	5.002957616	5.447121392	4.724232311	5.620898602	5.022290484	6.894795093	5.378260362	5.742616067	5.134078494	6.64838675	5.810290614	7.071635692	6.618962381	6.18818326	5.721753067	5.699319742	4.870570861	4.998936078	4.263784967	6.02106799	4.942415877	5.351117525	7.369314552	6.373940878	4.210986854	4.152885692	4.599594315	4.374812848	5.302447416	5.051554359	4.47377425	5.422361526	6.57392676	6.037631584	6.57480285	6.684404413	4.900111799	5.870934605
AATBC	6.916651955	7.976812381	6.755872945	6.051382339	6.343711272	6.357192295	5.847727993	6.43865429	5.905153656	6.736210365	6.131030479	7.336433165	6.520377503	5.985456727	6.772442097	6.287321617	6.419705138	7.144539782	7.349892307	5.80751186	7.26106936	6.587505012	5.951066707	7.020589511	6.330703414	6.124337515	5.410520201	5.829478323	8.731344606	5.812646027	6.575530294	8.723737917	8.03703338	9.077364562	5.318478897	5.850321443	6.082348561	6.68220851	7.343473438	6.717836049	7.461487239	5.691360141	5.537000864	8.222602081	6.987300543	6.051443047	5.948227123	6.128028413	5.95635866
AATF	9.321662395	9.217536908	9.256384663	9.214461722	9.395675192	9.262660723	9.691524105	9.971899909	9.427956587	9.294808144	10.1128662	9.558404427	9.411538773	9.484184357	9.104262215	9.51582185	9.550583086	9.453233454	9.819621779	9.561518319	9.438056652	9.604714229	9.391087534	9.455803907	9.273921363	9.478994839	8.765764856	9.766473183	9.126692579	9.357965112	9.170541698	9.35353684	9.122453893	9.184467578	9.160552302	9.127554995	9.012115168	9.396371627	9.071050544	7.909127346	9.418652645	9.069687123	9.392355082	8.16175985	8.731030566	8.670844502	8.790382748	9.780837099	8.776302009
AATK	6.425998599	6.07034062	6.255012433	6.18697891	6.152213586	5.686985566	6.489203115	5.87795682	6.17264879	5.823376564	6.057532809	6.020116993	6.284936526	6.338563236	5.659681852	5.452011715	6.085399179	6.372370001	6.99216622	5.629777393	5.620010089	5.848308184	6.346429318	6.413856438	5.345327237	6.682970573	6.62586517	6.316909271	7.089000344	6.043717139	6.556430901	7.256308601	7.413699951	7.683696849	5.953087015	6.065731034	6.068765808	7.156513664	5.925031918	7.010115146	6.500352265	5.53400626	6.03246532	5.717085434	6.10299372	5.852495695	5.933512535	6.121188891	5.762428923
ABAT	5.228902257	5.017443724	5.688295089	5.620913898	5.159434973	5.594255723	4.944423479	5.36164414	6.194843388	4.873254653	4.866717924	5.038797611	4.788339451	5.416169973	5.40287268	5.252446676	4.836857975	4.979913427	5.160058135	5.669275149	5.439274731	5.218175497	5.301424111	4.876662749	5.263653924	5.058476638	4.666211809	5.067412473	5.379896257	5.166586226	4.723684681	5.85731671	5.648515799	5.533560277	5.193659933	5.132175225	5.254674209	6.795183152	5.925702891	5.992397763	4.804395807	5.385194387	5.178620349	5.218175497	4.437817634	4.607754948	4.982487511	5.111070632	4.401308144
ABCA1	5.027496368	4.934668668	6.130500486	6.828630602	5.323574133	5.392097155	4.383836416	5.176857814	4.520014014	4.717015155	4.879862429	5.530985384	4.809897918	6.757331673	4.745807988	5.172411007	6.389587804	6.924915904	7.264696138	5.651146224	6.666032353	4.987220521	5.877008952	6.015245187	4.66638628	5.800744175	6.736927594	5.507746916	8.487430074	4.503293034	7.247945374	8.754941541	9.577397006	5.231978311	5.127092418	4.762177518	5.125027406	4.584732139	3.745162495	4.389131842	5.570281112	4.797983591	4.461566838	5.627955315	5.459990668	4.451469528	4.702695899	5.429359557	4.191809383
ABCA11P	5.515376718	5.013928954	4.746716543	5.080328001	4.825792412	5.214855014	4.679843566	4.532349531	5.749228713	4.887074076	5.282645035	4.481588109	5.956491014	4.122908393	5.004194591	4.034442759	4.575946039	5.203125888	4.781012584	4.360997139	4.113481584	4.63141973	5.661368111	4.437114508	4.349522653	5.254895275	4.552356923	4.055525406	5.714085299	5.79015382	7.052580302	4.866878048	5.229917924	5.563405292	6.228205277	5.362267934	5.95233147	6.207665648	6.478617756	5.486252898	6.440523723	6.15686153	5.593014348	4.848338798	6.457808759	6.656750324	5.158107618	4.992556581	7.255912797
ABCA12	2.914642743	3.203047008	3.055089764	2.730892851	3.153070346	3.392041492	3.496089693	3.639905315	3.323632804	3.142186217	4.163859064	3.341642238	3.232070704	3.063907954	3.083942064	3.110243485	3.032844266	3.082185317	2.999395476	2.970287783	2.96005086	2.926078316	3.24541426	3.01911761	3.231332206	3.182613827	3.576934131	3.240355889	3.159522011	3.865246528	2.956830687	3.207568984	3.341642238	3.445911003	3.041296037	3.257132763	3.509183374	3.18756354	2.866735431	5.22505082	2.844497612	2.905401234	2.85838373	3.378816829	3.010992839	2.86280901	3.418769353	3.229260481	3.781189341
ABCA13	2.185627599	2.291467811	2.640200909	2.329911043	2.677271544	2.071946648	2.239791762	2.519201476	2.391436622	2.254992688	2.56826159	2.383422491	2.264864076	2.434684278	2.154792569	2.715375503	2.370905228	2.345400982	2.940843996	3.167070175	2.939813901	2.139060038	2.329484434	2.394210362	2.280835928	2.24915179	2.390654654	2.380380077	2.869681895	2.378504523	2.392485484	4.215564306	2.565213621	2.982822364	2.429366576	2.672928216	2.258014689	2.398415857	4.238682023	3.835835852	3.082921187	2.375387431	2.394210362	2.054700641	2.131723109	2.149457629	2.597457199	2.257858732	3.667135668
ABCA17P	7.455358423	6.115350783	7.189610334	6.486525143	7.231498309	7.354047112	6.90674602	7.809076867	7.009291031	9.300086964	7.412469179	7.953333161	7.831366168	6.591867988	7.001976799	8.713655413	6.987481648	7.003599944	6.481465024	7.513003019	7.880223271	7.166679273	7.313578714	6.703514759	6.703749574	6.418412619	5.254857713	6.842642945	5.893595816	6.579345107	6.48601862	6.540342368	6.127568261	8.051090688	6.560200983	7.819612225	4.96881608	6.75177689	6.186034851	5.887023705	4.918993421	7.112953193	6.851616717	7.905602022	7.315690059	6.697538774	7.147041856	8.268080048	7.121905415
ABCA2	5.816729833	5.778465126	5.828391541	6.015161498	5.926611805	5.960985515	5.940141458	6.057264974	5.614596348	5.931845178	6.020351944	5.981974035	5.756142743	6.266101514	6.014480745	6.027442584	5.843984347	5.746015682	5.690038759	5.746734848	5.608240876	5.904231586	5.735560663	6.17396149	6.082254785	5.806822174	6.405961349	6.150205557	5.772394077	5.843981373	5.675921174	5.794287802	5.839345226	6.443695031	5.729820493	5.957723978	6.53096627	5.563718709	7.116794675	7.13306029	5.623393939	5.866152974	5.77706969	5.77682901	5.529905911	5.706683732	5.602124999	5.546816265	5.704229579
ABCA3	6.937280548	6.494293839	6.774977583	6.841841373	6.789993224	8.19589458	7.189941159	7.787846689	7.836729951	7.159273675	7.751003722	7.97283102	6.938332759	6.365144768	6.655996492	6.892987892	7.183509447	6.455687288	6.723849144	7.409739315	6.731884177	7.141279677	7.627521395	6.270720459	6.936496418	6.431516742	7.35341779	6.458392858	6.367229978	7.146497743	7.686531255	6.36756893	6.519048326	6.659861829	6.10743676	7.04570724	5.774757392	6.159917779	6.118071508	6.288052151	6.70111523	7.380036676	7.144870565	6.371441386	6.919538406	6.566815697	6.529268341	6.612472279	6.544444076
ABCA4	4.290983872	4.065044824	3.940204082	4.358547066	3.836223186	4.690246873	4.097984597	4.002628788	4.49421722	3.8511269	4.434061785	4.481588109	4.437350284	4.728878368	4.703615083	4.858362159	3.952436298	4.180378999	4.21893618	4.00965621	4.043704719	3.993214984	4.650503424	4.319574224	4.155129125	4.887393421	4.711221224	4.525309828	4.567292609	4.490486022	4.446003714	4.255570822	4.630707664	4.893177984	3.915239967	4.951189817	4.294014236	4.41987768	4.48944139	4.425999653	4.391373281	4.736778677	4.726636326	4.567292609	4.513053204	4.067821124	4.155168547	3.643602466	4.698412224
ABCA5	8.486111813	8.543762297	9.207854771	8.881398326	8.99738588	8.693940768	8.841090749	8.967017838	8.974399664	8.840696321	8.899216388	8.726697027	9.312737241	8.955931994	10.98332318	8.695774401	9.107155201	8.460449338	7.767378912	8.728559727	8.556368496	8.808225835	9.229750464	8.552585921	8.914781663	8.78062545	7.519465223	8.431059821	8.589050927	9.586790358	8.991545546	8.568685467	8.702299071	7.174707507	8.869528142	9.125003221	10.10927665	8.885768535	8.479667519	7.586127474	9.024384359	9.661243043	9.148095691	8.693940768	9.150824256	9.13513143	8.062229045	8.681016687	8.758302043
ABCA6	3.33584714	3.324863691	3.722507265	3.281995378	3.138316473	3.232998468	3.54111915	3.894668391	2.890666006	3.127933578	3.195507106	3.915112421	2.913178277	3.159528182	3.167415258	3.30269327	3.883754002	3.713716748	3.608532312	3.711804382	3.314182655	3.211044025	2.851604611	3.180179219	2.710699163	3.182523741	3.733767552	4.407232155	3.650920468	2.887229708	4.30258812	3.562523876	3.302197562	3.406969718	3.432752353	3.556454767	3.335296299	3.388767015	3.094393859	3.32708969	3.061976485	3.51593087	3.180179219	3.093232293	2.820944804	4.309371982	3.354847844	3.198629557	3.406494468
ABCA7	8.084424149	7.599923402	7.923262893	7.567991028	8.419812759	8.032625114	8.440278083	8.285246908	8.502652993	8.133876774	8.400105742	8.271937476	8.324491622	7.446636733	7.653137206	7.623049108	8.2524492	8.249036787	7.877959577	7.913030962	8.238562293	8.171475804	8.205613956	7.785747238	7.735873135	7.808730471	8.083725219	7.467743049	7.882998557	7.755735811	8.251777286	8.213721031	8.437065805	7.603513675	8.061669464	8.234299611	7.863860616	7.530860782	8.184441718	7.711655367	7.742282842	7.986201812	8.004100463	7.482779812	7.787772476	7.800958763	7.260716395	7.501828301	7.664122272
ABCA8	4.913265134	5.296014761	4.998110759	4.771799792	4.553991115	5.237163419	4.951245856	4.67266954	4.681140194	4.804911053	4.247714105	4.589771627	4.394739543	4.385326246	4.382640506	4.491762774	5.168525968	4.133239688	4.579478212	4.561099837	4.709465337	5.458327132	4.380723747	4.716232106	4.871910338	4.190938052	4.490461303	7.453833917	4.231412641	4.130852527	4.333526237	3.970649215	4.198519638	4.734825808	4.525880988	4.558588828	4.974125343	4.591924871	6.314004643	5.297498746	4.189761724	4.1672242	4.178490628	6.542842747	4.274750909	4.52498422	5.348098897	4.738256976	4.805803106
ABCA9	3.425953455	3.504906345	3.448706826	3.427692942	3.046890387	3.002350292	3.307150613	3.219871486	3.336993642	3.25488144	3.075267548	3.385488346	3.244413741	3.164245437	3.182028995	4.429251695	3.663178812	3.056753214	3.328922838	2.959563563	3.304216065	3.159215401	2.828107111	2.952578337	3.162404337	2.682041127	2.927786494	2.872653845	3.079723972	3.270294789	3.397748403	3.031380394	2.614466928	3.418423354	3.413872564	3.606493027	3.644515749	3.483150035	3.546123104	3.504173036	2.726395283	3.230354481	3.004554989	3.113741458	3.389153692	3.24294405	4.012868278	3.648263178	4.088920174
ABCB1	8.670171701	7.583007955	8.465398451	8.372134766	8.148727683	9.013893447	7.614751147	8.258818533	8.114661297	7.904867775	8.794640842	9.018253535	9.197933502	6.942583167	8.729075558	5.804916968	7.932303091	8.525464211	7.10965725	8.368294116	8.343700195	9.402653564	9.757436188	7.543878768	7.810355311	8.540353891	7.920830179	9.218503455	7.555708419	8.180420738	8.658917145	8.112187777	8.250212239	7.852499748	9.337545198	9.042921792	8.700966347	8.17535342	9.677012062	8.220349937	8.780290706	9.248606668	8.409818427	7.953953153	9.138478838	7.972971476	8.059881469	8.098949073	7.807486059
ABCB10	9.994857881	8.776461024	9.119552741	9.245945354	9.106410572	9.071082722	9.130774443	8.505054333	9.615134605	9.519979407	9.144885885	8.704950493	9.197780148	9.133772251	9.283040507	8.66393504	10.51403993	8.952074729	8.283713346	8.789754359	8.363197063	9.01501632	9.072409246	9.033130876	8.731248337	9.521727602	10.37960101	8.782138732	9.66553192	10.33397047	9.715704718	9.518504053	9.326906506	10.04014443	10.26257061	9.940185178	10.53505962	9.962645449	10.22498196	8.428983056	9.487796655	9.856176609	10.05408666	9.750105075	9.789890471	9.956680938	9.377634824	9.648271825	9.591045737
ABCB11	2.249202011	2.590985124	2.363729384	2.297441399	2.02803012	2.255680886	2.32718476	2.518418129	2.34448546	2.247559151	2.137788293	2.441933348	2.128822506	2.62217606	2.169753097	2.470841946	2.323209374	2.383991787	2.168915931	2.134570862	2.161885688	2.139060038	2.118392753	2.369510422	2.470617468	2.399778121	2.503943204	2.471500753	2.083344113	2.545848547	2.533609977	2.127020469	2.325600303	2.585062213	2.606137532	2.495733791	2.671225935	3.068135695	3.314702643	3.123888224	2.209166117	2.351032003	2.230128835	2.18701778	2.451532292	2.228987304	2.248128896	2.236978156	2.693989871
ABCB4	5.622418634	5.365101946	5.619740583	4.55607219	4.847658394	5.43439607	4.392835637	5.254187365	5.397603318	5.510792583	4.856555032	5.218523228	5.515681924	4.277249012	4.723733178	3.070617461	4.827693967	4.121842487	4.437331906	3.521943102	5.717848867	5.450116643	3.970829437	4.613082998	5.319307382	4.536398404	6.057456545	3.243646064	6.705612788	4.746539558	6.390282888	6.073681705	7.21285672	8.252138836	4.471943176	4.910928105	4.106803913	4.883255456	3.62300452	4.617416908	7.189800148	5.994418116	4.278965886	5.900641995	4.704338711	5.755932363	6.145776921	3.558107827	3.668246641
ABCB4///ABCB1	8.763433754	8.138026843	8.725561725	8.608558548	8.056289603	9.170942135	7.855661273	8.481385316	8.616808908	8.811595201	8.671834652	8.85099474	9.538925383	8.276406717	8.787413376	6.828726318	8.602285259	8.507333923	7.390263886	8.272485092	8.891011675	9.463553747	9.623634078	8.010506942	8.592545463	8.483135719	7.944786299	8.981450655	8.182388032	7.923156556	9.265540336	8.556765027	9.019865872	8.276747337	9.265265796	9.631777323	8.832675937	7.88542107	9.880534695	8.360091487	8.765753798	8.957654554	8.513076772	8.336085149	9.224012036	8.784771296	7.997781382	8.502363567	8.394388604
ABCB5	3.877014993	4.781182731	4.246409645	4.351575353	4.075906078	4.568107443	4.246338183	4.354957249	3.89212584	4.469160038	3.943317669	4.014599215	4.137498427	4.48569104	4.225905066	4.891774925	4.067410272	4.200386531	4.545746766	4.069355056	4.523116954	4.550923264	3.988914901	4.146621665	4.432420988	4.102367098	4.479275113	4.527892042	3.654316519	4.102891598	3.513507454	3.796363024	4.080371449	4.723770232	3.740403617	4.584302632	4.469160038	4.41868364	4.426103792	4.91955388	4.237242892	4.085601262	3.719889985	5.065949455	4.217470419	4.062948253	4.583853738	4.197432365	4.217228217
ABCB6	6.241711952	6.816094873	6.591678356	6.652173796	6.559397462	6.513072121	6.883862279	6.499275492	6.356907883	6.535897523	6.396945546	6.485904633	6.354012607	6.763754414	6.606964787	6.951128492	6.630790025	6.488770716	6.779463078	6.326218838	6.734995958	6.325830659	6.684192595	6.493133744	6.710049792	7.097122165	7.10842391	6.89213542	6.734995958	6.732504441	6.368400077	6.530800361	6.633960226	7.56600489	6.541857062	6.97051594	7.163265852	6.633156769	6.497791909	7.342257201	6.496249713	6.790571728	6.684632498	7.155313954	6.456497891	6.335749694	6.472848008	6.76386192	6.421005147
ABCB7	9.467427338	9.663258754	9.384858651	9.631935868	9.606301067	9.648399226	9.620148471	9.198798881	9.704021581	9.31420127	9.525183056	9.141674332	9.854420984	9.024655853	9.676263173	8.898372864	9.858003752	9.697762204	9.877387337	8.531426439	9.459358488	9.800693455	9.633847087	9.642199834	9.499097267	8.997095482	8.398899246	9.574410955	9.368734454	9.481531272	9.205147571	9.296110075	9.117482441	9.330902482	9.406680582	8.918693478	9.627722941	9.140383516	9.024401604	8.925188952	9.102945066	9.196424535	9.894653347	8.753051801	9.128110735	9.580722526	9.194060953	9.079426385	8.202801096
ABCB8	6.396227235	5.901926733	6.217090407	6.09744802	6.267521789	6.247323843	6.053441004	6.281790908	6.340267589	6.217791441	6.905327581	6.567728748	6.193797335	6.064097369	6.039143513	6.123159585	6.10923419	6.435284523	5.899792727	6.150329111	6.112232774	6.211673274	6.241753124	5.99728246	6.298668788	6.217884142	6.651532953	6.434961246	5.917402423	6.607179998	5.865078603	5.880037476	5.887531709	6.257832831	6.501743964	6.255941877	6.500083752	5.904235511	6.218764391	6.128034652	6.038667961	6.321388166	6.25907262	5.516360982	5.278474427	5.916010519	5.925464656	6.155202203	5.935669123
ABCB8///ASIC3	5.622656112	5.042136732	5.173063582	5.209197461	5.978847995	5.816198512	5.302683961	6.499900732	5.361696267	6.253202136	6.257404458	6.923090481	5.665802193	7.002661384	5.017290158	6.629915163	5.726897172	5.527288048	4.879209021	5.720633894	6.495263998	5.737300475	5.572975679	4.794935697	6.47468272	5.84953885	5.052851938	5.859246422	4.9757208	6.239622523	5.095715946	5.241233402	5.24452211	5.077268701	6.826609721	5.452358471	5.948406126	5.517905693	5.152589842	5.049463027	5.904760133	5.079005198	4.945099483	4.889819065	4.72619323	4.321638098	4.881085657	4.947777169	6.226533737
ABCB9	2.531027615	3.035181776	2.773180539	3.194081343	2.775747144	2.329918166	3.513062933	2.831880283	2.970304933	2.900982134	2.713596081	3.011767559	2.810509714	2.65654543	2.739927102	3.834273452	2.855408528	2.80089224	2.606468924	2.871162584	2.872602091	3.050884017	2.771729588	2.950597267	3.106775451	2.661971319	2.807511433	3.023586738	2.469635261	2.857779775	2.690013449	2.349106164	2.6778975	3.058462528	2.613639417	2.989818041	3.034043587	3.139289121	3.097822468	3.555585743	2.751441548	2.622562704	2.846950867	4.182583133	3.840888822	2.550514777	3.095273537	3.722178563	3.317682307
ABCC1	11.91118376	11.95474933	12.58115198	12.33693636	12.30366195	11.9315188	12.18545385	12.11606739	11.95020985	12.36998483	11.97320934	11.91548137	12.03407045	12.37294691	12.10759335	12.35806487	12.68311496	12.48302321	12.06199275	12.18205042	12.0362237	12.70787647	11.97751893	12.56993836	12.44481924	12.26242997	12.29539584	12.33522488	11.80578009	12.517037	11.90335017	11.87916654	11.70386278	11.82329221	12.73153066	11.87029498	12.94368134	12.05883167	12.23058357	11.87158898	12.03966896	12.62478917	12.65023939	11.54385869	11.62505399	11.99846946	12.00138941	11.79117694	11.5712367
ABCC10	9.213935131	8.92692318	9.168257364	9.324133331	9.342259011	9.312591682	9.69950222	9.820055513	9.977155929	8.820367308	9.378685502	8.948775512	9.074187302	8.136679775	8.489847216	9.47490383	8.995512619	8.758698534	7.992428691	9.293194734	8.498604875	9.385608441	9.574856079	9.933099615	8.664497009	9.009513165	9.256058642	10.29064839	8.285390122	8.974397427	9.159219084	8.598387138	8.324076753	8.792357321	9.53997182	8.635574943	8.449194415	9.271807351	8.792377114	7.253337153	8.663688782	9.175756925	9.411335357	8.421909357	8.856491049	7.998768452	9.779597351	8.660026237	10.70992747
ABCC11	3.876449294	3.75990492	3.228767663	3.527595601	3.618697686	3.433051433	4.051327646	3.276595046	3.762736884	3.704859669	3.386461496	3.444067736	4.26816325	3.621975504	3.864207712	3.436471478	3.661791125	3.678582974	3.625145637	3.250616109	3.615443081	3.303171699	3.631794922	3.399111194	3.317870739	3.674795568	3.768823486	3.651509538	3.502573828	4.082720419	4.080102095	3.622786203	3.611834569	4.016414864	3.836954604	3.981481655	4.396446445	3.807540826	3.681185559	5.232864035	3.62907113	3.78952503	3.880035335	4.47038044	3.529776467	3.834753379	3.680551572	3.726842269	4.455440726
ABCC12	2.351424171	3.981199327	5.03694174	2.080323511	2.386985423	2.372991064	2.413831116	2.083024181	2.447533292	2.927254439	2.527251406	2.507140479	2.240398692	2.359884895	2.421116195	2.492617152	2.694835003	2.534225669	2.20515263	2.427070567	2.852157289	2.569166786	2.161015693	2.921219798	2.412746872	2.733741517	2.374351931	2.25661905	2.273727247	2.465254955	2.304971885	2.202196419	2.189548791	2.50222812	2.551566992	2.439984959	3.014840832	3.91010553	2.370653071	2.609712727	2.198942047	2.677297786	2.268555312	3.464323165	2.477089727	2.383339805	2.467714226	3.097062238	3.274432884
ABCC13	4.875250687	7.529863509	5.060487606	3.451899016	3.336904141	6.415833653	6.705813417	7.189203226	2.936210815	3.060270552	7.596135315	5.617494026	3.369044366	6.174397903	3.834713469	6.931170473	6.968860368	3.818101217	5.216447862	4.824598691	7.396032662	6.615178295	5.614186973	5.77189694	8.445683283	3.137706452	3.69499503	3.348283238	3.723122351	2.83825049	3.471231337	2.926193644	3.193744096	4.03066893	3.034348229	2.916286231	3.540382093	3.797559822	3.344622633	3.444674353	4.71812778	5.529093115	3.978447414	8.692504465	7.401706547	5.301372919	4.368614411	6.949012676	8.538088418
ABCC2	5.738214811	5.540932515	4.959976401	6.32686451	5.310804384	5.658350125	4.935411081	5.876673598	5.482853447	5.718490274	5.805860441	6.608669741	5.491981814	5.146728194	5.336946616	4.783581321	5.155563233	5.881132087	6.120974901	6.074434315	5.79184307	5.396359627	4.7322471	4.442601177	5.899954868	6.531030561	5.274187261	5.962211843	5.590520144	7.128606113	4.212383508	5.697229967	6.240041907	5.91754567	4.985695064	4.762177518	5.396536743	4.708000059	4.451618508	5.881421677	5.749616175	5.404140319	4.895218978	4.703125229	5.58966443	5.120134402	4.852567114	5.60854771	5.613621945
ABCC3	4.358011183	4.700382774	3.192465977	3.252313795	4.711874427	3.871724245	3.816480077	3.864540787	3.912423731	3.594217946	3.246888093	3.855088481	3.301110181	3.577901811	3.560438179	4.135799584	4.258731695	5.328176977	5.476025107	7.329186216	3.461315054	5.250284275	3.518365796	3.728191129	4.366351928	4.590493282	5.087033942	5.268475258	6.823655917	4.334805404	6.201708958	6.977754876	7.225425536	6.09747538	3.304347328	3.456077338	4.446200822	3.703449481	5.303239754	5.081875701	6.883487191	3.727474109	2.951671288	3.206236258	3.609113757	3.135848672	7.778841938	4.651028643	3.712898348
ABCC4	5.029738532	4.60417669	5.464877297	4.257389228	4.545703724	4.819036292	4.000312343	5.085848556	4.354704971	4.236896847	4.702664699	4.734934256	4.18845163	6.978595534	4.985900831	4.629878956	5.500975171	4.882227197	5.147292566	4.663722011	5.18018639	7.207695764	4.31798234	5.137725281	4.820393508	4.704677303	5.650328082	4.31798234	6.089426068	5.900123854	5.296970494	6.996139618	5.007904363	4.016923791	7.342904767	5.658792866	4.986154122	4.409609313	5.809506064	3.92441367	6.251235651	4.323546649	4.987566895	4.985303971	4.127312995	5.788673362	7.944510425	5.241331003	4.776359644
ABCC5	4.154482784	4.607552334	3.509059114	3.878325831	3.446477629	3.496221273	4.670029741	3.887330091	3.332589627	3.552131146	3.21124358	3.532591521	3.027821674	2.924894499	3.543581358	3.62982356	3.764691973	3.533614033	3.270018924	3.553500596	3.678024158	3.887380766	3.28250783	3.551348876	4.217325506	3.49989895	3.232813806	3.275578485	3.838325865	3.477035074	4.098657888	4.052795701	3.217018651	3.730968267	3.504058648	3.419764972	3.946707194	3.602684579	5.367611372	5.803401496	3.319295164	3.094268091	3.443263339	3.995297341	4.272545714	4.306982446	3.526364586	3.311858091	4.246799784
ABCC6P1	4.014957318	5.086275714	4.230587869	3.975042586	3.926058309	3.957736093	4.277146556	4.354957249	3.596008068	3.850695236	4.046630998	3.981323186	4.463112234	4.555684302	4.195760594	4.36239613	4.606500828	4.07945128	4.384212799	3.743304588	4.043995362	4.148534041	3.508710563	4.177972356	4.446066858	3.961503308	3.532719126	4.653298652	3.472884411	3.855029083	3.929028423	3.830794264	3.82857699	3.897850933	4.123842781	5.571730217	4.806715165	4.121821018	4.168059846	4.390135591	3.882868869	3.916245385	3.886660818	5.052781861	4.038289223	3.920334101	4.717957035	3.836268672	5.095220456
ABCC8	5.610071254	5.745075993	5.725442987	5.880191671	5.812439183	5.472241905	5.927348338	5.951823875	5.553080743	5.682182363	5.67592862	6.012029028	5.869350178	5.909783355	6.100658137	6.17732015	6.030578679	5.812744135	5.735368123	5.844995828	6.072701749	5.889799384	5.88745259	5.707139324	6.194991301	6.026725665	5.709104464	6.129793364	5.624023797	5.811703891	5.43598947	5.57573585	6.136123357	6.152468825	5.810863658	6.063541074	6.215275488	5.797395409	6.908319668	7.289161944	5.756770399	5.842649237	5.71218569	6.208604217	5.838698745	5.721365349	6.161532611	6.113351085	5.944194654
ABCC9	3.329661023	3.68760595	4.452697019	2.947174102	3.328601109	3.328975156	3.482545733	3.039136268	3.039832354	2.511306969	2.80089224	2.848551846	3.05858366	3.186544181	2.895047372	3.422749754	3.241241261	2.319308906	3.334419706	3.065495236	4.56882308	3.382579852	2.952667044	3.128148564	3.398461204	2.427659243	3.158053094	2.80181148	2.731346831	3.345279725	2.918796682	2.558064111	2.763755247	3.433058904	2.768669948	3.608541674	2.77260792	2.728664478	3.134853665	3.686939178	2.793776215	2.86476329	2.751615205	3.597490495	4.134124614	2.866183554	3.01018931	4.206429077	5.979318584
ABCD1	7.093213929	5.682979181	6.464161973	6.103439324	6.88553343	7.140943543	6.332978292	6.460964222	6.79920027	6.423039796	6.946937637	6.824031979	7.1103697	5.985657051	6.249209838	6.06166889	6.757008062	7.304333082	7.743049478	6.529427254	6.090468474	6.864919033	7.119816405	7.175736767	6.220529945	6.720177543	5.924744841	6.25154839	6.107027164	6.235687744	5.769598297	6.200069177	6.194792375	5.813856649	6.654857274	7.302785398	7.056338718	5.675939502	6.599523766	6.273593139	6.409093936	6.457828595	6.409063647	5.389618063	5.979157715	6.669172597	5.261742003	5.49968654	5.642026573
ABCD2	5.698151165	3.934729263	5.464812379	5.061070409	3.959694412	3.979505204	3.893038192	3.727487677	5.101386195	5.604750589	6.425524972	3.152852547	5.630983663	3.190086589	4.161943249	2.550734287	4.24858629	4.434403864	3.053838688	3.71376646	3.258513968	4.285921787	3.749811913	4.330986705	4.137355469	6.139025638	6.705556032	3.69659794	5.925513129	5.083870467	7.143200218	5.222231442	5.61105038	5.483541945	5.617226727	6.786100706	6.623418671	4.706309027	6.292186985	4.337135561	6.569255791	6.667464783	7.572549086	5.228429863	6.807574572	7.420120341	5.205204384	5.107649357	5.060229968
ABCD3	6.764401816	6.132532611	8.210749667	6.716179621	7.462073479	7.623740544	7.588012745	7.518638033	7.320569332	7.661731435	7.607672504	7.219842588	7.280309349	8.485009685	7.82072006	9.24500345	8.292511808	7.761499302	7.619463465	8.687438268	8.648127657	7.797549967	7.66200785	7.307334979	7.904765757	6.415188057	7.6178877	6.756990623	6.972937639	7.893945611	6.264924171	6.450143265	6.538754142	4.068869698	4.686145275	7.334654154	4.247464724	4.39553069	4.828217546	6.106495248	4.657823223	6.396680216	6.45892547	6.514135439	7.468115329	7.444975792	4.616841277	8.393661136	7.184994719
ABCD4	8.825598009	7.62176424	9.065943984	7.971690417	8.656441354	8.495747738	9.134851894	8.32598221	8.415582623	8.66149127	8.678105429	8.606259097	8.680410957	8.342782573	8.277120884	8.42722729	8.842157428	8.644763509	8.146295641	8.875907317	8.65647334	8.775257781	9.132705303	8.632551871	8.854541069	8.641033571	8.646235402	8.798707058	8.510007998	9.298230226	9.331659624	8.676375532	8.594526013	8.827422907	9.065743212	8.364251457	8.481025487	10.10229782	8.379959597	7.032239559	8.33824532	8.56727631	8.81328856	7.839111185	8.728773468	8.818185661	7.85050955	8.29299956	8.427057226
ABCE1	10.07027107	9.97518599	9.33925775	9.207296186	9.140390479	9.680154904	9.816488736	10.26154896	9.197471418	9.659919296	9.693877645	9.537125355	9.947141401	8.826098373	9.355889243	8.951307895	8.976132803	9.030941352	11.47621297	8.90779008	9.868471214	9.931846917	9.194829907	9.695227306	8.64607468	9.570916043	9.224436485	9.978639001	9.61120383	9.35285371	8.671446252	9.452247521	9.533862813	5.962957438	10.6796608	9.647611432	9.422764625	9.226878597	9.90473887	7.561012102	9.564068612	9.961692378	10.1846807	10.50049917	9.963992734	10.34506375	10.81546931	10.19482461	10.82108204
ABCF1	9.117770126	8.884938149	9.06899108	8.973841841	9.110618428	9.170819962	8.922943424	9.474225072	9.375898436	8.842190577	9.218789402	9.339756498	9.236438878	9.240029864	8.555939042	9.941537814	9.030654522	9.305056269	9.045895202	9.590085866	10.22059458	9.463219859	9.291438123	8.850321285	8.997632755	9.445619948	9.426209518	9.667533791	9.127846953	9.249177705	9.625257614	9.457288176	9.260229396	8.602189473	10.25982599	8.859203818	8.79103329	9.955104788	9.182565538	8.268047278	9.40614264	9.661388402	9.667631494	7.963344817	9.197451511	9.037020956	9.807132774	9.306796039	9.080490306
ABCF2	9.131266048	8.365141393	8.358950232	8.507441002	8.833432035	8.88815753	8.707794177	8.80785293	8.894585847	8.522519092	8.707072657	8.73898224	9.000798925	7.229908982	8.83966006	7.656720425	9.069719817	8.610322553	8.285070909	8.525967698	8.027582878	8.924520433	8.859428421	8.642105241	8.02399191	7.963732298	7.933388527	7.723025366	7.796393359	8.012588132	7.380573929	7.652879551	7.161129256	7.019412544	7.694200871	7.911954416	7.799837634	7.570341973	8.951325064	7.670201891	8.101078611	8.276125077	8.159008178	7.190511863	8.581441878	8.49328331	7.85984396	8.410708167	7.670457342
ABCF3	7.747686016	7.40524019	7.942159086	8.06103791	7.931087868	8.088109009	7.831861556	8.097997102	8.023492546	7.939213651	8.268658234	8.102376977	7.951665946	8.514381322	8.101662293	8.893501282	8.127600968	8.402524283	8.091986668	8.650868539	8.879134385	8.275132936	8.474961663	8.038055705	8.064296935	7.93334012	7.795980743	7.74124257	7.622254138	7.853610472	7.698092383	7.564985713	7.377206482	7.346452675	8.095017407	7.54907702	7.705294345	7.673066984	7.637538601	6.955915119	8.011970452	7.679782235	7.822148406	6.716300673	7.589213345	7.900920703	7.180497812	8.061755205	7.451120079
ABCG1	9.091726242	8.907095117	9.323488216	9.235212024	9.126289175	8.495747738	8.898036133	8.609284803	8.690574493	10.74595946	8.85606097	8.694775257	8.779083995	8.922391958	8.401504772	9.006531313	9.716678688	9.351879256	9.360934498	9.489175776	8.922751774	10.30977129	9.356141754	9.291838246	9.664514097	9.859560653	9.613134588	8.37112203	9.332552253	10.86309176	8.947760903	9.592438489	9.8895249	9.733561952	8.692658002	8.456006874	9.317272951	10.25539403	10.23464073	9.859765443	9.178688243	9.479158748	9.388520954	8.564267619	9.250141509	9.579434897	9.810917842	10.62096347	8.208974022
ABCG2	4.768318766	5.043183677	5.871551783	5.384851605	6.155087204	5.78925771	5.120333273	6.553579682	5.489523883	6.819090974	5.070481116	5.170260651	5.886800739	6.807651803	6.581267189	5.450202113	5.007451384	5.973706339	5.210558345	4.736575936	6.078598215	6.137988164	5.194709963	6.302099106	6.684705791	6.39673118	4.978141925	6.774537717	5.612179774	5.247053397	5.974558027	4.520380295	5.160031219	5.413880875	6.937763106	7.071049635	5.061549894	7.149369944	6.302502265	6.89240962	4.320499631	6.023374258	5.910634442	6.561902527	5.789677802	5.492930297	5.992991187	6.114968665	6.781462352
ABCG4	4.838873298	4.931852537	4.996743656	4.769083119	5.016293327	5.176408243	5.0597988	5.296779945	5.029520029	4.838552532	4.882774397	5.295203454	4.840052378	5.02149447	4.946754223	5.203896423	5.129084675	5.072676598	4.995324767	4.937566878	4.938320409	4.818793553	4.88950231	5.262569229	5.077090437	4.96809991	5.256422441	4.922120207	4.646579469	4.633870948	4.542672076	4.586838786	4.787361888	5.47969486	4.921912048	5.106294214	5.180877443	4.909719394	4.629033087	5.174335916	4.789770333	4.937941276	4.573890335	4.896667771	4.545396432	5.032729966	5.053852096	5.216088391	5.085019234
ABCG5	4.659788551	4.933093136	4.300211676	4.703539459	4.435416562	4.782434767	4.794731238	4.573842739	4.540348298	5.048053656	4.498794458	4.351632772	4.071178731	4.902693289	4.722649837	4.751325192	5.687906871	4.750302663	4.176685818	4.216210711	4.652310504	5.040917095	4.751325192	4.310987346	4.803736103	4.576596381	4.324006199	4.096814454	4.154696476	4.766100346	4.59789248	4.437184471	4.358115386	5.183274152	4.524672982	4.482119222	4.534227588	4.824110078	4.013392994	5.11335389	4.114639371	4.424779681	4.105843673	6.0870992	5.236226373	4.451971216	5.403303287	4.804871242	4.274215655
ABCG8	3.837408186	3.881486845	3.820347715	3.867250003	3.545681449	3.880658037	3.90210704	4.017291257	3.933510411	3.513622094	3.587018573	3.959406211	3.719716802	4.167226962	3.793083058	4.219611101	3.748235281	3.655886509	3.719716802	3.886968046	3.994285936	3.596096013	3.539735919	4.050467237	3.500265561	3.777661596	3.964023322	4.059457337	3.710721706	3.666304244	3.97124496	3.40321958	3.511467998	4.826783625	3.23550282	3.919769586	4.051901883	3.723298106	4.664572486	4.813643423	3.870242786	3.727474109	3.770871322	3.511862465	3.038770802	3.446766727	3.691768182	3.845493051	3.848501474
ABHD1	4.934497203	3.570890545	4.186187234	3.750314234	4.19107594	4.34579153	4.830482201	5.081093407	4.379725825	4.721632651	6.014381753	4.885039192	5.307419235	4.818783304	3.652135637	3.574160867	3.558050957	3.287945695	4.491210654	3.873767355	3.26435038	4.339090204	5.259604392	4.134376382	4.37872171	4.010670551	4.708375342	4.018214992	4.342543786	4.363356585	6.450940784	3.863161679	3.857288424	4.10322176	6.738275559	4.022900059	4.103104271	4.424711494	6.020734247	4.866574297	4.457939523	4.123338027	6.005687828	4.872535783	3.905698779	4.5919529	4.331932304	5.056499162	5.208018076
ABHD10	9.963705445	10.00603657	9.845281825	10.21025989	10.06652182	9.87102003	9.461342656	9.64478888	10.31789686	10.06473506	9.47174125	9.640114962	10.25033383	10.07307156	9.746187279	9.4870146	9.206649982	9.413471196	9.337531342	9.250387788	9.931238093	9.896933834	9.489769425	9.781371837	10.35458946	9.774101934	9.86936473	9.569742294	10.17781968	8.952237877	9.828207704	9.827660507	9.850321019	7.986588804	9.617433854	10.20906337	8.50644653	9.84270497	9.76867784	9.065964421	10.30942309	10.61716428	10.07564912	10.44884777	10.97250418	10.33330616	10.21385874	10.07813071	10.23379186
ABHD11	5.556872916	6.010542198	5.650892643	5.947487832	5.787646119	5.64617398	5.85543756	5.994811925	5.589964021	5.541740179	5.329789383	6.113995262	5.581310345	5.876441349	5.657779432	5.846543801	5.78086117	6.870317668	5.959483749	5.474640563	6.067239075	6.025407877	5.756695738	5.755200576	6.081678332	5.913922755	6.696840348	6.213530286	5.77149928	5.893737176	5.512232758	5.988491495	5.796297037	6.32320077	5.917808961	6.123277128	5.969690142	5.847112386	5.459452824	5.436132794	5.654600736	6.13383643	5.506340374	5.945680718	5.747643933	5.682254588	6.120991302	6.123272896	5.91366531
ABHD12	7.236506636	6.508976478	6.516948366	6.752256646	6.782280856	6.626437675	7.03706374	7.65811176	7.139817317	6.753379993	7.574109203	6.842949869	6.661532781	6.969438127	6.679083243	7.007984798	6.807423683	7.243108712	7.514877404	6.729259531	7.263313726	7.087851753	7.175562579	6.811534646	6.839780104	6.701512117	6.661683762	7.801608664	6.593734353	6.347212584	6.547702532	6.679734139	6.366356885	6.702351979	6.907547688	6.603057635	6.994707911	6.365748561	6.451635502	6.289767573	6.568180016	6.855019613	6.683227861	6.328765623	6.509710711	6.565175519	7.019730416	6.998447823	8.208712482
ABHD13	8.201174913	7.411818473	8.740507577	7.778614708	7.819583882	8.449543645	8.75132311	7.062831423	7.952497869	8.339879258	8.283953589	8.437359846	8.624137543	9.4630445	8.959142	8.74023356	8.119977988	8.587089564	8.291745895	9.487461278	9.936662394	7.59306495	8.546361877	8.308629716	8.428717189	7.755295838	7.956335429	7.184327514	8.013829213	8.118580673	7.685091816	8.023162321	7.809587386	7.755484004	7.99558683	7.209217786	7.687585451	6.084879811	6.987481276	6.265921249	7.640408642	8.536456952	7.608048722	7.045215475	7.842862925	7.961490768	8.333534237	6.782452492	7.955574258
ABHD14A///ACY1	7.477179087	7.343097381	6.626586446	6.949635249	7.390472675	7.211874718	7.401121658	7.566143713	6.992463883	7.183378657	7.773783214	8.058268531	7.518894737	6.57266734	6.50075865	5.887026165	6.98727058	7.336347177	6.289674437	7.29672904	6.959513247	7.672420931	7.306595623	7.140365041	6.244121525	7.317214687	6.565245449	7.663756453	6.744268063	6.565886891	7.48749975	6.705750307	6.730887449	5.189485275	7.110196684	7.961789328	8.966898405	5.878699871	6.264658922	5.010683193	7.384955326	7.050683495	7.39074253	6.222453096	7.004118269	7.609864319	7.314772318	7.359411015	7.644855025
ABHD14A-ACY1///ACY1	6.195486713	6.767551047	6.133932624	7.143214448	6.250579094	6.513281571	6.257302533	6.903767	6.656014783	6.312567105	7.964481744	7.173295858	6.754971644	6.974328037	6.240076739	6.151080928	5.925278177	6.741819263	6.528988111	6.886395923	6.200731059	6.911919986	6.745036466	6.120781906	5.853875674	6.061485424	6.908750455	5.773012426	6.558509883	6.254037825	6.64224072	6.274812089	6.336763488	6.768356762	6.969748758	6.374942444	6.28008322	5.57724893	6.614817526	4.646354129	6.619832682	6.585727094	7.12943006	5.974160766	6.350414609	6.440906822	6.329778684	6.442433085	5.303555991
ABHD14B	10.93932478	10.97846016	10.68854592	10.61746056	11.02795724	10.98884211	11.51027638	11.19916832	10.84238077	10.96780918	11.53239969	11.4673595	10.79645364	10.85196929	10.54644964	11.12203381	10.71035428	10.67955278	10.27056921	11.03677732	10.8404689	11.21868067	10.85640664	10.66490485	10.65561124	10.2261101	10.37195995	10.50285	9.692646742	10.23270093	10.36866293	9.8511023	9.644601758	6.87915894	10.21132734	9.888109036	9.83063184	10.82414072	10.30960149	8.55483464	10.35789689	10.72383344	10.24951058	8.815959017	10.10912207	10.38157017	9.826140209	10.34037761	9.836948388
ABHD15	7.617790514	6.729800379	7.726876162	7.55423965	7.292664541	7.924559	6.96999445	7.969850469	7.686736946	7.197638467	8.212375879	8.00699591	7.833472933	5.265613842	7.627237478	5.792101147	7.773181133	7.681675538	7.090596651	8.106986742	7.335320908	9.109489252	8.23237734	6.69843154	7.117504299	7.910731589	6.263651921	6.337726494	7.242221665	6.902039369	7.233961839	7.369528433	7.061139354	7.526178873	8.503750735	8.114007846	8.234634744	7.429640209	7.958578435	6.422116014	7.338757137	8.213305168	8.141411495	5.696364416	7.964024149	7.507896267	6.893237251	6.753331287	6.841233016
ABHD16A	8.568600688	8.534108777	8.705435521	8.359826981	8.417159921	9.674533311	8.665214927	8.887696592	8.662109904	8.551385559	9.033984182	8.801056134	8.779083995	8.868794605	8.140270594	9.180847447	8.935040819	9.291223619	9.834353942	8.932579807	9.020080706	8.863941658	9.079079868	8.538843207	8.799204502	9.011711421	8.286789725	9.123527035	9.350501003	8.532390067	8.781807999	9.23044584	9.287202021	6.536035906	8.783619127	9.439744906	8.609079554	7.993810514	7.878621216	7.813476907	8.611554818	8.861874987	8.834084054	7.439764665	7.974205851	8.591057032	8.651289415	8.810430403	8.837543843
ABHD16B	5.128223233	5.018537849	5.037960487	5.261447567	5.462085897	5.45215601	5.541145172	5.50335292	5.435465173	5.510805771	5.59263491	5.741678722	5.190492251	5.390458599	5.450615311	5.919806524	5.617375279	5.528529004	5.778423079	5.402837258	5.671533142	5.323225492	5.562279008	5.471902949	5.687424225	5.530649505	5.572285189	5.569131882	5.00461953	5.328654015	5.15488603	5.463385081	5.375589122	6.144828657	5.314642312	5.658736311	5.761746437	5.257721433	4.046101535	4.717932854	5.430158981	5.515355913	5.198587825	5.204654221	5.041030006	5.332562833	5.551703536	5.164965821	5.434706669
ABHD17A	7.745293502	6.480348398	7.223762155	7.723655892	7.556477394	7.806456398	7.242970013	7.285417037	7.198702147	7.407390547	7.842532041	7.915435448	7.590604913	6.649786684	6.956590394	7.152870234	7.591223448	7.629546272	6.938284988	7.562779172	7.009420987	7.722758474	7.683979806	7.191078831	7.467424174	7.130741467	6.861253229	7.035214025	7.155087467	6.923794202	7.099041564	7.474614869	7.210668531	6.778910061	7.419730662	7.393869062	7.176177534	6.809721752	6.763273124	6.061934335	7.275798702	7.386910556	7.185354761	5.847624428	6.752490144	6.553829508	6.612962468	6.878909771	6.550819498
ABHD17B	5.4437891	4.778080533	4.634172386	4.184462448	5.190044739	4.972848943	4.979284223	5.399051708	6.154861751	4.967188234	5.117543727	5.481830842	4.66222831	6.396049059	5.102392096	5.740873535	5.876253289	5.812744135	4.676357073	5.976675577	6.570721992	5.315956149	5.750958067	6.461122142	6.35249624	6.180992942	4.217674534	4.395427406	5.915446538	4.727041334	5.684002804	5.766283465	5.451703453	5.118563231	4.74142716	7.303815831	4.241493634	5.356246878	6.1761609	4.579900389	5.327490015	4.984110711	5.924561653	6.570180976	5.415508259	5.827002294	7.294229487	6.881089326	5.39237554
ABHD17C	6.547470201	5.381334686	5.170938748	5.289354223	5.367095693	6.158654882	5.355188638	5.096769769	5.869350178	4.761968084	5.934254434	5.929512407	6.516699358	4.506038788	5.288266252	4.908869649	4.769221337	5.78277805	4.527424042	6.085995661	4.711530386	5.438786827	6.582216727	4.873625641	6.65078916	5.356529102	5.130651387	6.429434006	5.288010604	4.554557533	6.694202877	4.613609028	5.248614471	3.69769389	6.850470003	5.397243665	2.789700565	5.000668067	5.1266758	4.276894277	6.119045419	4.860311656	5.202860918	4.341133439	6.352968763	6.204351732	4.865157907	4.69357468	6.369433378
ABHD18	7.800917325	8.590240828	7.453495474	8.121036497	7.806867328	8.127289214	7.337443832	7.589066732	8.066296114	8.029586253	7.449895606	8.190308992	8.067625263	5.717658036	7.52718555	6.743130639	7.666183084	7.595092878	7.298013211	7.415493621	6.603589145	8.045330862	8.129634293	8.213125908	7.460261132	8.483380355	9.285850695	8.516114812	7.828639875	8.472688274	8.674572125	7.554152186	7.669748202	4.256676618	9.426976113	9.098957738	7.939462229	9.072138503	8.218619653	6.753804601	8.265144279	8.414105128	8.391690284	7.779972779	7.843782074	8.177583132	8.518307486	8.023890253	7.527821849
ABHD2	5.018829658	4.45293506	4.221610094	4.341758655	4.604916349	5.021842001	4.520083868	5.393546724	4.699197343	5.617375279	5.360499151	5.36350805	4.732839091	5.377387703	4.807275242	5.094409298	4.810950186	5.952222823	7.524993518	5.50341156	4.808318598	5.566714634	4.807969132	5.566499672	5.661526842	5.32805106	5.397291186	4.627389762	6.210160978	4.152207652	5.90810007	6.359687969	6.810322539	4.809939037	4.107681369	4.436715412	4.308293433	6.029215203	5.338118726	6.378211664	5.974902024	5.589343658	5.3278373	4.596298151	5.059628158	4.303514616	5.416558962	4.577596355	4.519046276
ABHD3	9.72266615	9.58929349	9.336075202	9.703787217	9.375113685	9.344646563	9.574399383	9.710366152	9.872136173	9.646757085	9.271122516	8.735834475	9.550087164	9.155976488	8.957633809	9.345549287	9.050572665	9.528818803	9.237895899	8.765297787	9.07481177	9.154383618	10.01980482	9.522915768	10.21282726	10.34559558	9.872783934	10.069995	10.54588792	10.79886854	9.942654838	10.68783538	10.88409519	10.83616244	9.739615287	10.16403582	10.77595392	10.83868687	10.03881623	9.361766498	9.907537054	9.910574123	10.33827715	10.29949588	10.27862408	9.648256843	9.980875916	10.14084739	10.09963532
ABHD4	6.993310455	6.614587422	6.687589604	5.766383637	6.948623543	6.658971605	6.475829434	7.185307236	6.695659834	6.969964244	7.221241109	7.337258004	6.865803354	6.99801157	6.775874779	6.417194705	6.933768026	7.045167913	6.634322372	6.717965775	6.959171752	7.369206115	7.187535204	6.855313574	6.443180809	6.612086554	6.137490716	7.455429918	7.272984522	6.934006402	7.16981302	7.514376213	7.251150353	6.440226163	6.349355789	7.085311721	7.205516664	6.897745083	6.627940036	6.43269462	7.584701556	6.56871894	6.985491613	5.962957438	6.373352266	6.124298031	6.560671098	6.308611586	5.978177086
ABHD5	6.396463093	4.984811815	7.134173701	5.248234103	5.20932667	6.454413197	4.656763699	4.097778842	6.662931883	5.110816711	5.62839669	6.035216634	5.669875384	6.918309489	6.252318245	6.26641097	6.007509751	7.317176205	7.594784841	6.767134288	5.330826757	5.378745574	5.237527264	6.70580575	5.745818428	7.28816665	8.118872039	6.860363491	8.798394267	6.687419778	6.59410008	8.834402553	9.030444566	7.196176812	7.868063344	5.391016545	6.151257835	7.4819093	6.272019272	7.427535604	6.383748998	6.409359077	6.382214177	6.493477484	6.55585896	7.604406914	5.307480903	4.951438763	7.042318467
ABHD6	6.681155531	7.328887713	6.722644118	6.994579577	6.903303238	6.916349271	6.375877175	7.45505188	6.997452794	6.810454425	6.802609876	6.912152909	6.402671912	5.633351792	6.761359113	6.459055578	6.742247857	7.322756041	7.608982452	6.729376556	5.829093314	6.884061279	7.216069316	6.173763703	6.74959551	6.830133413	7.04158577	8.524392196	7.274527758	5.912686037	7.08538675	7.203347886	7.026884697	6.816872453	6.129356386	7.720328039	6.376023519	6.270983708	6.046002343	6.143732563	6.776816028	6.134279313	6.246723349	5.986670722	7.005636921	7.587764194	7.072905644	7.087738539	6.5335276
ABHD8	5.518094181	5.271765552	5.514720744	5.407260928	5.563176079	5.479546562	5.554534857	5.63431791	5.562378308	5.617375279	5.420534539	5.664039667	5.504201341	5.502546405	5.197860555	5.247135675	5.569578312	5.599263061	5.731323319	5.34327745	5.177508023	5.440596124	5.389625829	5.49113518	5.637886223	5.547486765	5.430681945	5.704930985	5.342117035	5.641056645	5.303048343	5.36262571	5.38444539	5.944652878	5.31714663	5.518158284	6.25771096	5.388935385	5.436168084	5.01415317	5.535653583	5.314372054	5.433728977	5.386901808	5.157030262	5.470418012	5.697121035	5.268833296	4.947556679
ABI1	2.721811936	3.228239316	3.16695121	2.91597309	2.971250591	2.539673006	2.829386125	3.513418051	2.855555765	3.178616367	2.880648023	2.65840846	3.356993695	3.519319479	2.488034072	2.857555856	3.08262813	2.690356043	3.029869479	3.001786004	3.64990849	3.35561643	2.743844487	4.716971862	2.988143424	3.019191041	4.317425109	3.522531377	3.84932046	5.387482661	2.259952235	3.338843414	3.88515031	3.354497294	4.141752064	3.047068929	3.009931202	3.343149573	3.870694706	3.267500588	3.147076626	3.533222524	3.254002684	4.144657567	4.281947165	3.596197185	2.830087849	3.212035708	2.827338229
ABI2	6.086680554	6.208742318	5.824880018	5.719629641	5.928089987	6.412519465	6.430699992	5.597791765	6.231418729	5.557056874	6.037212436	5.940539128	5.638249536	5.865030526	6.140406374	5.699283115	6.031658541	5.817725964	5.792471157	5.690671436	5.359636285	5.939385482	5.798610547	5.853227376	5.974573468	5.62302451	4.788150148	5.783394093	5.822346265	5.670298649	5.59303452	5.80483331	5.5263601	5.687374619	5.872840214	5.783394093	5.121657476	5.46698805	5.308820923	5.982428831	5.214025486	6.507300597	6.176858441	5.595350193	5.04001783	5.798167542	5.367484917	5.325186215	5.086895395
ABI3	8.398091541	7.48530809	7.115280575	7.807829773	7.530226398	8.250471121	7.657036414	7.381702526	7.570487721	6.994885887	7.821457844	8.365348066	8.141048374	6.646470514	7.267521664	6.727278916	7.870025626	8.392921103	8.011471862	7.350188541	6.86833069	8.573872798	8.181332605	7.754473913	7.398803327	7.582861772	7.399081457	7.281940915	8.572519512	6.953468507	7.895337464	8.956114259	8.207835579	7.623384842	7.850978524	7.357975814	7.5075441	7.546687338	8.44109173	6.91779622	8.724625504	8.146620725	7.795415539	6.501038591	7.68527902	7.533061646	7.057288034	7.805388043	7.000894375
ABI3BP	2.592276798	3.037289892	2.849906045	2.669358559	2.87805786	2.773471883	2.696387175	2.860559027	3.108484967	2.746925249	2.65021982	2.523202115	2.371152352	2.635427571	2.989528712	2.745043336	2.936031485	2.590297231	2.985124344	2.936031485	3.415052825	2.63334254	2.585020878	3.236530491	2.934673847	2.5844021	2.815746714	2.67694993	2.372831508	3.049676415	2.441416728	2.596246	2.534949596	3.606244997	2.87805786	2.90930484	3.787505057	3.28240091	2.809846231	3.777801904	2.818754609	3.313886879	2.785911449	3.012642825	3.115531362	2.508315525	3.035676131	3.043470488	3.368329799
ABL1	7.742826444	6.678087418	7.821912678	7.686163186	7.628872631	8.074337814	7.146598224	7.606234504	7.654943513	7.758918128	7.732520045	8.767144722	8.462237535	7.457762712	7.592521574	7.83271245	8.017342842	8.009370457	7.682864759	8.413656056	7.741315888	8.699347836	8.989268115	7.432256659	8.371720876	8.160609196	6.436046083	6.923315154	7.428570256	7.824900403	8.140242114	7.401195696	7.373029285	7.382972026	7.25031345	8.446491826	6.700007726	7.620527857	7.442535384	6.937352329	7.535494033	8.190455571	7.630853025	6.895783492	7.548720411	6.949781891	6.002904683	7.387033036	5.9633635
ABL2	5.740388492	5.988025997	5.967765521	5.744075128	6.356242652	5.64572315	5.562945638	6.210069592	5.149611157	5.907975962	6.3700794	5.679379799	5.980232235	6.034278534	6.289730457	5.929874984	6.477865384	6.357437332	5.810748521	5.920008188	6.234993258	6.180647157	5.306453138	5.326823311	6.120375673	5.666615696	5.586166123	5.58910362	5.61279942	6.065139894	5.536757389	5.630578972	5.751005044	5.786565614	5.49278225	6.336055872	5.40214821	6.28008322	6.00288995	5.498891018	5.322188227	6.683295215	5.80832063	5.503235488	5.147546519	5.575411605	5.429178064	5.553965255	5.832621268
ABLIM1	12.76237229	12.77008893	13.1062826	12.96387693	13.03041778	12.96548564	12.54523018	12.50433851	12.57055994	12.76858187	12.95855261	12.93516807	12.99640098	11.91397071	12.7117249	11.86233846	12.97724286	12.66532899	11.84987532	12.72328648	12.47091668	12.82735432	12.9324844	12.46538668	12.58609211	12.78813448	12.78307805	12.4100089	12.42085549	12.87633186	12.35949362	12.28337183	12.21362281	12.08122663	12.81076466	12.74382877	12.51051835	13.17375195	13.17811519	12.56058008	12.80833772	12.86568307	12.97957377	12.73732243	12.8490249	12.98944418	12.18309257	12.84698696	12.51015864
ABLIM2	3.745146701	4.323513706	4.085830387	4.290565774	3.986791771	4.285779666	4.229900132	4.387443437	3.924191759	3.839983512	4.053263791	3.810029537	4.265870347	4.161514563	4.413089259	4.314210994	3.815760775	4.163928843	4.113272935	3.949431535	3.965541549	4.040984851	3.868139847	3.982543939	4.386091935	4.208424151	4.303234724	4.133837575	3.81974673	3.701212332	3.970465249	4.018104624	3.901975403	4.548712773	3.837871967	4.134961562	4.090738874	4.125526289	5.264616603	5.829074713	4.026322666	4.396421987	3.883678743	4.173925517	4.025779527	4.220645159	3.961178241	3.954072131	4.248771167
ABLIM3	5.571830359	4.880309874	5.175501936	5.6987416	5.942773338	5.585769859	5.941898511	5.63194283	5.214161685	6.284791813	5.405617066	4.897176783	5.621430913	5.789696578	5.40019865	5.57850463	5.169047822	5.896223894	5.806938797	6.569481736	4.901431632	7.714601725	5.767917256	5.756336316	4.795727825	5.389005165	8.205340634	6.889835412	7.32212812	6.067565378	6.524478986	8.793435988	7.684886354	6.476568296	4.694098398	5.182266562	5.159835139	6.717650528	5.647531877	6.539028126	8.909376057	4.984314301	4.74934389	5.066879343	4.954821515	5.237438536	5.585769859	4.746258476	5.554774011
ABO	5.79275216	6.168132618	5.894177913	6.04603049	6.176358029	5.87299275	6.224489887	5.911147957	6.128460676	5.991057756	5.40472823	6.243559809	5.804566016	6.132582562	6.154964564	6.019372435	6.073681982	6.072726534	6.004067234	5.952667228	6.243694127	5.853270313	6.001733764	5.85031158	6.25678004	6.462641661	6.572625701	6.417668441	5.870346957	6.056611536	6.096273174	5.982436814	5.949222846	6.425582793	6.163542925	6.099186353	6.344752043	6.079001702	6.970695082	6.271281006	5.974990711	6.055629932	6.001563712	5.942750982	5.693459556	5.675102845	6.113409942	6.163820862	6.112754643
ABR	3.740694039	3.842581127	3.92615325	3.725407796	3.569739957	3.43035953	3.930604493	3.774779179	3.80534269	3.814385387	3.725159136	3.582521694	4.376246616	4.348541229	3.964654039	3.927947978	3.527652661	4.466861272	5.738195536	4.582968478	5.552809946	3.638913978	4.648697307	3.927266499	4.416734587	3.783186779	4.668306318	4.117598788	4.370385215	4.17741681	3.744532792	5.271699032	4.645827725	4.376262142	3.685953069	3.716358246	3.884785154	4.125302838	4.094341704	4.876331556	3.568219574	3.393481089	3.66996018	4.415048708	3.658194466	3.843813399	4.124050435	3.972887166	4.235093966
ABRA	6.213100024	5.593000038	5.267174357	6.562904625	6.515582477	5.647691875	6.11507932	5.5854664	5.949773934	5.85327312	6.772186294	5.427873518	6.869483522	6.14944431	5.642042888	5.472885365	5.894877174	5.844825114	5.764905303	4.772560826	6.16210714	5.424281232	5.951660345	6.004596201	4.474798473	6.639913259	6.609725068	7.357331364	6.187467234	6.574703022	5.381006367	5.638812865	5.90734464	5.211688936	8.221087021	5.84488521	6.631380122	4.631243284	7.18361508	6.01795171	5.582271197	6.287756653	6.661293479	6.231002309	4.725461237	6.50808014	6.717522195	5.470159074	5.799784276
ABRACL	11.84634443	11.73074806	11.41016179	11.56007905	11.58016166	11.3390393	11.25762994	11.06485716	11.25274138	11.38187284	11.69149272	11.69727507	11.56340379	10.65744224	11.3359991	10.79151595	11.25485893	11.31686628	11.26839043	10.90082874	10.96381736	11.31679328	11.52674977	11.54965004	11.32133959	12.12196677	11.7776725	12.00972027	11.84908509	11.80868041	11.64346427	11.72136134	11.09446542	11.56311506	11.73744322	11.58296089	11.77687199	11.5862491	11.85667743	11.78428503	11.75681273	11.65807968	11.94308776	12.06804729	12.18010958	12.16874391	12.39820672	11.95332484	12.19254576
ABT1	8.171183569	7.525758543	8.320720554	7.967847165	8.058651849	8.136491646	7.855017174	8.079833325	8.224806414	8.068232384	8.427119647	8.262309508	8.415723343	8.405374261	8.582777643	8.560726466	7.915724646	8.476207551	7.794504748	8.433491459	8.517265443	8.224203578	9.10014634	8.067342514	8.597412345	8.064315048	8.206930014	8.041902492	7.564808398	7.496318007	7.396399553	7.372313265	7.252173988	7.723515869	7.908188871	7.592766178	7.998168807	7.317735014	8.256362613	7.269297821	8.00542534	7.967420962	8.111506948	6.846367369	7.760297726	8.054700806	7.864151417	7.752694197	7.840622207
ABTB1	6.421799321	6.1725692	6.319101601	6.584340616	6.642844161	6.733029538	6.318131649	7.008472609	6.561065257	6.605424212	7.02976703	6.87461453	6.393033854	6.501971568	6.699603096	6.970899709	6.713412587	6.946370584	7.128999916	7.045407244	6.620179908	6.620768203	6.943700626	6.9055892	6.615465096	7.009110639	6.785561111	6.708422518	7.24126308	6.425913411	6.627878925	8.143272813	8.244217704	7.36829418	6.985481231	6.746525377	6.980497379	6.300811239	6.95022987	7.233266817	7.169323936	6.960535208	6.609015009	5.612412456	6.404048826	6.407317781	6.29282507	6.415231553	6.57602559
ABTB2	4.977102989	4.881232467	5.012815693	5.182722063	5.471417368	5.404235068	5.24395906	5.321106924	5.205538565	5.164966859	5.087756332	5.354560938	5.689501514	5.28808828	5.219494996	6.359679113	5.275106929	5.460329443	5.382931975	5.032042475	6.300274293	5.866754802	5.883715801	5.050993251	5.239658367	5.418457797	4.729066212	5.22272754	5.403303002	5.070860664	5.604089795	5.439333679	5.344809186	5.848693935	4.929385081	4.780276445	5.243331097	5.107200141	4.624489957	5.1451667	5.315758502	5.03196412	5.199746263	4.774530532	4.939292985	6.889897806	5.426245798	5.065982762	5.466065479
ACAA1	8.435316361	8.433815195	8.493913451	8.406051177	8.467712773	8.60737698	8.776128662	8.967176256	8.769857598	8.669112053	8.896480487	8.729988012	8.492824665	8.501409673	8.974082856	8.77845359	8.728751122	8.671440485	8.996319946	8.638704273	8.601848964	8.643286788	8.644958593	8.62468811	8.314692506	8.681333338	8.232044129	8.861972405	8.980716745	8.298210897	8.396845206	8.964153461	9.273897823	8.587962751	8.092463965	8.286392035	8.536372292	7.951290702	8.179882254	7.256494074	8.767011772	8.422121793	8.578556538	7.551009292	8.152939453	8.149030871	8.316953975	8.548408055	8.121982465
ACAA2	5.968491024	6.382884673	6.35397425	6.332620207	6.142221116	6.008681352	6.309589695	5.957848753	6.45094473	6.000541673	6.479123494	7.155313954	5.801473224	6.189830185	6.095660605	7.430267645	6.193000808	6.419532556	6.289459496	6.308226278	6.353332602	6.126543768	6.012831695	6.078452602	6.290583664	6.081051687	6.372574021	6.671105171	6.046178058	5.9363525	5.605205369	5.900695215	5.889753121	6.003809997	6.161308835	5.774967271	6.052230353	5.586115439	5.117837626	6.316422848	5.776695703	5.92253657	5.872835894	6.176770038	5.688481764	6.593350663	6.49156491	5.967818203	6.019131616
ACACA	7.981042788	7.850088931	8.991999128	7.395903551	7.597513098	7.751398749	8.108466886	8.321203727	7.510462925	7.614345546	8.465362748	8.029486774	7.780381131	7.658874108	7.296233479	7.956192747	7.666746837	7.640097348	6.898971456	8.151251953	8.054483115	8.11047186	7.669716327	7.615776737	7.572048607	7.300053886	7.925062051	7.141452202	7.301781964	8.219198901	7.437149617	7.369027721	7.315808045	8.816115368	7.510297187	7.064877858	5.788536242	7.587137221	7.159918279	7.51765691	8.178019655	7.650496395	7.348287818	6.679681639	7.282686989	7.225603301	5.33340551	7.937874983	7.980409023
ACACB	6.582232212	7.163977348	6.969971739	7.124935041	6.850134133	7.619345592	7.179318067	7.285778721	6.546930424	6.899640025	6.810597886	7.164075509	6.874591072	6.963142247	7.207319704	7.576988945	7.149356765	6.85253835	6.913179043	6.824729109	7.299674527	6.96504536	7.121406666	7.086272839	7.30577474	7.022742185	6.852852474	7.082244914	6.427361274	6.507036757	6.51689179	6.458572814	6.937301289	7.374141451	6.569565656	6.74047269	7.087159953	7.167428241	8.40610931	9.125750933	6.507058879	6.61538095	6.567565586	7.520735129	6.98850462	6.731403434	6.975819647	7.245072455	7.347537336
ACAD10	7.820329987	7.683456139	7.6886978	7.414936341	7.576157342	7.581669123	7.936771652	7.703458735	7.490260753	7.828559161	7.589080387	7.635635476	7.624403175	7.342487152	8.165283028	7.354811548	7.471944304	7.586507818	7.361012852	7.361127535	7.411057837	7.594838283	7.791415654	7.348482927	7.514909923	7.491546142	7.355444812	6.552065514	7.282201859	7.276199973	7.628947824	7.32418228	7.347374384	7.77323823	7.259257891	6.935818526	7.607131687	7.065186713	8.055676647	8.256949421	7.415408969	7.338206557	7.250090885	6.827025917	7.385255453	7.373291223	7.07025466	7.385622964	6.999945261
ACAD8	6.266990476	4.659059208	4.988608556	5.85604356	5.665429942	6.376522878	5.255806566	4.705676781	6.264757548	5.886891978	5.725000852	5.050310285	5.990317828	4.992445816	5.791832557	5.477046571	5.75946112	6.069262205	4.944529273	4.91854992	5.003048886	5.43184057	5.273545816	5.94019099	5.553439921	6.807419925	6.873653355	4.894901566	7.162124251	7.345173776	6.840597586	6.980228035	7.090422512	6.212444874	6.887873283	6.732105983	4.131034377	5.996740686	7.143824481	6.138994755	7.037376333	6.922876973	6.90924566	5.842755813	7.317022575	8.008759216	7.210996937	6.8256172	6.5413844
ACAD9	8.240949634	7.570290593	7.744389237	7.587533246	7.748538666	7.811251911	7.743473466	8.011639755	8.332754569	8.053531488	8.119367167	7.996771177	7.857108795	8.394940856	7.01254288	7.04467354	7.38308337	7.652594845	7.599390264	7.195253851	7.352866967	8.06548422	7.782110825	7.830478089	7.074264045	7.972225241	7.710710274	7.531894775	7.562585604	7.547778085	7.878101951	7.456544942	7.563569226	6.62738868	7.677413434	7.062400219	6.938940415	7.685628828	7.554859002	8.402957137	7.670613108	7.067623633	7.898669602	6.452012948	7.793460883	8.232273096	6.888916919	8.070375574	7.427832684
ACADL	3.278147769	3.233361553	3.044769888	3.447231295	3.367746967	3.1929253	3.542783695	3.05399443	2.99974758	3.137199411	3.186642597	3.393729364	3.067894395	3.223289693	3.263671557	3.418647325	3.876649647	3.047866662	3.456558981	3.195107637	3.30513707	3.082283893	4.038211377	3.572917619	3.559206497	3.324863691	3.500216869	3.423818677	3.238390168	3.345279725	3.141351292	3.553842202	3.554263561	3.719784787	3.397923037	3.048789193	3.609379826	3.500216869	4.495436954	4.503324942	3.354797932	3.419669269	2.915958567	3.720521057	3.22553273	3.643839105	3.836951143	3.413383219	3.918687913
ACADM	8.534993379	6.800115935	6.826427331	7.821796258	7.381288863	7.10865841	6.958466401	6.770513914	8.189437593	7.121387486	6.869757382	7.551860096	7.497661478	5.458043497	6.871499567	5.62976862	6.600208717	6.715086371	6.511583035	6.707519318	5.81152809	7.205160062	7.201873188	7.4118784	6.796239336	7.921849833	7.380003387	7.279561291	7.962361491	7.476902345	8.415163669	7.805225108	7.580120828	8.84743861	8.25873696	7.572129247	8.880946502	8.027397312	7.623866787	6.968573843	7.660790519	8.286678738	8.122503992	7.818273999	7.928443542	7.878410669	7.898931932	7.025311789	8.582753744
ACADS	6.939764044	7.287641746	6.974331783	6.822680006	6.796975001	6.919165525	7.341611215	7.098983347	7.086211193	7.359622517	7.32022787	7.06636112	6.878112922	7.144848736	6.844660293	7.061117268	7.961204966	6.874426142	7.05510286	7.074964036	6.961915146	6.872658858	7.247481146	6.99216622	6.815293926	7.227394305	6.715005285	7.278724751	6.783669864	6.777460331	6.757686387	6.750935437	6.766472123	7.878226258	7.018255876	6.746148333	6.918490477	7.013339724	7.325143562	8.105501874	6.802514194	6.718856894	6.790411241	6.912757767	6.994768264	6.936059437	6.834953746	7.152899254	7.055473823
ACADSB	7.01571658	6.017512537	6.520024408	6.551573041	6.46440695	7.041893011	6.261545906	6.301873573	6.669610554	7.057208144	6.902806139	7.041711299	6.95289914	6.321273971	6.402451511	6.166739354	6.271004786	6.621730498	5.847592061	6.603064076	6.626609848	6.684312997	6.508966604	6.751826888	6.532129612	7.410402185	5.845198302	5.638080703	6.993658173	6.768257763	7.393589017	6.535597057	6.422815008	6.980501953	8.34447744	6.325695498	7.22223574	6.818378551	7.23293821	6.183712616	6.988960223	6.619196273	7.125033803	6.192992412	6.900200889	7.092533862	7.73697231	6.659997412	6.445867539
ACADVL	9.608250996	9.231057734	9.340588041	9.186759157	9.417795891	9.680232392	9.872526251	10.13995219	9.444795973	9.586860952	10.116162	10.19900842	9.846602765	9.640007571	9.672156111	9.728026329	9.81710398	10.01870837	10.60404754	9.934812479	9.905509871	10.40678731	9.87082683	9.554430772	9.666293271	9.162771834	9.535203538	11.50577778	9.593697428	9.662606016	10.26666405	9.789853176	9.844748114	9.583283293	9.971654254	9.301378429	10.06019676	9.169829766	9.776990421	7.487419644	9.595140804	9.729835581	9.567308036	7.603469242	9.167605753	8.93736973	9.283056293	9.235250852	9.240924518
ACAN	2.83626067	2.562450068	2.948750013	2.627613534	2.937699727	2.559358667	2.937699449	2.675067343	2.838926562	2.660833153	2.673876694	2.498940934	2.619969975	3.062994332	2.889668925	3.029838091	2.935373533	2.864328348	2.994639566	2.628316244	2.620008799	2.663929995	2.743538084	2.791815436	2.635149016	3.114589781	3.087082199	3.26775845	2.685178632	2.755972295	2.828202902	2.656975536	2.552501134	3.995755605	3.157308011	2.673157605	3.355284865	3.190789965	2.728491391	4.002034374	2.874468103	3.018965347	2.867065219	2.726951475	2.714146421	2.728491391	3.305982652	2.933800792	2.53636168
ACAP1	9.632997779	9.101838883	9.504843369	9.36312725	9.824108022	9.607207499	10.19610165	9.796707276	9.514595231	9.16012687	10.2028883	10.11663518	9.778192405	9.416130754	9.253657494	9.13795384	9.648863084	9.117584774	8.553699661	9.607439461	9.409908734	9.617921256	9.581317709	9.336065053	9.251992689	9.819444572	9.07714972	9.514920177	9.229099607	9.980640851	9.887172344	9.523031579	9.649226935	9.304758989	10.50046463	9.97538098	9.81032161	9.60199748	10.09111791	8.047303184	9.408719997	10.19376669	9.761673859	8.942148755	9.968570687	9.688986198	10.3389316	10.06175869	9.822745036
ACAP2	9.496272619	8.467459994	8.615554824	8.702398202	8.806787479	8.737634109	9.087233807	8.487494594	8.909676944	8.61693706	9.432245044	9.515034263	8.834683547	9.221195886	8.929672132	9.418411797	9.042907897	9.585073681	10.0405413	9.624475164	9.11668663	8.694283479	8.762706037	8.954341348	8.614759743	10.03156336	9.317957082	9.010150313	9.925134533	9.516262477	9.868788642	10.05076352	10.00274364	9.205225824	8.80358786	9.018383503	8.300073865	8.708242366	9.262269097	8.90284303	9.077281344	8.719417941	9.237477338	9.003986445	8.776822744	8.334948459	8.17541532	7.88677898	9.275018631
ACAP3	6.725719801	5.540960817	5.833408279	5.458302773	6.046362057	6.262865892	6.502851557	6.582669667	6.887107771	6.20444349	6.272213527	6.859106318	5.859884664	6.041181998	6.477890902	5.917895317	6.304141591	6.425534757	6.606219918	6.355584863	6.340874758	6.037271823	6.173558307	5.790930522	6.157063325	5.591663214	5.773339673	6.49899984	5.539652393	6.904897075	6.362774302	5.733044204	5.700217004	5.394249905	6.397323987	5.888031633	6.048642681	5.228962162	6.799752864	6.152748314	5.63368227	6.127829246	5.999393333	4.428908593	5.411078728	5.230221213	5.18122084	5.457283984	4.778918973
ACAT1	3.717428505	3.530106198	4.284708852	3.648726529	3.809021573	3.883129673	5.470290887	4.343845383	5.172972742	3.628399171	4.612726692	3.805033354	3.840212701	3.597842843	3.576603636	3.399272864	3.354361614	3.570727492	3.437613163	3.169051402	3.48968132	3.824138383	3.530384325	2.873402987	3.310555388	4.752367545	3.352608004	4.181884833	4.220299879	4.07472535	4.393806896	4.326971196	3.799278085	3.440613165	4.943301819	3.875007937	4.639217893	2.993917682	5.148062107	4.494446238	3.761827096	3.664941679	4.290973641	5.832682188	3.654316519	3.732096162	3.245217257	3.438675606	3.208338722
ACAT2	9.147550348	8.921382225	8.374636909	8.621828949	8.963738529	8.620551153	8.846622177	8.927547277	8.938995664	9.326936543	9.15869853	9.026789309	8.994477508	8.685411465	8.732171351	8.94089362	9.207705874	8.767501565	8.591566623	9.202901079	9.39389608	9.241779304	8.979454306	8.614514413	9.004917583	9.198859538	8.854976975	8.476054415	8.523262425	8.488827894	8.67302678	8.972419789	8.387945172	8.564129385	8.934545677	9.094082128	8.964685191	8.191974113	8.204761692	7.577025435	8.537806113	8.678129778	9.154493318	8.625607212	8.864838348	9.247947067	8.544994146	9.222506929	8.973949703
ACBD3	6.834531635	6.815462106	6.525291553	5.905306641	6.88643837	6.207958444	7.583647821	7.159272923	6.631393954	6.26492455	6.772928093	6.736529953	7.561028011	7.340967218	5.815003763	7.332711212	5.617375279	5.980436883	5.929245049	6.617960585	6.683767406	7.172285874	7.154053925	5.744879409	6.570787686	6.307721404	6.05387607	7.01034061	6.037554541	5.879529127	7.542863217	6.25154839	5.786711663	7.777235756	5.647221891	5.769592425	5.56119868	6.261246598	6.173690031	6.714035337	6.274083759	6.378855141	5.975885779	6.215050768	5.703054561	5.676757224	6.050388782	5.991963063	5.429793675
ACBD4	6.391212042	6.644850869	6.570708511	6.428999676	6.405266696	6.740627324	6.571050442	6.995797578	7.463751613	6.898997753	7.384666082	6.657688756	6.515962195	6.165023048	6.71015996	5.821909083	6.484744348	6.283761519	6.050166126	6.599388225	6.194372308	6.679553165	6.642740479	6.390979428	6.314269371	6.714465166	6.918116123	6.593864066	6.454562243	6.712892059	6.443321038	6.286193094	6.420324712	5.951040861	6.694881265	6.86350707	6.670312316	6.639600687	6.764914172	6.093354357	6.594251318	7.233387716	6.59996702	5.93580764	6.293145644	6.810251003	6.800163185	6.498603267	6.519519561
ACBD5	5.641607994	6.272262195	6.354062432	5.538934527	6.20515709	6.145188927	5.752142719	5.962602617	6.523534245	5.230193113	6.152907622	6.98348437	6.290075748	7.130034983	5.67177371	5.711679917	5.873333166	6.669453531	6.531670131	6.657012432	5.828435196	6.033289547	6.123817993	6.15200368	8.162612868	6.55459555	5.948145605	6.022730889	6.835393715	4.973178696	6.63872317	6.459987363	6.986316554	7.055753272	5.653484906	6.262877684	5.057678439	6.058007174	6.8108761	5.327016476	6.42084842	6.732768109	6.433831461	5.68553319	5.878267182	5.673838519	5.712891673	5.300997612	6.660497605
ACBD6	8.115430906	8.361180061	8.486188694	7.660844691	8.48757922	8.386042985	8.668855298	8.792390757	8.233903377	8.28922801	8.621100934	8.849191804	8.34333221	8.344190455	7.987277807	8.360184419	9.110845953	8.069316547	8.189185547	8.792209974	8.278605314	8.57614427	8.731451397	7.942275558	8.391139083	8.344868976	7.884241626	7.94666716	7.692108949	8.368933875	7.975032206	8.019637379	7.841385915	6.753147633	7.895678473	7.386219889	7.636736004	7.959468859	7.401140165	6.80628062	7.685370075	7.955649989	8.196363825	7.600109128	8.155044506	8.225209434	8.550188798	8.3962044	8.395502899
ACCS	8.677096305	8.672266117	9.818306557	7.574476355	9.029042158	8.793053841	9.90961123	8.823464366	9.897558544	8.28720263	10.21380851	9.143131793	7.832451571	8.787194756	9.10966823	8.120174482	8.594475356	9.77616381	7.727767092	9.263923865	8.335258511	7.789025542	8.190451923	8.396576926	8.380524423	7.477955773	7.276714979	7.893684352	7.890293233	7.959729247	7.714469302	7.739601923	8.106390175	7.921698583	7.818084591	8.600836698	9.548672911	9.376378667	8.74548789	7.424829629	9.070186476	7.957070685	8.345676449	6.691743702	8.736294034	9.544988721	9.379859594	8.484907821	6.955064464
ACD	9.740876847	9.440618374	9.144774735	9.38570845	9.371952115	9.458440678	9.967667918	9.703933938	9.674269719	9.511925906	9.467365789	9.429301732	9.575532742	7.242994364	9.052713429	8.863995778	9.349892765	9.070953469	8.879853041	9.132832414	8.698998089	9.897734791	9.52746448	9.357050581	8.95513967	8.800932773	8.70618525	8.89207029	8.618398194	8.826120106	9.193682597	8.565387743	8.737250495	7.838257826	8.636362519	8.565835167	7.263120067	8.196482204	8.62808432	7.932608014	8.967462576	8.718973607	8.970628613	7.7957389	8.80485922	8.655344516	8.392050332	9.235224738	8.464358962
ACE	4.09396527	4.254441246	4.495407802	4.481051878	4.725988403	4.246631375	4.681341076	4.39503977	4.469313146	4.548756874	4.911825447	5.427457432	4.450744458	4.047814997	4.649762744	5.323726904	4.623719126	4.624918486	4.762653325	4.769168483	4.554407523	4.18041199	5.081999809	4.682763179	4.478390302	4.996388975	4.851980187	5.171312277	4.620027159	4.583996637	4.154843014	4.464556698	4.308419592	5.114383251	5.555916748	4.682763179	5.688295089	4.090341315	4.637340308	5.817714957	4.535783599	5.48033998	4.43655556	4.084609302	4.365714338	4.455884572	4.543523805	4.822193129	4.448619274
ACE2	2.676817125	3.227609842	2.762742546	3.106927744	3.113201469	2.996036669	2.821165878	3.465552344	2.937232818	2.811059194	2.900998887	2.610618622	2.831988897	2.959718335	3.139151762	3.339495662	3.038959337	2.720657377	2.840435684	2.898605205	2.89946588	2.773311528	3.110496259	3.09542732	3.178761542	2.951671288	3.284368879	2.621718427	2.87450766	2.932327014	2.699820996	2.916800208	2.800474431	3.781769346	2.951551847	3.325592346	3.462601912	3.0097689	4.234889786	5.0508401	3.025851672	3.168891037	2.757005354	3.080087204	2.920797885	3.066612262	2.939896419	3.066130808	2.875191057
ACER1	4.942242611	5.41598322	5.173063582	5.871591962	5.158464687	5.319980411	5.551581427	4.984683928	4.967525637	4.803952867	5.16840873	6.315370257	4.860764506	5.945571092	5.287556876	5.774255972	5.710015067	5.010513353	4.971872217	5.033882053	5.028400664	5.070706099	5.933517124	5.190257197	5.324332804	5.49454348	5.465813804	5.52825551	5.19242575	5.34972149	5.012038748	5.073134784	5.306577694	5.488829053	5.401140635	5.014443192	5.918007912	5.1388368	6.455499721	6.866606396	5.009168019	5.068972398	5.412880127	4.784701307	4.611900613	5.629444874	4.882289307	5.437330837	5.299563605
ACER2	6.459123486	6.111668903	5.818965566	5.437130253	6.590367104	5.496152838	5.805144467	5.862945514	6.309236397	5.840019977	5.826747878	5.778985536	5.901491957	4.728690557	5.970553628	6.050282776	5.70573732	6.19964778	5.582886915	6.259717555	5.348823311	6.334743627	6.276015278	6.124545631	5.80065387	6.19244932	7.19542851	6.983938939	6.403572454	5.48859061	6.302589753	6.875109069	6.683342091	6.525936	6.874994568	6.626058365	6.570904176	5.082308066	6.132935018	5.822516127	7.236329997	7.0415124	6.586961487	5.623330098	6.193277204	6.814059621	6.307800894	6.325369425	6.259666528
ACER3	6.070144898	6.356335798	5.319443578	6.336847511	7.937930336	5.616278248	5.342047052	6.574161691	7.430584775	8.258805185	6.76169352	7.499117482	6.507044162	6.705087679	7.860540102	7.15786741	7.204531629	7.563042271	8.84901304	6.556784869	6.237607586	5.890543435	6.536633604	5.446948067	7.27071661	8.042766628	5.119525584	5.499749191	8.817026995	9.116390928	7.952425871	8.587371993	8.716015	9.097900372	8.18248976	8.039108917	6.66695948	9.311622518	7.226421506	6.076304594	8.734766657	8.952227082	7.961299725	7.398264819	7.022566156	6.625086008	7.112146956	7.721806198	7.836962329
ACHE	4.345649456	4.306499356	4.215932706	4.55495853	4.390874941	4.66191446	4.595975734	4.39876815	4.646680774	4.569766924	4.396789297	4.611451049	4.931444598	4.562744747	4.755651162	5.036160905	4.645407035	4.626307807	4.200054074	4.397189373	4.480295581	4.645762685	4.701351519	4.783670517	4.70527811	4.786229004	4.578366248	5.033153214	4.386473855	4.484099859	4.392945179	4.33770239	4.223474906	5.50998241	4.450687106	4.964521647	5.291509641	4.709226901	4.873119275	6.189182046	4.523461816	4.603656626	4.369304156	4.293729145	4.328193772	4.49026568	4.612034814	4.55607219	4.504182434
ACIN1	7.941408826	7.7764466	8.303414533	8.189192719	7.760051285	8.044547668	7.681704308	7.439912088	8.32989489	8.073105175	8.195862264	7.919064488	8.229203106	9.543095652	7.333841411	8.231795355	8.073667456	8.123277186	7.800598115	8.211218847	8.191250743	7.689012344	8.225090183	8.199430351	7.606896408	7.78852532	8.44489043	8.385596915	7.646020722	7.877313833	7.521687071	7.663503775	7.726709125	7.789146355	7.402976953	8.119667015	6.357332722	8.36951348	7.852716588	6.11630093	7.789778769	7.947797327	7.923766758	6.860245207	8.020545103	8.234867727	8.18347434	7.275362514	7.500589733
ACKR1	3.98998074	4.584437729	4.534802025	5.66260738	4.970550181	4.80889682	5.018921214	5.188864078	4.525968837	4.507043576	4.851657428	4.472566784	4.590118355	5.095525905	6.798633253	5.043502802	4.374145495	4.673782977	4.562228974	4.854199934	4.23406123	4.534715005	6.249313823	5.759645373	5.326903609	4.802247677	5.169760334	7.611130937	4.57278432	4.594513751	5.639214978	4.756930572	4.505035236	5.510775453	4.664240378	5.078968668	5.669217147	4.389014874	4.679250154	6.57811738	4.540384605	4.941460625	4.650099589	4.406708003	4.697130011	4.264187712	5.711788357	4.832304585	4.842496997
ACKR2	5.179976907	5.772120673	6.201584124	5.384767129	5.259068568	5.455314291	5.842401548	5.715829368	5.271245023	5.227179087	5.27346332	5.343518856	5.060669003	5.465947006	5.495339049	5.40917435	5.56232819	5.344825374	5.324853576	5.273036262	5.735426359	6.008853338	5.663253155	5.563208374	5.600284672	5.374400368	5.706302256	5.625552577	5.257153528	5.50973797	5.169907804	5.867428421	5.652369747	6.208190646	5.211385208	5.883186214	5.519710625	5.835392802	6.418115717	8.264672062	5.1812588	5.323331879	5.409755792	5.980473051	5.835392802	5.120608081	5.786052099	7.252416553	6.175286907
ACKR3	3.913160727	4.079884048	3.856781766	3.732841136	3.744043979	3.876063909	4.133678663	3.997298789	4.291565053	4.497230197	4.222978048	4.214184091	3.939219281	4.216486607	4.066234929	4.223432177	3.945588406	4.021293312	4.187939258	4.041301195	3.944548212	3.871788866	3.897886104	4.015355769	3.962905941	4.177159678	4.246715207	4.060358785	3.69362473	4.107525916	3.803607019	4.100165676	4.004305548	4.339470942	3.925762354	3.906412944	4.117131594	4.051865795	4.047153122	5.463045213	3.772532944	3.927068735	3.859174797	3.888058638	3.832839396	4.202422733	4.134289983	4.259537352	4.126288735
ACKR4	5.801878529	7.924471859	6.105686928	5.964358479	4.97326783	4.27134626	6.158042795	6.48912997	3.804754203	5.111825855	3.435856877	3.325828235	5.670204171	6.220640615	6.587425168	5.990015157	5.860801435	3.403893459	6.085203076	5.462565927	6.431165215	6.086014422	5.512763212	7.465347732	6.481596871	2.937069549	5.586956276	3.180756165	4.255182649	4.725868738	6.859786011	4.469731329	3.639050105	3.127897375	3.558839902	5.264672898	3.510046661	5.313019182	3.258398619	4.110823969	4.48342454	4.076722362	3.047115011	7.955219852	8.395796782	2.800490697	6.428402141	4.686716613	8.110652041
ACLY	8.90827406	8.826025516	8.784692096	8.494560936	8.733992548	9.068154871	9.021455614	9.532733397	8.677589034	8.796472564	9.053235942	9.126543937	8.859209754	8.082597567	8.548900419	8.684528185	9.21988156	8.925245427	9.233014599	8.458549432	8.614407134	9.240727314	8.730318484	8.88564662	8.340116809	9.209683317	9.607662695	9.162949653	8.954735113	9.55948153	9.140518228	9.279413314	9.001617205	9.806334905	8.982491681	8.579847607	10.07872757	9.490292307	9.565609527	8.55483464	8.713007777	9.626545087	9.312588185	9.164537165	9.463588865	8.837005251	9.284977249	8.24031595	8.123777837
ACMSD	2.85818521	3.19012778	2.978793588	3.331489173	3.009262016	2.803286079	3.083932348	3.094516936	2.866391074	3.060873961	2.913652125	2.771607002	2.912112208	3.194595345	3.088016345	3.165782041	2.89864005	2.893069748	2.79840149	2.940953387	3.255430072	3.066057511	2.743538084	3.118395514	3.265292345	3.026893702	3.386010883	4.068575031	3.254823043	3.411514951	3.055424852	2.795445278	3.194595345	3.655046102	3.193883917	3.269229874	3.149676342	3.163109376	3.713431429	4.511481291	3.150153309	2.8813669	2.724199986	3.173518681	3.331776367	4.141930223	4.335321824	3.194595345	3.228741217
ACO1	7.581472341	5.641017056	6.33062796	7.690276855	7.993058018	6.340861521	6.573392129	6.286640826	6.790144648	6.647651975	8.232594613	7.572357204	6.463548227	5.924136297	8.892414631	5.824291501	8.065144377	6.572456366	6.483825381	6.771353888	5.834334293	7.022857259	7.726042868	7.121693445	5.982636803	7.336483233	6.803729264	6.533701968	7.149100395	7.190700932	7.554111467	7.108135756	6.831496424	9.10913062	7.22730501	5.983218118	7.798687953	7.432331404	6.511297767	6.055246991	6.917939488	8.608351533	7.146792364	5.847679079	6.950867215	7.554039142	7.346507979	6.388216545	7.632469627
ACO2	8.370214645	8.210089589	7.905502873	7.776472399	7.742871535	7.740688931	7.949319932	7.803391642	7.888828453	7.797417675	8.657123659	8.373303076	7.951886796	8.019525714	7.845651933	7.642329677	8.001422509	7.871710031	8.190123734	8.07329313	8.027856055	8.412017724	8.177378836	8.148465138	7.961335586	8.300989012	8.567765348	8.521571159	8.294344874	8.065644258	8.295420421	8.458760216	8.010190551	8.781100123	8.120692506	7.930876289	8.13253256	7.900437196	8.004455602	7.155876105	8.307458684	8.495507781	8.572504338	6.102504992	7.67802409	7.71268354	8.392050332	8.454644085	8.139829875
ACOD1	3.46054883	3.586305263	3.980049709	3.461293983	3.300234689	3.596339176	3.595894255	3.331170897	3.187293021	3.462228775	3.81094112	3.73008404	3.614307153	3.44534873	3.726934528	3.515102451	3.488306769	4.206188115	4.797728764	3.4759298	3.73332807	3.482618547	3.521814224	3.361679434	3.387527043	3.3278705	3.356895968	3.500359791	3.320254545	3.243849777	3.066699649	3.311237764	3.329989863	3.909382124	3.153760511	3.313864144	3.364118649	3.774415023	4.194757793	4.759096793	3.147076626	3.127511352	3.219031962	3.964883274	3.293926558	3.463935177	4.319729336	3.491313661	3.231884762
ACOT1///ACOT2	7.286858515	6.311995499	7.48308402	6.954103583	7.196150003	6.860198507	6.98433179	6.343066652	7.244883925	6.849709568	7.459536997	6.777863152	7.161979697	7.868268287	7.150077131	7.685810854	7.075914677	7.286698697	6.544197825	7.976783241	8.279364613	6.933321667	7.29673579	7.167085758	7.668814833	7.91574165	7.480064978	6.602812062	6.863258946	6.96613152	6.81517347	6.44163115	6.658265265	5.624293923	7.530968796	6.867735194	6.848269343	6.003592272	7.022906857	7.255247462	6.773843213	6.167300216	7.304030048	6.58612121	7.325733485	7.089997505	7.563934532	6.704247482	6.798771231
ACOT11	4.52281141	4.999426589	4.752690477	4.797682237	4.786924623	4.858244519	5.145013935	4.697898739	4.929950785	4.742731471	4.777721941	5.062081558	4.435407852	4.588045069	4.950258719	5.002673343	4.604442128	4.688549842	4.517443879	4.548283482	4.594659867	4.514948084	4.84056106	4.368326762	5.179323392	5.042065977	4.679601183	5.308175165	4.702680225	4.879960878	4.481168194	5.054607657	5.083167663	5.413358152	4.871306682	4.800917636	5.497241227	5.020257574	4.083354235	5.216163994	5.016682781	4.831159463	4.957475652	4.712368379	4.70485085	4.582546404	4.901273372	5.060608064	4.639602057
ACOT12	3.071419554	2.797672251	2.824158746	5.320668177	2.783910868	3.373539808	2.792967024	3.128267266	2.72275321	2.940254679	2.70832865	2.762632409	2.493901374	2.611691833	2.808274663	4.017974868	2.860804233	2.708168401	2.924538208	2.982428766	3.688959871	2.977976598	2.909079665	3.649265279	2.832984257	3.044220177	2.723260964	2.943043713	2.644549733	2.737796405	2.448227584	3.282813566	2.83192266	3.376840934	2.796960823	2.595872628	3.050549893	3.045739687	3.409106449	4.238979302	2.578271528	2.762146253	2.604607187	2.897165418	5.481067635	2.99095358	2.9607796	3.366184701	3.309570703
ACOT13	10.72960049	9.976450202	9.141910822	10.08809334	10.16643768	10.21883647	9.801765219	9.082946448	10.23752797	10.17242258	9.648700828	10.29934601	10.14100198	8.836355754	9.467864325	8.64643186	9.659252681	9.111724624	9.175221535	9.871739474	9.209499367	10.19725286	9.383689944	9.402756407	9.887072575	9.188600116	9.253269674	10.57976306	9.640664499	9.565231855	8.976035028	9.687211437	9.149832867	7.750501234	9.37674681	10.1897842	9.712125327	9.471494715	8.823664467	8.652129286	9.241839902	9.385553075	9.891909432	9.609829219	10.13046233	9.837309697	9.370628901	10.14057545	9.362039939
ACOT4	7.041361214	5.480826129	5.573571123	5.375646485	6.095622697	6.524185599	6.49444432	6.327897639	6.028819731	6.481313174	6.833795786	7.348450924	6.561818355	6.931503085	6.023666278	5.711759098	5.391016958	6.369840574	5.090677824	7.172415858	6.361544469	5.918236838	6.186167119	5.914179828	6.345930285	5.98864889	6.142094325	5.943779221	5.583158589	5.261016345	7.392433895	6.083433816	6.328714456	6.383590678	6.698524912	7.664645872	5.917498846	3.803356336	5.645599124	5.133072591	7.388314914	5.363078602	5.58803305	5.997351573	5.717951074	6.661972343	5.181771903	5.397613389	7.686340381
ACOT6	3.744392859	3.856286598	3.630109616	4.047731952	3.933357689	3.815336136	4.041355602	4.505057371	3.847918781	3.791413049	3.889706317	4.055654567	3.769784108	4.013124255	4.187325818	4.243109368	4.239319209	3.803901653	4.457454714	4.590355106	3.887833528	3.443666931	3.40795672	3.548068933	3.990481045	3.955847051	3.762976724	3.875817506	3.918231945	3.804077536	3.78688351	3.792530311	3.636952395	3.969276642	4.542253445	3.996053889	4.758499764	3.838520745	3.890784926	3.714318462	3.723028937	4.257966545	4.013811572	3.70772275	3.517388349	3.610824601	4.291601539	3.804077536	4.463920663
ACOT7	8.585468747	7.200450004	7.425465004	7.091265439	7.400903023	7.206461086	8.189640879	7.629359106	7.825737026	8.236509267	7.735608622	8.043568496	7.116034054	7.699564771	7.162133656	7.897408044	7.271293238	7.8485588	6.591185508	6.859316874	7.102871951	7.898838281	7.644543919	7.411023374	7.771534576	8.392369777	7.081794693	6.925155964	7.234282364	7.184860093	7.135655007	7.305105468	6.71447797	6.366138785	7.328411536	6.850676892	6.443249276	5.882460281	6.810284664	7.148067977	7.462431976	6.275017728	7.397745887	7.193248748	7.47395926	7.176623771	6.690890381	6.443606039	7.542697887
ACOT8	6.535275395	6.325103854	6.296816978	6.603419051	6.726004865	6.737612793	6.747861674	6.359010064	6.818176186	6.236396453	6.484541463	6.830845647	6.537470916	6.264346749	6.591352018	6.856569432	6.615460223	6.824809156	6.708184125	6.600857063	6.615622033	6.514391896	6.339358366	6.354474702	6.620087854	7.023641463	7.061191176	7.136672831	6.809447401	6.041495336	7.146640315	6.945665936	6.752192546	6.680000856	6.287608286	6.841238303	7.548282265	6.727443486	6.229066683	5.85900251	6.869042342	6.817142689	6.994110389	6.003138907	6.36899507	6.511632581	6.975819647	6.51837373	6.640192958
ACOT9	10.08365387	9.82388435	10.08084611	9.840148082	10.20181515	10.01518744	10.25664541	9.972888246	9.904368217	10.09169372	10.23338173	10.21937164	10.05549539	10.78069584	9.975299551	10.92408025	10.21202589	10.65871754	10.69214868	9.902671115	10.1538759	10.46188712	10.22858042	10.12333754	10.46638682	9.73919368	10.04226949	8.589651499	10.03016075	9.579527856	9.528565094	9.770377711	9.840886369	9.986529992	9.612688743	9.47071663	9.219305888	9.341676937	8.800291615	8.957787066	9.581289011	9.983511657	9.936583548	9.627210955	9.759456655	9.896524334	9.650268714	9.991420073	9.245403538
ACOX1	3.762724413	3.702707151	3.594785362	3.780653899	3.865258038	3.946759071	3.838993692	3.563359231	3.657043215	4.264194228	4.312633672	4.284343274	3.855731637	4.372801215	3.994229242	3.888775803	3.59867061	4.013111624	3.943129496	3.73887072	3.859172784	3.367858398	4.091896527	3.926784505	4.010306678	4.193056889	4.4284285	4.146962719	3.598640696	4.057996912	3.866033798	3.844084774	3.922826742	4.589904137	3.967837895	4.277649747	3.98639379	3.658658472	5.025136768	4.694127743	3.896241595	3.933814339	4.032014072	3.711068226	3.653332364	4.101186299	4.19935088	4.032014072	3.558439528
ACOX2	4.478096434	5.031757523	5.111321752	4.928802769	4.457317696	4.55087446	5.026432655	4.602734779	4.323063861	4.410958237	4.395558051	4.426538973	4.642880414	5.350020662	4.548428228	4.897658436	4.451219193	5.731064089	7.472225185	4.251063229	4.191854205	4.820130596	4.628520411	5.123029264	4.548291944	4.767173862	5.113976756	4.71037497	4.680263962	4.678856369	4.174934222	4.599841284	4.585716315	5.240404195	4.191969498	4.717543383	5.153540611	4.068226256	6.197756782	6.517055614	4.73147585	4.810438705	4.510874048	5.116445635	5.035102256	4.548668698	4.825757734	5.590208045	5.189618325
ACOX3	6.58527684	5.926655334	5.521013772	5.930062635	6.424130807	7.198258878	5.528823447	6.754155428	6.297502337	6.866578082	7.023406942	7.175938862	7.560483409	3.824618424	6.493112249	5.138422644	6.566993524	6.324888397	7.101983957	5.160503279	5.59084267	7.063860214	6.925591923	6.868806362	6.061853368	6.09492387	4.465757652	4.501498965	6.579595408	6.253394455	5.746088404	6.687390303	6.263071008	5.456338947	6.503990739	5.449393718	4.70243787	6.214332958	7.229625146	7.352794852	5.838907922	5.823164728	8.004955623	5.522541964	6.916973335	8.336981193	9.358133565	6.254826744	5.349954611
ACOXL	3.24778592	3.373149037	3.276673242	3.205883882	2.845468673	3.073968464	3.349251693	3.757022422	3.272609078	2.86300334	3.035973325	3.056492992	3.114340972	3.337688855	3.035600685	3.339271714	3.283950598	3.103211807	2.893189054	2.969164705	3.239316282	2.928579625	3.223409366	3.140054751	2.9039572	3.014757952	2.925698502	3.096976096	2.731346831	2.946013716	2.643314625	3.005676709	2.843101764	3.392695082	2.715842621	3.31720187	4.019091397	3.13147317	2.958986997	3.665449191	2.631129944	2.805743422	2.930210619	3.585516099	3.214854962	3.016954363	3.236767351	3.313968122	3.02389791
ACP1	4.376627463	4.417981192	5.268563121	4.41061085	5.261177866	4.929934593	4.430926451	4.799661514	3.885579722	6.130211678	4.024036727	4.578642428	5.184506236	6.05569675	4.554129905	4.553633148	4.239077	4.988168602	4.415049937	5.141749136	5.663694631	3.729647671	4.264328849	4.645905587	5.301372919	4.050442505	4.837529214	4.22939177	5.177483621	5.172170287	3.243260454	4.925093248	4.519679722	3.69769389	5.456315686	4.363031806	5.153837213	4.465149784	4.873067231	5.254260525	5.409893309	6.587993569	5.262003492	3.853560459	3.694135767	4.136035601	4.096224144	5.373491197	3.790740102
ACP2	7.402908576	6.163099	6.40463616	7.109477291	7.171454374	7.241153529	7.380694332	6.670769809	6.466381548	6.901311963	6.984065326	7.123172011	6.533546063	6.373905744	6.981919465	6.682147476	6.733144735	7.355269776	6.90365837	6.671785307	7.013831079	7.728424377	7.168932953	7.375176899	6.533546063	7.253324888	7.226830291	6.956879355	7.010778831	5.638195982	6.713295643	6.169578045	6.304030771	5.427131333	5.875652654	5.770510374	9.029370769	6.062335283	7.220330141	8.009267024	6.892675292	6.351758697	7.265577782	5.449508262	6.908506209	6.556636185	7.12809002	6.226633037	6.482117727
ACP5	7.128232606	6.584146886	6.141073318	6.626376183	7.013168392	6.615228426	6.679509814	6.913073175	8.035262726	7.031647218	6.918100532	7.036134931	6.621899703	6.882484424	6.588105013	6.593060842	6.885020761	6.633318018	7.476560823	6.385989151	7.135585863	6.90091571	6.223832744	6.81407749	6.445931897	6.971181371	6.567604332	7.200736435	7.269125914	8.205465065	8.330297309	8.095580546	6.994637958	7.632008669	6.58501519	6.822886437	8.708590485	7.568011573	6.459510669	5.746414447	7.488602834	7.456572566	7.641468649	6.275686931	6.628608123	7.44476191	7.104750211	7.602904654	6.840089465
ACP6	7.81270191	7.834828047	7.172795107	7.840215357	7.675781756	8.338335372	7.664599195	7.802924941	7.834168436	7.960256041	8.17539398	7.709395982	7.435461409	6.203030714	7.881181478	6.799764882	7.926270718	7.95328526	6.811108739	7.852013166	6.878302565	8.451049212	8.01531773	7.465238254	8.92227968	7.434025196	8.375683456	7.373927866	7.11115276	7.581082906	7.882481607	7.812559477	7.760386909	4.938533692	7.682209559	8.155158893	7.96760334	5.078027534	7.268077815	6.746637986	7.196174216	7.579289727	7.383477092	7.271797814	7.81166126	8.45885756	7.381356877	7.510776388	7.812961151
ACPP	3.762211766	4.146902953	3.845114873	3.044113921	3.08964404	2.830542807	3.466371541	3.134215676	3.644489996	3.430053626	3.736798431	3.040857424	2.974269745	3.175281806	4.043016374	4.223896145	4.760789472	6.566351677	7.806038629	3.214514877	4.645152985	3.128876639	2.706348088	4.761958676	2.939633081	3.544120578	4.570602071	2.779671647	6.928373433	4.032781085	4.610818283	7.299033937	7.666857366	6.344258315	2.896751967	2.983704673	3.258716177	4.941003883	4.66963359	3.941556025	6.225885464	3.174708421	3.201405492	4.219658761	2.706348088	2.90225874	4.253186266	3.41898669	3.553638301
ACPT	6.481895324	6.957502294	6.774925541	6.764911159	6.857023931	6.591582699	7.080160914	7.124033036	6.60905786	6.798974004	6.616603868	6.749200577	6.594415499	7.023637695	7.210297626	7.103838647	6.838133099	6.624980624	6.596294908	6.443305317	7.006520082	6.815927083	6.964033425	6.74747483	6.932997374	6.80436025	7.137034463	7.027754217	6.570082834	6.701803725	6.557576261	6.583408259	6.764089132	7.356938716	6.393842164	6.7018609	6.811960283	6.523082174	8.679711012	8.797158772	6.635119518	6.615075526	6.551101949	7.100014968	6.746692487	6.541723734	6.652283557	6.895706544	6.756444221
ACR	4.222402049	4.512073071	4.299143531	4.285376684	4.237235831	4.864906963	4.838215453	4.454996071	4.23192285	5.094917143	3.799339037	4.162842564	4.566176857	4.172854165	4.480591874	4.886907152	4.305262252	4.219921264	4.588576968	4.417890903	4.25196472	4.235464453	4.348196323	4.607235877	4.274098889	4.385306828	4.87387976	4.631559435	4.326497439	4.280119316	4.344124713	4.281759672	4.304213568	5.075472569	4.161392966	4.29349057	4.339665659	4.8054621	4.806869599	5.433512297	4.237242892	4.28146096	4.388677796	4.253490015	4.08115526	4.158536669	5.199634512	4.433200954	4.404193632
ACRBP	8.710514702	8.759495121	6.694992271	6.281638195	8.199354939	7.002888641	7.101577403	7.593106467	6.882339561	6.544793823	6.449694081	6.207637505	7.243085071	7.988005788	7.22652436	7.065232682	6.654333675	6.724914494	7.780355275	8.476835464	6.765827462	8.513555036	6.947173846	6.807885259	7.849519566	8.006303875	10.3950562	8.336596133	10.06875662	7.377732908	7.56716973	10.98049304	10.64131506	9.004885473	6.584514981	7.480661983	8.579882079	6.581773562	7.056696287	8.410171845	10.8680043	6.878516467	6.929118588	6.944107327	7.989134426	7.055554974	9.634578407	7.432468599	6.849433451
ACRC	7.895172111	7.303576174	7.077933197	6.182222324	7.117842667	7.103980356	7.029899667	7.385939379	7.315388098	7.072208707	7.542118331	7.56189694	7.579233325	6.158397253	6.354588819	6.856115595	7.705428569	7.155292257	6.304851561	6.88915984	6.342164675	7.608429069	7.502975541	7.297574571	6.634343279	7.487729718	7.789571849	6.598534229	7.623989421	7.520537721	8.85443845	7.721493704	7.337179762	7.493674519	8.187836167	8.412136864	5.903248886	6.778087378	7.182761201	5.130269688	7.497134924	7.860403855	8.332223968	6.741939788	7.009077546	7.599788317	6.56190183	7.036193584	7.671697365
ACRV1	3.640718003	4.127717294	3.965762792	4.016518351	3.944665975	4.084732947	3.969418758	4.228737104	4.074366971	3.942513856	3.903390871	3.877819086	3.98643928	4.116568018	4.337977387	4.048551965	3.936672497	4.02107862	3.884642669	3.699053467	3.925453474	3.963240744	4.370650764	4.080351378	4.957084304	4.149198369	3.718391346	4.216974778	3.734432815	4.089679273	4.038537669	4.023746266	3.99025547	4.126098607	4.069567347	3.770807639	3.731041944	4.844227056	4.211660449	5.113810826	3.66310111	4.043987408	4.007079688	4.889614028	4.104379181	3.936196283	4.159390793	4.210176773	4.364796543
ACSBG1	5.488875017	5.159061172	5.510118122	5.497840595	6.090174939	4.790853868	5.564722926	5.201093575	5.650434141	5.701024984	5.080723471	6.702846686	6.451306231	5.761002275	6.088666226	5.227494162	6.12165168	4.875250687	5.256307467	6.803415735	5.535609103	5.371371023	4.315666247	5.618562146	6.029386468	5.807589766	5.798376483	4.617416908	6.462594973	5.643461624	4.583445754	7.245235108	6.425059357	5.359182147	6.346343486	5.555856521	6.738362657	6.403919358	4.873916757	5.328484767	7.528159764	5.139580928	5.251641055	4.597289923	6.208266101	4.988370738	7.441651208	4.617441533	4.180627987
ACSBG2	4.075410247	3.326840288	4.536285372	4.830869742	4.490768115	4.326161148	3.909382124	4.224491301	3.02544866	3.462636599	3.331576463	4.636472787	4.514030953	3.765319904	3.382413891	4.54114296	3.603920995	3.602236637	3.670148261	3.86629722	3.976150876	4.218620856	3.438695096	4.145539109	4.008579757	4.007852077	3.772051474	3.052110773	3.740823363	3.39017759	2.96122607	3.695227147	3.21927204	4.024058903	3.316171029	3.172233359	3.850245084	3.811529899	5.186673209	5.197400823	3.82393482	3.736433181	3.947325032	4.475853063	5.674812767	3.593260074	5.127616539	3.401038342	4.557255272
ACSF2	7.015584474	6.81561224	7.052540139	7.064266962	7.833290573	7.252916933	7.952171908	7.831723902	8.018698397	8.321402684	8.189238247	8.481380527	7.244724794	7.997868703	7.000040098	6.641565998	7.088909525	6.700989447	6.694837666	6.875884068	8.207517238	7.888096875	6.655187431	6.952321129	7.173115475	6.410808324	6.767488141	6.61686094	7.133557228	6.897940581	8.350279585	6.792779656	6.441242606	8.056198523	6.534684413	7.240260643	6.397602709	8.17187333	5.827967345	5.649034286	6.539879978	6.800924827	7.682363314	6.172785924	6.063850113	6.886519094	6.581158165	7.605524255	7.359432803
ACSF3	4.918061976	4.674739448	5.113732659	5.161754512	4.895001055	5.169221682	5.384392386	4.890817997	4.791871374	4.915784634	5.42409947	4.890344279	5.46788228	5.048975051	5.04992801	4.841483969	5.429368466	5.463557022	4.981521173	5.50931069	4.98066604	4.710993521	5.250884413	4.342759515	4.820932273	5.053747256	5.038681928	4.92499796	4.645981826	4.895611168	5.05890138	4.650367927	4.985493287	5.456093865	5.29873385	5.063909358	4.937096893	6.189741664	5.268184292	5.983971646	4.695724056	4.859226639	5.369257345	4.676773543	4.437781225	4.41026866	5.089037858	4.168106512	4.628783998
ACSL1	8.173302986	8.24841979	7.231829673	7.165084262	7.041118722	9.289759083	7.55150838	7.621074736	7.179630297	7.501413801	7.275577749	7.024619852	7.978917973	10.71143551	8.204547585	9.798574627	9.591377262	10.57968991	11.18207861	9.899557537	8.986522585	8.091742007	8.289419435	9.099935105	7.713117701	9.059477583	9.525669328	7.621266968	11.16686783	7.946380103	10.05930941	11.44195952	11.79871229	10.93374464	7.81445088	8.390694877	8.973308283	8.51110942	6.644739224	6.251406349	9.7826944	7.608625752	7.778022764	6.544384229	6.49197991	7.109407994	7.571432938	7.940744275	7.071339222
ACSL3	6.890666907	6.469098786	5.806336619	7.230481604	6.853493062	6.171975558	5.586093455	6.312882189	7.076684878	6.588820425	6.593749068	6.674526544	7.067619355	5.749958932	5.753307319	4.205139112	6.520303615	7.010750317	7.484854535	5.460253547	6.096597496	6.70848392	6.308243844	7.245117609	4.844346001	7.214107713	5.930252192	6.6423747	7.815862059	7.657634416	7.32399623	7.912618658	7.366633655	5.838187906	8.216392455	7.860638858	6.150618851	7.813952957	7.397944156	6.632411492	7.867144071	7.063975933	8.34151862	6.466133445	7.890771219	7.024999184	7.292389605	7.910971923	6.599611455
ACSL4	6.916018698	5.318853086	7.271771015	5.919396066	6.872008234	6.953153393	5.909296991	6.774346374	6.930304885	7.06873333	5.931341727	5.741678722	6.251176664	7.421616384	6.520762355	6.09992415	7.321441039	7.748249402	7.440720915	6.735246749	7.131457797	6.999635687	6.972350743	6.042932847	7.382787424	5.49437263	6.779018384	4.865400266	7.503871971	7.059641172	7.968470799	7.613160773	7.655794159	4.025377702	6.031051878	6.16531871	3.552870012	7.971046306	7.119515237	6.434593252	7.444934704	6.371990193	6.914094845	5.153049727	5.757540248	5.57115015	4.724353371	5.024530854	4.256752354
ACSL5	11.16082646	11.04663514	10.94929962	12.13340649	11.23626362	10.8533355	11.02938928	10.78785641	11.03248581	10.98782358	11.25180492	11.51285186	11.38088698	9.967790631	10.81312428	10.18297952	11.05882914	11.17815822	10.47069238	10.77414029	9.886975402	11.24272445	11.18106272	11.12861948	10.79424476	11.0793217	11.0059737	11.18406253	11.05411754	11.0575733	11.31825162	10.85972267	11.00139912	10.37812382	11.28047585	11.13803394	11.54945774	11.56448262	10.62640262	9.594404297	11.21845111	11.23273186	11.38087757	10.96396491	11.08927197	11.22613447	10.80444038	11.38101	10.47781592
ACSL6	6.658083534	7.35955426	7.311078123	7.306242155	7.083264119	7.163285971	7.28642792	6.61006023	6.627486082	7.026829521	7.790584728	7.631739006	7.419159424	5.524203553	7.362258931	5.484824059	9.294369832	6.681190883	4.901569497	6.528514631	7.095923653	7.543748877	7.859878991	7.19603912	6.78790444	6.949892364	5.778495453	4.205931163	6.305901934	7.763419229	6.176198989	5.848824938	5.944464677	5.545832655	6.524984304	7.817338309	3.452098087	4.334012187	6.339590772	4.898673225	6.434849884	7.408562857	7.405720623	5.666937972	7.288121395	7.52568629	5.362833974	6.250188633	6.823002146
ACSM1	5.128921818	5.383201188	5.377776929	5.429423746	5.393589815	6.033383846	5.481126149	5.137277447	5.466086121	5.801882721	5.205030885	5.426617782	5.575274981	5.335903294	5.236901393	5.773996088	5.513723622	5.576073829	5.417000069	5.229238453	5.349022676	5.354289547	5.806624853	5.654645622	5.281919026	5.414376609	5.213470076	5.66984531	5.437492585	5.101281974	5.287220855	5.585769859	5.218668518	7.020660886	5.115653571	5.484320705	5.619096729	4.887198677	6.182992495	6.489793476	6.078701882	5.551194806	5.617968807	5.377458136	5.44429562	5.35469064	5.784356806	5.489599733	5.047851483
ACSM2A	2.775603204	2.567880556	2.901562604	2.473380774	3.098808619	3.14250808	2.678249918	3.023625138	2.727203128	3.266975029	2.934876116	2.881559495	2.979106861	3.711727133	3.575396759	3.891701701	2.915684139	2.502784339	2.754714185	2.644832861	3.062282235	3.033512173	2.821962475	3.039310729	2.81989212	2.291952192	2.747147555	2.597193822	2.376048526	2.884326204	2.556822064	2.577789468	2.26543627	3.078374841	2.895851736	2.684518279	3.453836612	2.921132514	3.033028287	3.886566459	2.669668199	2.649203912	2.595524311	3.48214176	2.531425366	2.84277767	2.714429434	2.814232192	3.010386399
ACSM2B	2.784833222	2.764309913	2.947548795	2.842237447	2.737128225	3.373539808	2.930663039	2.860559027	2.667941317	3.021548474	2.760013807	3.114853016	2.674380255	3.063907954	2.771739069	3.16555617	3.028559875	2.626306858	2.927864672	2.977968752	3.038708915	2.684266956	2.743538084	2.689338724	2.922650468	2.928261165	3.26610691	2.736881139	2.802386592	2.83393443	2.874503748	2.959495473	2.989599164	3.238248728	3.113812488	2.867568167	3.230712715	2.900982134	2.780752852	4.204689121	2.977968752	3.293307415	2.536344578	2.805775278	2.50033954	2.722508991	3.374247243	2.937750707	2.857299439
ACSM2B///ACSM2A	3.997410963	4.19601233	4.312252979	4.265043085	4.055654567	4.50403621	4.316976637	4.672113578	3.763667454	4.11710344	3.979456685	4.199443621	4.149499173	3.739361524	4.820308632	4.957156095	4.436801382	4.166435473	4.325885935	4.231452669	4.821871948	3.954132209	4.979284223	3.361276262	4.453780984	4.176163265	4.430694845	4.655404742	3.911022083	4.095002219	4.093862244	4.010245335	4.028083999	4.461179543	4.03691592	3.961594712	4.635875904	4.607323563	4.810141161	5.258224045	3.892968853	4.107143511	4.178490628	4.550262044	4.3395808	3.891154291	3.970023946	4.795827404	5.093772651
ACSM3	6.089762023	5.716815403	5.21119785	5.421700708	6.126200844	7.179615978	6.278957665	5.107442675	5.779379254	6.372582523	7.044353931	6.520444908	5.889571306	6.40127418	5.744416378	4.843900473	6.093029143	6.043893175	6.161286377	5.92062466	5.028778008	6.007944449	6.192983202	5.221761889	7.077373612	6.010209145	5.738047703	6.092280028	5.840425151	5.233322688	5.698377813	5.503213793	5.34664844	6.324756518	5.544959452	4.92416302	4.0405693	4.464506985	4.550824277	5.83438206	6.181692956	6.92527812	5.804796954	6.196600959	6.001600209	6.112701426	5.328093858	6.451740933	5.17509801
ACSM5	2.98009245	3.573412625	3.171491718	3.096522678	3.070033972	2.713690746	3.334224266	3.248747628	2.972738878	3.149683791	3.001859333	3.436266741	3.435818565	2.860559027	3.283690096	3.456462959	3.275147664	3.283103158	3.276988904	3.329818198	3.15533444	3.055321484	3.1385062	2.998908726	3.39974373	3.156988914	3.291349106	3.593177522	3.094823436	3.096274033	2.95532922	3.088963714	3.132925097	4.154510174	3.404164736	3.081222904	3.075065731	3.498717533	3.519726523	4.360603412	3.284737886	2.957254615	3.042468568	3.342578295	3.27681763	3.304390312	3.453498098	3.410653271	3.573296719
ACSS1	9.754986052	9.605985466	9.589524654	9.688880223	9.85656588	9.700781373	9.823429041	10.03867935	9.705903497	9.581055244	10.33799229	10.3940172	9.791945906	9.333309134	9.655587946	9.116116617	9.564107002	9.568378772	9.24367554	9.60855245	9.213787715	10.05887291	9.61598192	9.592172022	9.459790874	9.155312531	8.865500064	9.286100939	9.428492775	9.282055084	9.620201608	9.329237833	9.21712292	9.653654616	9.5593161	9.250969888	9.033783148	9.605203733	9.307545204	8.444595137	9.122192246	9.468994993	9.899550152	8.861057012	9.213594423	9.606049433	9.34772408	9.470994234	9.137453295
ACSS2	7.071907439	7.010701058	6.818660232	6.617001191	6.832572689	7.069495028	6.833333765	7.251999695	6.657529213	7.099754938	7.394648787	7.434743134	6.14334016	7.197715575	6.636525933	8.327624872	6.773585583	7.785236162	8.891836406	6.918287599	6.571935122	6.386136385	7.40728094	7.034280945	6.833333765	6.473118915	7.208904792	7.297756063	7.66541393	6.479622926	7.722858565	8.002311536	7.863806096	9.259418546	6.411660695	7.867349573	5.713743595	6.075297508	7.18945989	7.124834841	7.30150192	6.612962309	6.463486028	6.293457596	6.380703296	6.589066869	6.764278837	7.017465173	7.57432344
ACSS3	3.580209755	4.317160331	3.377977243	3.539592382	2.980714069	3.3196213	3.732780985	3.438879472	3.477328165	3.688118041	3.668706653	3.375056858	3.453297757	3.788104788	3.527746927	3.599492434	3.908667356	3.583611459	3.788104788	3.678503151	3.968285994	3.6065274	3.602412021	3.837216323	3.261480432	3.57491479	3.542055943	3.767759713	3.582331204	3.939363163	3.495774448	3.92587144	3.799469549	4.551192121	4.390751166	4.01673596	4.258171226	3.792458933	3.883409816	5.186539873	3.662450496	3.703602536	3.738849142	4.680584184	3.406216093	3.79133639	3.839090077	4.082422528	4.066454407
ACTA1	3.558106435	3.276574244	3.859718244	3.463323594	3.662299753	4.001892688	4.057802321	3.050473223	3.94825672	3.649901355	3.918341995	5.177001598	2.978397475	4.07370161	3.70419456	4.414288202	3.596501595	3.521227329	3.911554847	3.532286002	3.587999859	3.466830789	3.876892467	3.642053891	3.849037688	4.159614965	4.280660976	4.019487053	3.56982324	3.522239412	4.104493821	3.978354222	4.265247168	3.640426153	4.326397798	3.872167917	3.915962075	3.947213795	3.479581799	4.483890077	3.800935236	3.974392765	3.907251969	3.18625594	3.457372629	4.079928021	3.901610808	3.574421929	3.23655153
ACTA2	8.152354675	8.166445308	7.595164155	8.900881893	7.426884294	7.623740544	6.684188069	7.619954453	7.885662414	8.079072073	7.484797518	8.143000956	7.350660314	7.371201802	6.327547926	7.398311353	7.80666748	7.231079581	7.434747635	6.713423591	7.437938454	8.633898701	7.507624589	7.820171149	7.762351212	7.199156483	8.308625284	8.591328501	7.306901333	7.575503882	7.952840445	8.011113866	7.441601501	7.973638462	8.136725488	7.580631492	7.342846268	8.91068986	6.730917491	6.656974093	6.858790908	7.555738886	8.280521816	5.470151842	7.147729101	6.073605034	7.62627698	6.779984152	7.373394073
ACTA2-AS1	5.830360556	6.559087441	6.142830867	6.012441235	5.933155289	6.343804166	5.179947875	6.303093975	6.361855493	6.005440414	6.182574572	5.869309448	5.922638023	6.181286695	4.965230867	5.945669228	6.149355239	5.875778055	5.766633393	5.460461869	5.77682901	6.516110516	5.897611463	5.915327325	5.586438339	5.786926328	6.231913105	7.36655976	5.680748189	6.642520569	5.396992696	6.479552705	5.947168042	5.875273967	6.183550694	6.491868706	5.740004867	6.724469768	5.814255146	5.663811089	5.928173139	7.181037445	6.362000174	5.018350371	5.48231712	6.422565604	6.074689148	5.644440998	5.72066746
ACTB	14.29953017	14.31062269	14.25533516	14.34076707	14.21707851	14.25234451	14.30275617	14.31346665	14.26895163	14.27459821	14.20687841	14.22883155	14.15615758	14.25211715	14.31276841	14.33721433	14.23980067	14.33237877	14.32132245	14.2595208	14.18788652	14.18185528	14.28509796	14.32637305	14.27390893	14.23784471	14.39111938	14.38655339	14.30451242	14.39983018	14.43625511	14.24257713	14.33373525	14.55982463	14.4013525	14.49077008	14.58565725	14.43307621	14.46862582	14.47022064	14.30062316	14.325956	14.24330345	14.20986973	14.2686242	14.23340516	14.36008316	14.27511878	14.32039368
ACTBP9	7.055753467	6.946937637	6.614368406	6.63040553	6.780236603	6.728006087	6.896341368	6.449320197	6.893706882	6.747118988	6.797430623	6.787710157	6.73740734	6.777173177	6.95323607	6.90460898	6.782232232	6.845538931	7.02108469	6.614382459	6.52410644	6.589141586	6.541361875	6.556437824	7.020396922	7.255548256	6.917835023	7.206893681	7.255097629	7.143959262	6.632882736	7.117700878	7.471652711	7.343146892	7.134172849	7.243516993	7.233597557	6.683198978	6.991426334	6.688230165	7.024043809	7.009023948	6.95021318	6.608348136	6.696817534	6.851616717	7.128631499	6.865426428	6.818437078
ACTC1	3.148943927	3.354571723	3.496480539	3.269429378	3.211561428	2.875216554	3.50512724	3.70942528	3.450012054	3.447938425	3.294968754	3.388863529	3.455759205	3.995625076	3.205765514	3.799193838	3.61840794	3.181857656	4.081674176	3.782569219	3.21512492	3.532404673	3.5407707	4.684243389	3.515409816	3.495013305	3.717825525	3.673698894	3.574951514	3.832334261	3.294579984	3.481556373	3.528715618	3.839945586	3.888716063	3.366850558	3.922168016	3.555230323	4.488667781	4.548491916	3.390236741	3.928294231	3.445549721	3.572008253	3.390248188	3.592988953	3.509699816	3.64621745	3.620034664
ACTG1///ACTB	12.384166	12.23891809	11.87509659	12.14762438	12.13103786	12.09507869	11.97009718	11.67261437	12.32413166	12.02479614	11.99840645	12.11899125	12.13893706	11.99138517	12.12956233	11.76468395	12.08837103	11.81461561	12.08746399	11.62833454	11.88339212	12.32944642	11.59888336	12.19857426	11.97107096	12.72712701	12.89147599	13.08288981	12.98012714	13.02119755	13.07375276	12.91679888	12.9158547	13.12111395	13.05647531	13.02154433	12.97773442	12.92962363	12.80432102	12.74012182	13.11344488	13.03691458	13.07993394	12.33664226	12.64326567	12.39672696	12.89689343	12.58874166	12.64222313
ACTG1P17	5.331473231	5.113746374	4.452588814	5.18532985	5.21466443	5.375900379	5.685988799	5.173038255	5.880228495	5.089160467	6.21411768	5.304347043	4.530685634	5.667690297	5.33502071	4.661450568	4.675220505	4.518874069	3.871068047	4.537405588	4.459052818	5.58535138	4.421391406	5.01182774	4.652479721	4.321462495	6.117336201	3.942958884	4.862667238	3.958473285	3.973656258	4.438008594	5.002523718	4.316713511	5.148812732	3.944144108	4.530313098	3.696931735	5.423977139	5.323740756	3.587725008	5.370446394	4.780045241	4.082181203	4.371642814	4.584989397	4.05063244	4.685710637	6.344521538
ACTG1P4///AMY2B///AMY2A///AMY1C///AMY1B///AMY1A	9.447820905	9.74318636	10.06969585	9.605479893	10.04768345	9.766983689	9.644732038	9.757901861	9.473532654	9.832664231	9.954165032	10.20280638	9.818098988	9.394601061	9.633729937	8.996398099	9.707450609	9.354370125	9.042457509	9.699916151	9.661015514	9.50407997	10.0540352	9.600092778	9.701376281	9.071674769	9.368896614	8.679881209	9.708654443	10.27498889	9.6901388	9.575756117	9.650124148	9.394654147	9.505434371	10.06571214	10.41550429	10.36471803	10.03855024	8.693697159	9.836385314	9.991124571	9.820830061	8.63602711	9.804945458	9.531305983	7.640604994	9.627293861	9.338756568
ACTG1P4///RNPC3///AMY2B	7.867799182	8.28580591	8.009101532	7.760432147	8.072296306	7.722103984	7.583013784	6.878243742	8.078088195	8.084972433	7.427877894	8.484027461	7.307650386	8.266684447	7.949920317	7.678472638	7.319676769	7.339465148	7.129038237	7.810380079	7.767999262	7.655445838	7.432290221	7.564015917	7.22178794	8.020158161	7.99648532	7.172781893	8.403790122	8.763702556	8.620954468	8.119221087	8.433951387	7.797466865	7.909772048	8.585933219	8.498308991	8.676672662	7.505658596	6.280947242	7.762838623	8.496433873	8.575093873	8.337299433	8.332947843	8.035656981	7.864092677	7.760407107	8.213538622
ACTG2	4.970860805	5.479323697	5.076452824	4.769026533	5.177569299	4.455092523	4.879091207	4.634735369	4.977905254	4.919953333	4.934528144	5.35093194	4.563337892	6.414657916	4.503970797	4.904477424	4.797727218	4.837895573	4.789687384	4.684382944	5.193286573	5.204951365	4.679778143	5.368496246	4.806697428	5.175835674	5.572894943	6.434193542	5.13943396	5.151548625	4.962959021	5.094106291	5.086536055	5.198416531	5.006168326	5.72990348	7.572257511	5.314793279	4.123596994	4.181031784	5.136988141	4.797359123	4.96109378	4.559893289	4.940139625	4.639366707	4.429889444	5.035342028	4.113679806
ACTL10	6.657674568	6.437560032	6.604608142	6.596215156	6.425902106	6.681714578	6.647580034	6.90700993	6.819775287	6.582229776	6.59652031	6.486149073	6.397093823	6.396192653	6.490205106	6.251538119	6.577807747	6.575333751	6.255477702	6.097285956	6.454549171	6.574936367	6.478959184	6.412354786	6.750407865	6.871562735	6.746847641	6.980916916	6.547922482	7.058866023	6.451925487	6.816317216	6.610084685	6.938939668	6.800189393	6.65731226	7.589489318	6.507632304	6.202896293	7.76646816	6.345358026	6.734927885	6.706961466	6.463314436	6.376319953	6.447956757	6.411850372	6.172020508	6.19506224
ACTL6A	7.666689094	6.694216967	6.553813007	7.125202478	7.209507778	7.210668531	7.220150414	6.339515348	7.174797139	7.427057967	7.393348798	6.45958854	7.418784166	6.464034678	6.672525326	5.693947618	6.24568802	6.700386976	5.975604337	5.979157073	5.674458559	7.003715048	7.251631836	7.588075225	6.825388548	7.282910001	7.204932608	8.335641866	7.66180365	7.977701287	8.092379975	7.50716849	7.223739218	6.008148638	8.010019204	6.855648899	7.379404275	8.420224559	7.342038547	6.666190541	7.80323396	7.585099797	8.193729054	7.325956219	7.574482898	8.031963903	7.933288718	7.635128604	8.938440131
ACTL6B	3.646746772	3.499421723	3.891290874	3.68590489	4.0386719	3.815327923	4.155881628	3.874064049	3.971896172	3.567596006	3.66322998	3.714025309	3.759185561	4.027551315	3.914024397	3.854438243	3.901953033	3.895178355	3.395069787	3.997513945	3.675122485	3.413727426	3.67071773	3.740799021	3.910466884	4.065368831	4.020436694	4.288145101	3.80246308	3.684575386	3.609291104	3.903275907	3.854610788	4.511766927	4.088759977	3.94082871	4.445669551	3.966435321	4.256100472	5.246791682	4.054189833	3.802197664	3.848371568	4.002713143	3.727709847	3.749725142	4.211406429	3.713122244	3.874117275
ACTL7A	3.251196718	4.007477277	4.072549576	4.196764627	4.086516377	4.271655038	3.993531638	3.725636199	3.623720505	3.784599643	3.827813439	3.874064049	3.971445792	4.145214479	3.769527634	4.130732568	3.568172965	3.78779206	3.866091325	3.811820212	3.951847269	3.545274478	3.758816622	3.780224484	3.839469627	4.140767185	3.920316352	4.297992717	3.674662673	4.037529045	3.683404498	3.914832934	4.0317012	5.075472569	4.136922842	4.508649717	4.498378262	4.275419072	4.065368831	4.381485585	3.897064476	3.960410829	3.899965838	3.67930014	3.717668323	4.173163771	4.098773724	3.811976354	4.391085734
ACTL7B	5.83316741	5.961380832	6.053362961	5.956945679	5.962657551	5.833414332	5.809768605	6.240290962	5.758536118	6.050181262	6.139326358	6.005546566	5.639595067	5.955074196	6.158157702	5.635236856	5.953586275	5.957291809	5.8196752	6.193955714	5.642112536	5.866478365	6.050012235	5.999739662	6.09046512	6.151215207	6.229226891	6.528286312	5.980046649	5.947867435	5.799659647	5.751929415	6.202812236	6.734175545	6.105020674	6.078998015	6.539097483	5.982018714	6.759150075	7.015555399	5.845557926	6.139949438	5.727710668	6.027762976	5.480769916	5.812033779	5.669989121	5.847854096	5.95911962
ACTL8	4.924893852	5.116788381	5.11902199	4.86437959	4.882955219	5.042918823	5.315392577	5.067567361	5.036231272	5.089975724	5.499731499	5.138766995	4.543523805	4.689335805	5.058830085	5.400140942	4.765265122	4.973499347	5.186091113	4.993509692	5.267901645	4.925956931	4.829924032	5.219342992	4.972437251	5.07635111	5.166342305	6.077214366	4.645988337	5.062340891	5.002487076	4.807586979	4.700401269	6.11931528	5.08706898	5.048660054	5.666642443	5.363078602	5.130696912	5.966975118	4.512807133	4.888724525	4.760339401	5.550804026	5.385934742	5.590905916	5.073873375	4.965231988	6.157515782
ACTL9	3.695113313	3.559670317	3.484736564	3.533918047	3.441124808	3.484411062	3.629013075	3.22027825	3.641610495	3.811881652	3.498470793	3.670699925	3.313765629	3.445989106	3.840850958	3.540305906	3.494289817	3.57627407	3.550724535	3.368510545	3.227755203	3.499376013	3.776079976	3.703394742	3.427923682	3.48639635	3.759249923	3.869632871	3.268433301	3.433137454	3.546003086	3.502962828	3.596506926	4.153873598	3.948101534	3.858039114	4.209354922	3.798020116	4.447932189	4.239237309	3.593580201	3.79258387	3.460705114	3.321711875	3.40420881	3.692218119	3.646764355	3.646038823	3.478590215
ACTN1	8.566934102	9.472162658	7.866724459	8.101912362	9.170097874	8.825673572	8.925029367	8.082094191	8.234974652	7.813103251	8.203336305	8.321371495	8.513680554	9.131159483	8.599931406	7.325900199	9.146048398	9.698896766	10.10003022	9.32555945	8.018705897	8.973775056	7.934369033	10.74774366	8.200785748	9.252243252	9.624836525	10.24386328	10.86475388	8.880523955	10.10564192	11.48815227	11.36053001	11.19705442	7.898885828	8.367510679	8.945975417	8.593415772	9.977001683	8.241402485	11.33856326	9.000810072	7.535694267	8.18185704	9.082381563	9.017770921	9.961940923	9.350062984	9.611345878
ACTN2	3.696934543	4.537971207	3.996313113	4.388269657	4.462440555	4.102019859	3.96731858	4.404063379	4.374656034	4.26370019	4.226891101	4.382520277	4.344176291	4.599602492	4.310441794	4.499002838	3.967427146	4.314828303	4.49421722	3.934191811	3.644122327	4.133639632	4.231311649	4.410890137	4.551391229	4.575125245	4.819459422	4.683074898	4.173543495	4.569880396	3.816961182	4.12060002	4.722290164	5.272211841	4.529767686	4.658831028	5.026456665	4.575401151	5.225576612	6.056190274	4.457939523	4.604270873	4.23109304	4.383739143	4.571622348	4.116447216	5.021978401	4.326256796	5.217746117
ACTN3	4.302333669	4.112863075	4.619924019	3.964048221	4.528842525	4.385994624	4.476913469	4.753813615	4.40336172	4.758006568	4.655248978	4.908565927	4.669910564	4.567865491	3.819533129	5.373999358	4.628077205	4.464216247	5.19087765	4.705771797	4.846728717	4.363699964	5.636866803	4.383792524	4.340993003	4.336812414	4.317425109	4.982360434	4.915067593	4.877450771	4.561716892	4.69237751	4.311941481	4.993534652	4.41972136	5.601853432	4.987467543	4.724053957	3.954458662	4.401542724	4.444094055	4.435987421	4.736105491	3.613574913	4.080351378	4.432818985	4.741492051	4.313119815	4.768014369
ACTN4	9.508632619	9.222944574	9.149521096	9.285362859	9.445301044	9.171372853	9.713249379	9.812369255	9.098174575	9.383613581	9.598962267	9.655614387	9.314295189	8.557463353	8.9665941	9.582711003	9.422964551	9.478419144	9.159625269	9.50142928	9.249226131	9.503129901	9.305371675	9.046723164	9.388048223	9.404989239	9.231884007	9.834732794	8.990733192	9.4677723	9.29207549	9.352138507	9.300615133	9.394654147	9.433212997	9.479083319	9.467125846	9.732690421	9.721659481	9.264150408	9.273799313	9.015464313	9.161344014	8.371356378	8.794871464	8.492185919	9.045663152	8.777059083	9.189656554
ACTR10	9.763947452	9.846513999	9.735415184	10.55266124	9.776395839	9.652985025	9.975364782	10.05790539	9.544606279	9.599878797	9.868673828	9.715541187	9.936779861	10.08257033	11.1529068	9.868718786	9.35386539	9.576693411	9.515068979	9.574250574	9.684460556	9.669211127	9.694049555	9.995157147	9.20805644	10.20434081	9.750476717	9.982753798	9.807612149	9.995155688	10.40703557	9.895561971	9.895447078	8.543893508	9.901550194	9.795447831	9.642986637	9.687717509	9.743274451	9.46740024	10.11639833	10.20527472	10.0059918	10.17294316	10.32843515	10.62338126	10.78992834	10.21031323	10.37265839
ACTR1A	8.573622204	7.705682879	8.3157038	7.671912365	8.211276532	7.758096286	8.52699679	8.112480056	7.719486593	7.971389243	8.278844547	8.471018466	8.372620003	7.89751943	7.925252753	8.045463953	8.171290035	8.439056541	9.186829361	7.876214962	8.245186819	8.449412717	7.919104891	8.008363475	8.252875944	8.178603468	7.175297332	6.358365486	8.031355821	7.470881024	7.044985964	8.120205971	7.943218565	7.46690295	7.69242559	7.434975193	8.428393593	7.672282892	6.831462426	5.530405722	8.280697565	7.821081313	8.015552407	7.133537144	8.380500003	7.972846334	6.986988603	8.120844868	8.698231255
ACTR1B	8.437903624	8.100051153	8.387901669	8.287213308	8.426831784	8.246923762	8.530438788	8.449241829	8.541910021	8.376522507	8.643218653	8.398731852	8.645543286	8.265345278	8.138535335	8.398075043	8.280827372	8.178086742	7.979486521	8.562773813	8.616628113	8.650157561	8.522225027	8.334669445	8.2381535	8.278662394	7.516646603	8.369536292	8.031835188	8.641519534	8.449419144	7.950501215	8.041370906	7.833316085	8.552092736	8.355070371	8.860470812	7.6011757	8.259743589	7.420278842	8.181585945	8.260434709	8.443209444	8.137969109	8.322125828	8.248731688	8.410457003	8.43116051	8.144015005
ACTR2	9.582401751	9.353315188	9.390537473	8.877019293	9.122869175	9.083453573	9.20053143	8.721173601	9.210791761	9.13301873	9.497814434	8.957461269	9.240052157	9.646446035	9.097926435	9.763543107	9.381163634	9.872414965	9.998667691	9.803989529	9.418835781	9.234797559	9.039244078	9.31491143	9.159217335	10.11551714	9.656094172	9.473485892	10.113734	9.86061982	9.845623038	10.46527902	10.3119491	9.084280731	9.490043096	9.438423701	9.115912368	9.442751832	9.32780521	8.616999891	9.727431354	9.507567869	9.830273739	8.664822985	8.824491607	8.998263238	8.71405458	8.791150301	9.311250326
ACTR3	12.28773498	12.02837644	11.77817975	12.07806691	12.03906672	11.924625	11.80739267	11.49978691	11.86933643	11.87279716	11.98291649	11.76108686	12.1328971	11.5345763	11.68957432	12.37287695	11.56190373	11.77519239	11.85167528	11.91536316	11.54834535	11.54654208	11.17997243	11.81647694	11.45647125	12.20823853	12.07103041	12.30246623	12.31529112	12.22752939	12.00540655	12.33215286	12.50472258	12.54608261	11.83199858	12.11181788	12.60813251	12.16274291	12.1063939	11.94672507	12.19820424	11.86804282	12.17965508	12.3498419	12.23787759	12.42258425	12.37480364	11.94461315	12.31413107
ACTR3B	6.540585834	6.997421714	6.740491505	6.514144374	7.267954183	7.398231755	5.998659652	7.059020719	7.220661267	7.100949318	7.313330282	7.184627785	6.898138502	6.021702127	7.148039788	6.41231399	7.595198498	7.245957226	6.623845826	7.437823202	6.478932429	6.78026146	6.902565105	6.634273462	7.10295435	6.460380104	5.060347387	5.939194044	7.018478389	7.1954274	6.129207088	7.128618208	7.19020039	4.146211777	6.283639374	6.323531367	4.851553259	5.707791075	6.29259344	5.701960699	7.098388153	6.491110322	6.409321681	6.272664682	6.783621624	7.549316251	7.16687265	5.489827579	5.109231146
ACTR3BP2	6.464124987	9.173664951	7.302912832	7.229744977	5.560758345	5.978567555	7.723526119	7.449573256	4.357751707	6.319181237	4.610366032	4.839388073	7.353436501	5.540154234	7.142572108	7.311913341	7.080519537	4.684534428	7.132565337	4.51192107	7.572705162	7.531296725	6.223832744	6.949181567	5.841413632	5.368805327	4.623090773	4.011422945	4.594644749	6.129156917	4.225430366	3.587166762	4.181263728	4.849710354	5.103848097	3.934967796	5.004482547	6.822632937	4.709955911	6.558091011	4.527585908	5.954375673	3.83518649	9.705756255	6.78304053	5.506931087	7.293607827	7.414625874	6.282622614
ACTR3BP2///ACTR3BP5	6.479732836	9.235855929	7.224699645	7.210477682	5.047644057	5.943788001	7.517754489	7.316605407	3.704585451	6.133054275	4.816719982	4.68682679	7.383998002	4.901239489	7.013188268	7.569437385	7.00390621	4.902224424	7.002317511	4.217332557	7.604145551	7.323684611	5.910255457	7.143194626	6.0035455	5.195997652	3.553217972	4.061406692	5.224474864	6.425390782	4.589872475	4.345143698	4.292778988	4.37861166	5.437849837	4.36605855	4.700830333	6.561626288	4.999080648	6.312808072	4.915797508	6.03412422	3.862548355	9.544120761	6.711973397	5.42483032	7.499119754	7.281189177	5.918673989
ACTR3C	6.56022541	6.177528691	5.57076548	5.759129418	6.229115994	5.334679164	5.387941962	4.803137961	5.329138608	6.930410086	5.62860258	6.372800679	5.573046544	4.941174461	5.718902283	5.476871145	5.509798323	6.095062297	4.888824118	6.172166986	5.831794118	6.147730902	5.839267766	5.442744471	5.738252314	5.509798323	5.643271619	5.092059042	5.399242626	6.508642493	5.374609168	5.671263441	5.409488372	5.509798323	7.332442062	4.229979847	4.710717606	5.267575079	5.527863731	5.358728532	5.14678278	5.22703762	5.385755409	5.295403386	5.831635869	5.94804309	6.748253418	4.96412055	5.616663558
ACTR5	8.631723914	8.659069542	8.531500243	8.522466304	8.945247026	8.731551614	8.847023704	9.07214864	8.880725667	8.270063669	9.151124091	9.529999196	9.264508227	8.902818719	7.78489459	9.334113625	8.799111202	8.78665924	8.132227994	9.155721281	9.713499931	8.705245843	9.138164274	8.394826613	8.782177052	7.649746966	8.359267733	8.858625576	7.978496983	8.445973168	8.16818895	8.057436175	7.868180746	7.263123966	7.938993234	8.219122792	7.135742608	7.771193659	8.217391771	8.589934705	7.932838389	8.206080014	8.25550513	7.116932564	8.194495775	9.029924164	7.213631153	8.269248671	8.530955671
ACTR6	8.34201638	7.16459385	7.750083639	8.815077802	8.174361267	8.02642352	7.761718327	7.411811913	7.954495459	8.079081692	7.81650712	7.922007189	8.49505105	7.784527233	7.445277639	7.250481222	8.240267236	8.082866327	7.210731942	7.715826175	7.820572743	7.926344654	8.463105363	8.159438837	8.237285802	8.433090078	8.525725602	7.788751965	8.346570275	9.168971007	8.731368147	8.189588554	8.072652207	5.476631013	7.892380437	7.721059143	7.793170015	8.428651131	8.46575093	7.40561825	8.42089722	8.655009962	8.627886001	8.912988803	9.091786206	9.142811879	9.430614589	8.536093818	9.471537119
ACTR8	6.206565798	5.120899131	5.880345988	6.105921651	5.86302017	6.043192079	6.366905642	4.976036938	5.779326726	6.334469991	6.545110568	6.290868341	6.273732382	5.984326397	5.256369601	5.386318103	6.083253634	6.633156769	6.347055482	5.037992336	5.403761364	6.295188325	6.944039575	6.579944782	5.786904378	6.82726019	6.707592083	4.704582476	6.663663761	5.57607851	9.870009987	6.215877071	5.948158331	7.265777868	6.50363059	6.78698099	3.797974775	6.9117107	6.217902937	3.451978261	5.834415941	7.562019533	6.805448535	6.319696421	6.187450822	7.856735539	6.272910446	5.90184964	6.176644357
ACTRT2	4.303542376	4.288612585	4.357764974	4.399780703	4.613478925	4.265592606	4.519621479	4.421470797	4.379725825	4.233792255	4.414369216	4.338595568	4.072392755	4.779543996	4.648778939	4.434105763	4.17705194	4.550907102	4.351464912	4.758993654	4.568848799	4.266547845	4.433144173	4.443285933	4.393460466	4.666998104	4.768678038	5.176174506	4.216166128	4.543927535	4.414426065	4.563964238	4.600862169	5.143588005	4.444988485	4.780897375	4.698412224	4.456172919	6.091633012	6.008995302	4.613276744	4.779665581	4.591062022	3.915099914	4.334293644	4.262987794	4.581518435	4.46875057	4.705810113
ACTRT3	2.995058593	2.833529374	2.915138378	2.968536253	2.965445612	3.055808965	2.646511995	2.746817758	2.932748424	3.047997063	2.688595333	2.57075909	2.59121574	2.641239417	3.000572922	2.625813114	2.497305876	2.576504052	2.698155768	2.671395744	2.814426413	2.890735059	2.914039377	3.282106832	2.57084147	3.146847969	2.99130298	3.830324785	2.777229049	3.062131742	2.702483382	2.797649589	2.668864799	2.995003823	2.737264734	2.539998074	3.115854528	2.687255174	3.863813257	4.656908899	2.638148871	2.892582731	2.707687309	2.648394331	2.483204775	3.195479121	3.55803879	2.753152039	2.932748424
ACVR1	7.559795198	6.69621498	7.54212979	6.893465988	6.455187097	6.508937838	5.615670117	5.513161552	6.682199448	7.453991709	5.901267725	6.134079298	6.662475543	5.815075494	6.438019606	7.075567947	6.312812287	7.057530236	6.487497847	7.101667622	7.082594728	6.778631204	7.157607874	7.199856439	7.789548547	8.744301864	8.062516916	8.782535354	7.923237967	8.590921268	8.671356364	8.252108328	7.562731362	9.124874358	8.500170417	8.635474751	8.382011908	6.753569066	7.884165103	7.893571599	8.198229124	8.27124335	8.207972588	7.033614026	8.115541298	8.796565287	8.903951971	8.133662258	7.362711172
ACVR1B	9.412009537	7.492771079	6.805814016	7.869039252	7.644576237	7.740543059	7.412569767	7.066592033	6.761345376	7.386872141	6.690821335	7.089580336	7.701435549	7.552220797	7.264791173	7.429252681	6.902911136	8.251540993	9.750991576	7.416169862	7.489326194	7.592971946	7.061880813	7.189700482	6.488356635	7.545068898	7.899014335	7.54314051	8.153238588	6.779689188	7.976152671	8.500370176	7.879138484	6.683130552	6.410723773	7.467475431	6.419379221	8.086915619	7.53516739	7.440519868	7.700871587	10.57532488	7.187935823	7.728459426	8.297547111	8.212703671	7.530014559	7.158564566	8.096648893
ACVR1C	6.151582597	5.69777491	6.679400376	7.297502653	6.075177299	7.027009457	4.923077241	4.222098258	6.683378913	6.451570043	6.809154024	6.385478405	6.762220467	6.89668217	6.60724732	4.837682709	6.304930134	5.938362453	4.838043131	5.573375702	6.524388978	5.875452784	7.049072217	6.150000955	5.944101193	5.858354915	5.152862239	4.141664211	5.816404218	7.562943128	5.571186021	6.456559799	5.921832106	3.305258116	7.216405894	6.264999309	7.891047124	3.455462745	6.635737697	4.506637716	6.251239668	7.420761677	7.122675682	5.468947342	6.789882142	6.346929053	3.736987577	5.962747835	5.61745048
ACVR2A	7.447251617	9.021223606	8.090602	7.980069747	8.858751319	7.61898344	7.740959649	8.022247056	7.720834238	8.477273428	8.131997409	7.817490333	7.728576476	7.159784201	8.004740264	7.996778073	8.538995928	8.444804154	8.281385871	7.929959323	8.499540647	8.059268045	8.146823803	8.584880736	8.175719774	7.438269102	7.61339639	8.040312634	7.540582494	9.422300451	7.387911673	7.41424586	7.070948434	8.327750116	7.448815792	7.887940912	8.03919032	7.562249411	9.020570034	7.051741703	6.724041753	7.817490333	8.007519668	7.707155903	8.374738336	8.24215309	7.955082995	8.244443435	8.748306475
ACVR2B	4.29426514	3.678461757	3.772560092	4.318573033	3.668099422	3.996396107	3.321298878	4.248500215	3.790239178	4.001453844	3.718270457	5.312128031	3.622917579	3.405624495	3.442134301	2.970183122	3.252658257	3.431202244	3.213467034	3.113258824	3.907443738	3.545105801	3.355606306	4.288886028	3.332999665	3.62827738	3.39124219	3.369898481	3.601945351	5.449434919	3.317372171	4.096690623	3.749062993	3.384621075	3.507171635	4.411753834	4.019091397	5.553612625	5.117358025	4.263244383	3.418833003	5.314651413	4.114850113	3.769904677	3.073146037	5.314276621	3.854866571	4.766980371	4.132315896
ACVR2B-AS1	6.16089698	7.139203911	6.218845137	7.048447348	6.041800565	5.820801324	6.530896139	7.054265238	5.918561134	6.016584621	5.195820574	5.683562374	6.468612066	6.612914078	6.53497494	6.926885049	6.115749607	5.622940489	5.971958259	6.24746814	6.713723428	6.534489592	5.896372292	6.996308132	6.547018721	6.177047503	6.083061651	6.509931323	5.71438627	6.282172454	5.683461458	5.53581252	5.97587435	6.548677079	5.844198484	6.307505662	6.023781137	6.410528458	6.686078358	7.01768798	5.791905821	6.032326654	5.428291273	7.843565389	6.777305157	5.666830007	6.792000948	6.908639729	6.934993745
ACVRL1	4.765846219	4.913762364	5.012339639	5.11113713	5.331297234	5.178368604	5.367293601	5.301055805	4.958021447	5.260877797	5.304866931	5.388757976	5.316608166	5.519202588	5.246465575	5.018650991	5.15621158	5.201488225	5.775534286	5.419133215	5.393849487	4.978042075	5.136953237	5.212555691	5.211550955	5.313126086	5.436451513	7.598285066	5.383736926	5.933375184	5.882714056	5.164048924	5.321594129	5.585035005	5.153593836	5.223761917	5.042799632	5.026070366	4.858602386	5.816920483	5.147663676	5.363463981	5.254606474	5.264378443	5.115631896	4.811352328	5.715002892	5.513844695	5.185792227
ACY1	4.649445694	5.200931379	5.174144232	4.997645675	5.174886298	5.177203378	5.171158059	5.067685503	4.720294829	5.026070271	4.872512344	5.062169221	4.920385103	5.448073299	5.300506337	5.280747016	4.917292991	4.870605434	4.778840407	4.934089623	4.737394955	4.851269081	5.16234143	4.936857759	5.224502069	5.283521638	5.145115539	5.466734277	4.971684627	4.925956931	4.962634099	5.192308578	4.924589438	5.472717227	5.211234785	5.173978647	5.523694253	5.08307867	5.99451275	5.931453925	5.131320709	5.220647511	5.25939109	4.849674274	4.960365296	5.538317397	5.367080629	5.078375662	4.915067091
ACY3	4.084159458	4.409248976	4.708134035	4.955744577	4.390209199	4.541894963	4.747921095	4.55625275	4.395653489	4.415597915	4.158247677	4.817970732	4.258528122	4.587037536	4.812577958	4.849133391	4.099957231	4.475922386	4.271727381	4.679302531	4.017482122	4.255984324	4.409465494	4.263588978	4.819038437	4.627046553	4.601620239	4.528194957	4.39734279	4.301448948	4.237712663	4.59604916	4.566995579	5.473350263	4.582957998	4.683959111	5.444102645	4.155193274	4.383439998	4.791920254	4.43189524	4.388132933	4.530990884	4.073172389	3.861913773	4.581040068	4.58687909	4.478704656	4.510996969
ACYP1	10.06336246	9.858261185	9.710620357	10.05597221	10.34468083	10.25536754	9.944050967	9.747089896	10.80323803	10.01923308	10.3906124	10.20104844	10.22141969	8.865114663	9.754941317	9.673329461	9.574507837	8.816753272	8.185069991	8.910282211	9.479416396	9.773843308	8.704714358	9.92017555	8.85888321	9.588570797	9.893956593	9.121611429	9.644990521	10.51137104	11.87623645	9.57954703	9.70637338	8.113162155	10.86203341	10.32472221	10.03881197	10.24803561	9.959040961	9.865435878	10.32384815	10.34565981	10.22291696	10.19644531	10.19272049	10.58665688	9.778492337	11.12915278	10.40762986
ADA	9.513804411	9.33840061	9.103452377	8.583154698	8.751998176	8.869979098	10.00457473	9.612196846	8.757046919	8.658159499	9.374529657	8.802810492	8.840037728	9.02964689	8.474822776	9.06153163	8.890701182	8.966588064	7.741959209	8.548789779	9.081770467	9.105465696	9.142974769	8.663123034	8.712495128	8.386873137	8.129281556	8.3492002	7.839449332	7.745570252	8.387248961	8.452224277	7.53399633	8.931280741	8.980684462	8.114130118	8.402628499	9.041015535	8.680238472	7.38481984	8.720914976	9.069118361	8.55223937	7.808036482	8.921305554	8.334916951	8.757999131	8.613847955	9.351730541
ADAD1	4.588581578	4.684933425	4.541759789	5.103352522	4.07600274	4.459318799	4.491318627	4.404155892	4.20892635	4.227445636	4.282185987	4.551989681	4.181888097	4.338881965	4.383768862	4.412509426	5.685838668	4.119790232	4.13180764	4.200750816	5.530189547	4.726867986	4.161418202	4.796460076	4.860329806	3.940622995	4.562602683	4.366283133	4.291750441	4.046785845	4.218126792	4.316305041	3.855537265	4.323659235	4.757511455	4.462983705	4.595950736	4.750789461	4.564346349	6.024356479	3.752658247	4.23751842	4.446322876	5.73681941	4.645988337	4.635760708	4.48904187	4.399698989	6.337321045
ADAD2	5.859045459	5.970496104	5.773603964	5.910410049	6.072458651	6.034757929	6.40504428	6.001686258	6.320104685	5.897631247	5.944013458	6.01575217	5.748343941	6.106338527	6.173760562	6.229007473	6.031658541	5.859812992	5.927016072	5.969199022	6.007756294	5.792325351	5.98962591	6.218581335	6.174220776	6.417605959	6.336303103	6.406542514	5.839526874	6.055794886	6.061885414	5.996370854	5.903320636	6.886461241	5.922582325	6.075105591	6.667220373	6.010083399	7.296963229	7.493105255	5.854671601	6.285273909	6.070428649	5.980473051	5.914582327	6.082149884	5.960417844	6.245684348	5.713604698
ADAL	4.910362046	4.775377722	4.715376097	5.265228315	5.208750176	4.738562828	4.866871951	4.894811773	4.725296139	4.726472456	4.651493123	4.608487145	5.938535342	4.364962858	4.712595953	5.576158796	5.439865421	4.631452915	4.716754651	3.549920301	5.026456665	5.024653128	5.140533832	4.975598067	4.391761993	4.681212956	4.625178433	4.586652333	4.826460648	4.565927373	4.067088849	4.499537106	4.379323611	5.015967616	4.555959059	4.622228749	5.118239209	5.260809897	4.222978048	4.552321149	4.245459284	5.30988278	4.899621522	5.921079422	4.938679814	4.899183833	5.13655245	4.808734856	6.239874983
ADAM10	12.22177238	12.07254183	12.11592306	12.14263548	11.8186091	12.09816669	11.51691221	11.64456003	12.62802245	11.8311024	11.77720491	11.68787189	12.11936807	11.39707525	12.40438075	11.51961184	12.16981359	12.44904741	12.17676088	12.15747742	11.63808389	11.97870976	12.63519533	11.90927803	11.94806806	12.53256452	12.30890214	12.0986238	12.36411072	12.4666104	12.40150282	12.19605109	12.12960322	12.30910836	12.6304495	12.35687633	12.31506842	12.74912812	12.58097557	12.72135783	12.19264128	12.43152717	12.29811726	12.43968548	12.45898438	12.42275856	12.27799139	12.1988849	12.36360177
ADAM11	4.457987696	4.386372879	4.586987946	4.567527987	4.408304804	4.613817091	5.100191017	4.258340163	4.778168279	4.546786271	4.683290574	4.737913645	4.278079244	4.779563733	4.532059514	4.58783564	4.551378593	4.457987696	4.407200716	4.732427857	4.266408405	3.98750376	4.626333889	4.716971862	4.611931369	4.780097804	5.225665443	5.082493095	4.577109007	5.273652974	4.563144102	4.681937579	4.891189194	5.546137613	4.567205299	4.641777642	5.251615152	5.165942895	4.715997769	4.419121513	4.697317779	4.72049537	5.005200321	4.127944698	4.256166855	4.139547938	4.44925645	4.431588995	4.602336169
ADAM12	7.550457986	5.262515671	6.877740498	6.766896009	6.901753976	7.695337065	5.298040079	6.073665805	6.946574723	5.683218245	7.372296302	5.536557145	8.056282762	5.117759966	6.578755448	5.540132163	7.678018237	7.730004649	6.592291361	6.933909727	6.307941758	8.452106393	8.206943802	6.171529682	6.116338712	8.392462374	6.285516788	5.236498822	5.272341579	7.187893914	5.569536769	4.758927837	5.083167663	7.39524829	6.076566726	5.925673945	8.042670459	7.301504858	7.0124272	7.573441254	7.129598369	6.462855575	7.023278448	5.481431821	5.645744408	5.531930588	6.437223736	4.772955904	6.685815125
ADAM15	7.288543722	8.002392377	7.460338476	7.62750086	7.558106811	7.369528433	7.740376531	7.998968631	7.361613509	7.345135335	7.764127849	7.793289205	7.605330611	7.583013797	8.030101874	7.821683309	7.801417255	7.730004649	7.791463652	7.508720397	7.464522966	7.502368368	7.646023527	7.705074909	7.770542389	7.683196126	7.464336785	8.195027271	7.304815681	7.440205803	6.946937637	7.262364856	7.265624245	7.585026283	7.45428718	7.483860506	7.256706178	7.365572158	5.949187683	6.250219775	7.213638292	7.554916783	7.375863811	7.922252056	7.844421041	7.278892917	7.614433039	7.639441173	7.546044601
ADAM17	9.871104894	10.64691388	10.9411042	10.82073481	9.915204984	10.42157518	9.599195327	9.494751407	9.797901324	10.03044666	10.1116101	9.432472319	10.10730883	10.93456998	10.54177733	9.953261013	10.06729267	10.34069249	10.50284957	9.939623954	10.10441476	9.824706549	10.03044666	9.864491065	10.13794722	10.13633535	9.923008013	9.444603709	10.19797709	9.700946976	10.14609982	10.23869379	10.15187558	10.0847796	9.846315888	10.3880989	10.02448983	10.22408782	9.203960364	9.732075836	9.900124909	10.24379721	10.09334035	9.674150334	10.09850736	10.09121637	10.03212396	9.494969112	9.724994655
ADAM18	3.336617596	5.574383851	4.076254828	4.246646574	4.308805235	5.625492564	5.768327786	3.861213649	3.181980751	3.073634685	2.491229454	2.98028847	4.007505077	3.685965638	5.945114117	4.164033576	3.935964857	2.768177448	3.281651954	5.136408827	4.878909846	4.405951596	4.058826868	3.348043091	5.149820965	3.076963219	3.335829232	2.772824102	2.769442843	2.633063599	2.448368998	3.143686639	2.990628473	3.045375615	2.808363627	5.651782524	2.999118896	3.227870789	4.688843198	5.207117765	3.19502463	3.178628314	3.96038981	6.865366869	3.509313411	3.120530627	6.684825006	6.17844079	3.517425659
ADAM19	12.34393531	12.17343972	12.3382245	11.82510102	12.16824829	11.89463155	12.22862351	11.77078418	11.8786793	12.30885485	11.97414791	12.54504062	12.03821407	12.19442061	11.87377307	12.54297161	12.11159624	12.23963271	12.2328376	11.97170662	12.4727569	12.06525906	12.28409783	11.91063848	11.95858862	11.71483391	11.88800977	12.05300483	11.52896908	12.29183737	12.01288318	11.57153966	11.98209073	11.70445379	11.96329395	11.6263674	12.14981711	11.64514594	11.44247122	11.90184715	11.39657762	12.09415874	12.04674039	11.67966567	11.76450112	11.84755906	11.25659793	11.70583218	11.49596381
ADAM2	2.703821341	3.459217271	2.887792685	2.768358158	2.72043084	2.235344119	3.074681131	3.607190233	2.668107755	2.490471611	2.966730236	2.901850421	2.71149716	3.100330713	3.179327252	3.588457417	3.427810357	2.320241199	2.797016478	2.882704948	3.650181979	3.46426803	2.866457082	2.892405255	2.612449512	2.501846959	2.585544755	3.655744079	2.63729866	2.683983197	2.609988878	2.525767783	2.412897484	2.890003605	2.928498311	2.768718559	3.242769904	2.805482301	3.117941405	3.704069932	2.489351218	3.158524727	2.702643494	3.168073948	5.1390721	2.866183554	3.356190428	3.221608048	3.411320295
ADAM20	3.734368556	4.725574118	5.160339639	4.367076025	3.823386135	3.457549345	4.411808426	4.381378418	4.027138787	3.872324783	3.660179663	3.748383804	4.210937517	3.381392151	3.371255838	3.921073627	4.794200161	3.692001019	3.836846008	3.763077767	4.660360612	4.135525003	3.496289524	4.868867467	4.13895578	3.818766078	3.687573594	3.617942306	3.303579822	3.522239412	3.328289746	3.606908076	3.612812785	4.672434254	3.915983546	3.217235626	4.249025434	3.715962132	3.718857023	3.127527897	3.687573594	3.947084918	3.628822415	5.93815368	4.296659846	3.912731889	3.710150011	4.88450906	5.186847736
ADAM21	3.937486062	4.10050881	5.125072506	4.692413772	4.132671996	4.088529909	4.514289368	4.771931174	4.45037768	4.726472456	4.184695883	4.07510442	4.014787389	5.054381753	4.400495007	4.516534387	4.21567304	4.048775137	4.1862836	4.37581561	4.463803559	4.450867903	4.22071499	3.919773724	4.219090417	4.461554801	4.451423333	4.497842097	4.233925632	4.040624466	4.156410789	4.220595239	4.316944986	4.529257264	4.248919854	4.659945495	4.891537986	4.44832425	4.386769835	5.486176204	3.959677297	4.290446921	4.696537561	5.034580535	4.192215662	4.518087194	4.638274456	4.751743959	4.828504463
ADAM22	2.603472688	2.894341383	3.290369614	2.849482987	2.734762222	2.705245309	2.810071571	2.06576704	2.520650632	2.702181608	2.138271253	2.276048993	2.113723209	4.465024092	2.982106963	2.737740518	2.093981086	2.702351178	2.558911962	2.400691936	4.354928494	3.014159514	2.25901968	2.923203812	2.816270211	2.335931957	4.560297959	2.210270214	2.422432029	2.86331889	2.249042327	2.498312172	2.324704286	2.401696897	2.501825565	3.858039114	2.657773962	2.756026203	3.356728511	3.159626048	3.71880891	4.772423933	2.342055982	3.127759292	2.739614447	4.462643581	3.182592038	2.592388533	5.643271619
ADAM23	4.899446112	4.840087236	5.614647028	5.300998619	5.622526646	4.480751463	3.863417092	3.910601515	4.384505488	4.811155987	5.58799281	6.18673823	5.38189778	3.256387061	5.657779432	2.835791617	3.12027007	3.596877389	4.952651474	5.132501454	4.394068354	5.18752912	5.085714235	4.242071896	3.280948414	3.781132827	4.919501921	4.044216327	4.427486409	5.563080088	6.394940238	5.368452614	4.232539654	5.882468462	6.125517815	3.694343612	7.312598151	3.317586346	4.440906511	5.487360772	4.739223055	7.836839661	6.683731246	4.716207565	4.630296741	6.526937054	4.082101406	5.441809036	6.038832283
ADAM28	7.68112867	7.767417497	7.536864523	7.287824176	7.88366393	7.545888885	8.081560011	8.283595491	9.159905909	8.612266939	7.79044251	7.162898923	8.000308443	9.276447857	7.986792988	7.59850885	7.861054757	7.60694482	8.699079755	6.960309165	8.273985165	6.50246826	6.813969323	6.579937615	7.921440305	7.70252528	9.709810148	8.428229984	9.532673495	8.218082586	10.53931363	9.83128911	9.931084459	8.707444346	7.804914138	8.993317296	8.431347386	9.286522476	7.473304644	6.764279392	9.824782597	7.240155616	8.497362125	6.028206534	6.112908739	7.381520214	8.170641912	8.061825359	7.031930406
ADAM30	4.536896047	5.935009629	4.976398549	4.831436096	4.987456045	4.650472595	4.828523016	5.267879451	4.786904038	4.672290718	4.696272704	4.55216249	5.251692721	4.316180516	4.876224024	5.355106601	4.691773786	4.419174152	4.718468301	4.7186165	4.957553291	4.292128232	4.52914937	5.503124449	4.550387233	4.238508173	4.350363721	4.777987543	4.236002064	4.219394642	4.61203218	3.996752423	4.293574452	4.808230429	4.607623906	4.762473449	4.931939878	5.084368233	4.281254427	4.236611242	4.616282654	4.507393352	4.36258024	5.987061245	4.521234054	4.63979421	4.509214132	5.502435962	4.674643386
ADAM32	4.284209831	4.734431419	4.622868741	4.048211431	4.285466328	3.905321214	5.46430052	5.891795229	3.417658542	4.608716697	4.064942426	3.916486996	3.997490186	4.144396166	4.587003845	4.612137441	4.32083069	3.895985901	3.715890836	3.941121832	5.661814634	4.498466382	4.188337867	4.274604568	4.275804289	3.957895335	3.947478309	4.067299254	3.636048854	4.242287635	3.78360804	3.926811254	4.092316854	4.859750882	4.379490992	4.332328266	4.628049855	4.352921758	3.746590393	4.773321507	3.711059533	4.024860552	3.865080042	4.700879193	6.005678956	3.49741558	4.550107223	5.617648229	3.697368054
ADAM33	4.161532832	4.493095605	4.579058927	4.518092934	4.677595992	4.100131064	4.68289714	4.411950896	4.337525688	4.239037927	4.302862548	4.31184664	4.115584545	4.94291958	4.807545272	4.863735727	4.273950898	4.300353743	4.698412224	5.304553926	4.641816137	4.478259718	4.461556885	4.376366512	4.494640739	4.501785662	4.935366209	5.056206686	3.937777811	4.514416907	4.679539723	4.230898354	4.421546402	5.147718709	4.786806702	4.739346532	5.277728496	4.602810892	6.334065353	6.168375954	4.177687837	4.605209289	4.242495749	4.968669067	4.620588511	4.178709222	4.788711848	4.670291232	4.841425877
ADAM3A	3.769130953	4.335774053	3.962870945	3.889238575	3.626253985	4.249550136	4.152614564	4.417996052	3.697353139	4.565189488	4.281411141	4.071524079	3.79321445	4.735247218	4.155880149	4.265662824	3.741269011	3.904781969	4.014945052	4.369296887	4.98066604	4.336644285	3.952345733	3.655678926	4.092634401	4.333382591	4.241521538	4.107291569	4.020129012	4.341203531	3.770716734	4.185970668	4.059819859	5.281932015	3.841218909	4.138106718	4.291953475	4.108549504	5.042787563	5.619955	3.745753494	4.223334091	4.137956772	4.877948014	4.205896668	4.316179786	4.397479361	4.597765267	4.887622894
ADAM3B	4.27071922	5.070560237	3.716761906	4.129639204	4.219916652	3.462269205	4.803768196	4.704160769	4.027206364	3.91970446	4.182287677	3.824969538	4.217677069	3.663092381	4.467632224	4.189681509	4.174700047	4.02071642	3.610196564	4.374433795	3.981309568	4.61540686	4.11562506	3.891540785	4.188841891	3.962351266	3.952060626	3.941405773	3.154931135	3.877635039	3.726970848	3.651049861	3.554303943	4.935836926	4.113090628	4.172755092	3.504146508	3.64314347	4.872392938	6.779421701	3.505664832	3.556803596	3.474444699	5.395908232	3.98982174	4.148535897	4.088757736	4.607035061	4.415901366
ADAM5	2.713019939	2.809414957	2.63112313	2.71617791	2.758752168	2.995720543	3.253561974	2.849073673	2.873546921	3.020716256	2.852084842	2.842755627	2.656625493	2.828781635	2.862727443	3.066566198	2.776822742	2.784935269	2.702202333	2.599276124	2.957722443	3.274527464	2.627541348	2.583710027	2.692532111	2.886407594	2.671379254	2.779671647	2.347286673	2.64828812	2.589352427	2.492338361	2.710534401	3.318600493	2.638255028	3.052457024	3.196123088	2.858726243	2.162665221	3.514549548	2.619548392	2.809153644	2.743824487	2.70933056	3.659462173	3.053602866	2.951671288	3.667987992	2.753927285
ADAM6	4.466137929	5.025910259	4.579051103	4.187721445	4.30936079	4.378403022	4.491044095	4.748444242	4.544806686	4.469160038	4.288111987	4.598203384	4.477841593	4.832478582	4.675646668	4.792024204	4.750779695	4.209989347	4.373641908	4.552575609	4.560482679	4.628420115	4.63121731	4.480167223	4.999463581	4.860745021	4.711847988	5.20695614	4.468932824	4.618020283	4.603918867	4.371771764	4.645988337	5.075472569	4.533847964	4.691740521	5.089407615	4.619411998	6.447485503	6.371885671	4.648330193	4.832478582	4.59160073	4.763325414	4.159179135	4.213924051	4.527878987	4.391318979	4.749241537
ADAM7	3.665134272	4.013860944	3.881601257	3.980206087	3.556652728	3.570307171	3.70638242	3.978192639	3.888211318	3.438192576	3.638580409	3.84204457	3.802775898	3.77576135	3.766332438	4.067461939	3.964482655	3.577233905	3.697105522	3.503945101	4.019091397	3.592157857	3.617228308	4.019091397	3.498193245	3.9203433	4.002128233	3.972434594	3.450280282	3.892967813	3.21201037	3.694829594	3.554303943	4.290293493	4.019091397	3.944813443	4.338363586	3.729869469	4.859311807	6.251906954	3.785168686	3.604286928	3.976865783	3.856742858	3.892928306	3.49393931	3.576849937	3.921241716	3.884662056
ADAM8	6.067079071	6.210156691	6.245124773	6.128836196	6.096649502	5.751673375	6.391943552	5.961651257	6.011359541	6.084234461	6.219360874	6.020515698	5.999923716	6.18643939	6.187447274	6.448557902	6.066472943	6.22036961	6.512503053	5.991117309	5.842466915	5.960234387	6.389572304	6.452064475	6.665229663	6.375765788	6.220343533	6.409578001	6.330839988	6.218302025	6.033585801	6.347365377	6.389572304	6.562595481	6.243030115	6.333290379	6.596900461	6.027307575	7.556242239	7.432039941	6.063848942	6.231993071	6.083754578	5.911301628	5.677540863	6.04507501	5.963761591	6.093585496	5.719381822
ADAM9	4.99459298	7.116667921	4.374151325	4.674273342	4.286106838	3.905709324	4.979284223	4.441205931	4.229979923	3.0808846	3.647342256	4.048829769	5.072450795	5.645232509	5.775980584	4.784184989	4.973950326	5.805951706	6.770139236	4.59771818	5.61729004	5.208942203	4.00965621	4.583649744	4.901085402	3.650660356	4.328730873	4.33770239	5.878256871	4.655576595	4.156702316	5.58588359	6.117257385	6.245233608	3.981724637	4.726351261	4.793327796	4.659403191	5.406032581	4.49717944	5.519651653	4.375626337	4.348133345	5.371514927	5.584717772	4.72352118	3.216333358	6.973957294	5.034623272
ADAMDEC1	3.522010258	5.114987814	4.215001489	3.46006321	3.253357873	3.408922026	3.176352842	4.216229086	3.04848835	2.952684915	2.466005986	2.708306932	4.275014282	4.931167967	4.278409723	3.472696317	3.286293473	3.129441413	3.860184462	4.728559738	4.74380686	4.002457252	4.530152313	5.609374748	4.297188231	2.28834076	2.885425363	2.922708576	3.543433418	4.589433893	5.503210741	3.371737655	2.996241226	2.203123647	2.813580707	2.474593678	2.837738226	2.805807843	3.224031139	3.153912242	3.057492951	2.902228244	3.082854036	6.360106633	4.557933171	2.541929265	2.895616655	5.57001114	4.414988164
ADAMTS1	3.608542307	3.975732274	3.950526817	3.81435133	3.568210136	3.766678445	3.718122408	3.668018849	3.491541609	3.740098811	3.973514689	3.927731541	3.814453051	3.609905949	4.580849296	4.782272659	4.254168494	6.833737446	6.599916469	6.550661901	3.666682806	3.826489334	5.363078602	5.138637403	4.527116261	4.465576218	4.221642858	7.649913123	5.271766627	4.41544811	7.488015558	7.400689016	4.971512507	4.50714564	4.112970263	4.008217391	3.961412001	3.983854345	5.689186937	5.727449438	5.455506929	3.870864386	3.630363737	3.979603504	3.779920766	3.987108494	3.874814751	3.820182723	4.205892812
ADAMTS10	5.78118394	5.800307373	6.296816978	6.160505454	5.917325214	6.088562416	6.769809998	5.983651619	6.024213842	5.96647304	6.248634006	5.918944713	6.010494225	5.875602679	5.804213592	6.116118144	5.62438576	5.608536727	5.892631631	6.300984647	5.907869346	5.831047562	6.259680716	6.357727873	5.883820296	6.044987465	6.423119176	5.952903267	5.644918223	5.752459817	5.472740333	5.767213932	5.92084685	5.944954409	6.12413104	6.341228289	5.846009571	5.81665841	5.925601717	5.272991723	5.942346002	6.112987421	5.868294119	5.902542365	5.921636186	6.287695834	5.688295089	5.541718197	5.82430362
ADAMTS12	4.88363137	5.694743379	5.170101646	5.515405789	5.176252891	4.877270706	5.59263491	5.938989287	5.104271801	5.043655596	5.188340164	4.984066065	5.096689692	5.530670178	5.679295471	5.355455258	5.329640733	5.286351892	5.634730191	5.127618981	5.348774131	5.61148205	5.125673255	5.266212334	5.080694354	5.535175835	5.866602853	5.634815288	5.344263268	5.142967107	5.364194092	5.179045601	5.373089793	6.532018901	5.342013482	5.499203011	6.016634379	5.674025472	6.342619612	7.474038221	5.067685873	5.360978831	5.204467477	5.965063635	5.282599338	5.148494701	5.446040545	5.588045531	6.005804208
ADAMTS13	5.051524069	5.881289691	5.745214664	5.887184826	5.942676475	5.492132042	6.0402227	5.91946428	5.425758897	5.940994094	5.806625232	5.788678493	5.397123198	5.829392428	5.647279487	5.786850873	5.886550236	5.72096562	5.129129214	5.544260523	5.510003015	5.430482774	5.683859615	5.728161471	5.752197013	5.777170157	5.855648976	5.799784276	5.536542465	5.639326724	5.507927702	5.623057356	5.583644366	6.283897151	5.676741326	5.582502645	6.048774731	5.728835966	6.898546445	7.066620527	5.620257104	5.4851422	5.695859399	5.947084816	5.553394674	5.90972826	6.018889095	5.989160617	6.001586392
ADAMTS14	4.277147849	4.581414523	4.259622069	4.432848955	4.304875848	4.66191446	4.545787771	5.026878172	4.794347013	4.662477535	4.637460767	4.551989681	4.7118922	4.863599265	4.775857364	4.623906293	4.682763179	5.102702232	4.436915959	4.474863079	4.613452511	4.729562614	4.799548864	5.075120225	4.46461668	4.840110726	4.540690516	5.012537545	4.838583216	4.662349095	4.780359051	4.846817733	4.731798761	5.296230408	4.909651997	4.947702642	5.026456665	4.691045392	4.939953685	5.33175371	4.649978201	4.54360156	4.867778	5.042335343	4.4502024	4.369422141	4.865157907	4.819655872	4.627907083
ADAMTS15	4.976375322	5.063429751	5.232017799	5.063236634	5.225457901	5.245918478	5.308676442	5.262725603	5.582306008	4.940465562	5.216261219	5.367638771	5.254654595	5.568409128	5.118596411	5.434057074	5.171699155	5.217328803	5.080602709	4.688172145	5.139977572	5.067315089	5.200789389	5.370765453	5.194011881	5.397852306	5.147053633	5.400435548	5.20216477	5.16285843	4.947919795	5.007696373	5.296332283	5.672984052	4.97259436	5.469799758	4.986773317	5.498871536	4.42195475	4.117169905	5.121105212	5.315758502	5.210621939	4.91447484	4.99062534	5.259604392	5.355733449	5.021911911	4.906801652
ADAMTS16	5.637766071	6.224378784	5.921279059	5.789480825	5.712809478	5.895648702	6.13474899	6.3560631	5.660151631	5.319707785	5.56028452	5.499984208	5.910289433	5.449972264	6.068282204	6.211163518	5.6086629	5.659609575	5.937672849	5.495195757	6.386288837	5.850327219	5.857226238	5.677379394	5.938549348	5.262609194	5.519445705	5.378373334	5.146286225	5.298116067	5.272164198	5.217553523	5.417541097	6.035187065	5.479961271	5.762371113	5.556906386	5.265598829	6.207476085	7.711098305	5.327248015	5.737976162	5.244916679	6.869989744	6.246592831	5.764309241	6.189462711	6.420300152	6.680302937
ADAMTS17	4.446868637	4.357425747	4.642277927	4.525625982	4.41010193	4.218898426	5.051719837	4.356129446	4.389072713	4.208789182	4.816273362	4.745270456	3.952184361	4.87057826	4.607752565	4.566467432	4.661444874	4.526988604	4.482955416	4.122261157	4.20150967	4.095131837	5.395340678	4.370934359	4.928577992	4.989916995	5.16511216	5.090326172	4.789269308	4.837560938	4.505545606	4.4326788	4.661362301	5.696489419	4.741927987	4.853937943	5.709419812	4.957927202	4.658164015	4.795850084	4.871526927	5.076644005	4.547813929	4.132194615	4.537968082	4.644449939	4.983785071	4.978383439	4.632839596
ADAMTS18	4.592538649	4.743736321	4.548682353	4.801172052	4.977090924	4.421176253	5.23080379	4.646104989	4.859826485	4.670445005	4.997104628	5.037462184	4.629061142	4.86447118	5.228220105	5.415130621	4.682763179	4.613782555	5.330311834	4.455403885	4.784012015	5.030231001	5.109282264	4.854547277	5.372080361	4.782788589	4.890825107	5.194017286	4.578074193	4.647856338	4.516711155	4.586992627	4.889279579	5.414070448	4.36253215	4.840240639	5.360529812	4.544326901	5.011815972	6.180863669	4.70916148	4.859352541	4.642114413	5.186491333	5.012627071	4.636312601	4.979995281	6.143625682	4.774661124
ADAMTS19	4.805995551	5.245718148	4.508594149	4.448298384	4.479584195	4.471735241	4.679011144	5.030779763	4.632021255	4.269850878	4.633696735	4.341854877	4.290096139	4.520256175	5.213616559	4.969250559	4.833385658	4.277998538	4.428714641	4.711718215	5.144145237	4.77050753	4.575840253	4.88796952	4.730434759	4.21595883	4.21595883	4.401698535	4.3273758	4.240393066	4.253644053	4.302156086	4.069006092	5.091777321	4.097471874	4.209820953	4.888870388	4.862863274	5.859757477	5.926987323	4.040806361	4.838659039	4.282115079	5.247643889	4.572537701	4.426753157	5.192825595	5.133309389	4.775843383
ADAMTS2	5.013638473	5.15836204	5.100623686	5.206362869	5.228074872	5.019294562	5.540733141	5.273869376	4.861094626	5.270688652	5.0801291	5.256996421	5.195386785	5.43166087	5.918944713	5.483741417	5.279256307	5.386363457	5.564049454	5.08883287	5.297160263	5.218023963	5.328265903	4.870456174	5.567837784	5.518555366	5.35527264	5.910717332	5.147382916	5.55424528	5.192813664	5.110991989	5.362504593	5.938645818	5.320290874	5.551470109	6.019707994	5.344982369	4.542395656	7.059581199	5.4120134	5.612018822	5.23865467	6.170889321	5.13696595	5.292581963	5.625774403	5.965478129	5.487762564
ADAMTS20	3.210124283	3.333187238	3.448706826	3.310444079	2.978825652	3.167331576	3.605196894	3.360391281	3.003699929	3.078698116	3.001859333	3.506192827	3.138962423	3.264459544	2.945987556	4.625196682	3.805543285	2.879234449	3.411320295	3.423877254	3.784104561	3.367908276	3.275147177	3.194810396	3.310193695	3.133844486	3.359805556	3.506837109	3.002902214	2.868759987	2.887955059	2.925053968	3.325570269	3.98676471	3.289572448	3.088938175	3.14036357	3.599586908	3.326945512	4.869207812	2.977968752	3.219799961	3.170768804	4.084535079	3.464724675	2.600059548	3.691701622	3.931038065	4.548520191
ADAMTS3	3.172756947	2.95681147	3.814794688	4.938435649	5.104375301	2.767050255	3.069814588	3.904942976	4.252185907	5.222177208	3.181996028	3.102749581	2.954894339	6.068604681	5.445583762	5.667271756	3.997940003	3.344218634	3.513873068	5.00085487	5.14665239	4.820017569	3.098117281	5.680003332	3.182011963	3.42273735	3.194374735	4.116476568	3.293950881	3.013409761	2.903478275	2.706231674	2.950003384	3.401002103	3.047926631	3.515544739	4.202473829	3.343149573	4.040692457	4.170055199	3.142949376	3.362282754	3.187105133	4.947949598	4.740362742	2.714777362	4.059236961	6.333732525	4.730764707
ADAMTS4	4.155431907	4.37323857	4.301672649	4.39882603	4.528416114	4.372628995	4.652688516	4.593081893	4.991981501	4.579448811	4.288630498	4.966617982	4.470340523	4.922259017	4.441527599	4.927447112	4.236679042	4.626162309	4.464605022	4.667390397	4.544936703	4.11993593	4.889687274	4.746407476	4.766196784	4.740451424	4.5379276	5.027608929	4.545378004	4.724688198	4.698563998	4.649128447	4.467471502	4.903360476	4.598033423	4.880004747	4.565607521	4.570046293	4.315918434	5.709890768	4.754322531	4.735369121	4.585935618	4.070877636	4.735369121	4.415761579	5.198758095	4.483144185	4.800828754
ADAMTS5	2.465294262	2.261871647	2.770797195	2.638797749	2.678784208	2.66661261	3.136652296	2.917172514	2.613913356	2.862246095	2.807497349	2.804918937	2.504085968	2.712746075	2.561024461	3.137848069	3.046829104	2.568126855	2.419133363	2.896592803	2.974955276	2.617246011	2.596837421	2.66170906	2.742402958	2.746799397	3.070841153	3.680438351	2.348836844	2.820733993	2.515802996	2.519800485	2.479288442	3.071405953	3.116989889	2.509094816	3.110271755	2.641600943	3.849798237	3.996973294	2.579608538	2.901157237	2.836951941	2.961853735	2.540240848	2.785389642	2.673641462	2.643187327	2.850782459
ADAMTS6	4.67179118	3.822778209	4.515782719	4.948067677	4.383103864	5.864227291	4.095363869	3.569021547	4.407485741	4.493320769	3.757380922	4.406708003	4.016816574	3.934314829	4.110317878	5.327529787	5.386656562	4.726087431	3.878881618	4.674451058	4.320241941	5.303460662	6.596333516	3.91530273	6.102478418	4.179170201	4.934794174	5.395364357	4.259309501	4.723570509	4.203539926	3.85302289	4.448432918	4.115666656	3.86567647	4.24380283	4.268996523	3.742867901	3.73150128	6.23780644	3.957181851	3.387497956	4.094864475	5.542882417	4.382390769	3.730856753	3.845309207	3.933788802	4.306599555
ADAMTS7	5.631913042	5.978961433	5.824690494	5.775448708	5.593416065	5.44247233	5.972641645	5.495600918	5.472862817	5.607482108	5.364375768	5.756301482	5.564345429	6.001312445	5.414646943	5.865200666	5.478478667	5.662901587	5.805791756	5.671158058	5.559842327	5.57907286	5.816418069	5.46490675	6.000897882	6.318502188	6.024623768	6.191362288	5.472830621	5.395538483	5.450272021	5.561761581	5.818335432	6.186040147	5.704626683	6.044175521	6.185355156	5.676871963	6.217216955	6.721299882	5.931773296	5.922606647	5.759810646	5.554103229	5.584476927	5.317840924	5.616410589	5.947355182	5.546882667
ADAMTS8	4.777845906	5.171406899	5.086789702	5.106038416	5.097355518	5.180305714	4.932951669	5.067685503	4.919226383	5.356130108	5.35764132	5.521220373	5.485005396	4.999283452	5.002260588	5.204039906	5.203518355	4.945509668	4.983666528	4.555995777	4.979194129	4.796411037	4.979284223	4.57091738	5.695380452	5.291783098	5.045362232	5.239359296	4.278309526	5.484223152	4.675608163	4.701972968	4.923122006	4.830463838	5.122325911	5.329663504	5.593435157	6.051840206	5.697189977	5.882691524	4.856672917	4.961371332	5.056079402	5.135187607	5.000668067	4.90897713	5.126871589	5.053532506	4.904993235
ADAMTS9	4.837533747	5.345033828	5.331931121	5.467948079	5.380929992	5.555441608	5.402261608	5.637396384	4.988928883	5.383364263	5.310384288	5.386113228	5.371805082	5.083737459	5.409766817	6.263979485	5.262465181	5.016526524	5.646383104	5.680696728	6.153688564	4.888751625	5.380164533	5.003712735	5.272464221	5.280140525	5.049664849	5.119241624	5.056009376	5.068349961	4.988881861	4.931541764	4.86083402	5.786565614	5.437849837	5.376511813	5.34403385	5.399995335	5.932236339	5.9560379	4.686251752	5.172449076	4.954882909	5.38128852	5.240086747	5.191340199	5.784187628	5.386833145	5.425540629
ADAMTS9-AS1	3.418731952	3.628883058	3.975525859	3.704172822	3.882659934	3.901734649	3.882802801	4.354957249	3.915929597	3.418726933	3.69286855	3.7970983	3.380107832	3.953310034	4.064496471	3.93237278	3.812995974	3.678440088	3.873796129	3.48265089	4.115427338	4.367057685	4.00104828	3.687185624	4.048516033	3.743320751	4.176181271	3.660972477	3.443962893	3.558942572	3.29891087	3.451047639	3.455664	4.070158918	3.857103519	3.375639921	4.247408598	3.918081927	4.289742764	4.970199358	3.44743776	3.528546478	3.725410453	3.67795342	3.857545449	3.885503567	4.388258774	4.083524561	4.115658269
ADAMTS9-AS2	3.377031789	4.661911141	4.81465438	3.694418667	4.171269331	3.677858981	4.264188515	4.504132726	3.527129257	3.959755405	3.515300138	3.708527003	3.531326602	3.934932244	4.517469587	6.053766122	4.507031693	4.311240222	3.824718642	3.665408931	4.760902847	4.671638058	3.533720774	4.659438314	3.807664918	3.702156929	3.69769389	4.158247677	3.416548702	3.721459049	3.464601011	3.41582836	3.478766082	4.355888108	3.586741837	3.658272446	4.219360111	3.487638761	4.168570358	5.138365811	3.345309961	3.704722952	3.700860176	4.919043741	3.708016263	3.746775271	3.838372995	4.060242794	4.263596048
ADAMTSL1	2.398511596	2.718832555	2.376724527	3.077936471	3.240756916	2.786832509	2.94161363	2.492022497	2.88042273	2.685303076	2.766342068	2.899461542	3.399687659	3.115890997	2.473295641	2.935724119	2.916108442	2.655500825	2.943770012	2.588811936	2.785508619	2.387836879	2.388719305	2.399827614	2.994040701	2.520062128	2.827605109	2.78459346	2.446450811	2.764083352	2.696381082	2.592217606	2.497839977	2.280503361	2.858116792	2.783824648	2.789700565	2.986523217	3.306260718	5.456244854	2.440975891	2.789921518	2.687119851	2.683983197	2.880984575	3.088172303	3.211415528	2.828671334	3.425335712
ADAMTSL2	4.979206677	4.891443912	4.922636299	4.834134595	5.09330288	4.842959303	4.979284223	5.098945436	4.796392376	4.990430511	5.141078743	5.131173499	4.86279009	5.179297641	5.162730225	5.2091161	4.752864446	5.031329262	5.071876628	4.731114115	5.063919287	4.64897402	5.222280411	4.921579878	5.211103864	5.215003205	5.303358472	5.634815288	4.626621573	4.863227256	4.907517538	4.751503895	4.937108272	5.624272657	4.921912048	5.166832547	5.718413158	4.874566445	5.194850783	4.740736476	5.044363144	4.991996748	4.952849288	4.545348674	4.617175116	4.953838328	5.051084658	5.002206783	4.652410092
ADAMTSL3	4.948096416	5.182009031	5.499343917	5.485258503	5.323128919	5.160546743	5.696769891	5.441276368	5.149887678	5.921213418	5.163006203	5.249663183	5.076602757	5.316670685	5.678512786	5.366383404	5.438792483	5.165647122	5.420500698	5.636540373	5.567859853	5.623659977	5.40654738	5.43558041	5.590270243	5.483052452	5.452523478	5.709418172	5.165681042	5.586548026	5.246199448	5.293993959	5.247538045	5.83526835	5.154805833	5.637037866	5.81515125	5.915267782	6.255369374	6.123407169	5.272064198	5.4162853	5.318903392	6.324412375	5.511346387	5.165647122	5.93530814	5.084390465	5.377785338
ADAMTSL4	5.746298773	5.106992905	5.595552994	6.964958781	5.581982308	5.526809018	4.659183662	6.068503072	4.996537235	5.891017358	6.114996539	6.999845258	5.72234885	5.755892	5.490571246	4.979095453	6.419923567	7.452727427	9.115898736	6.138619574	5.730173245	5.992359421	5.685970794	7.115394424	6.165084263	7.309221569	6.804090301	5.093540315	8.010631942	5.639689292	6.216329431	8.330100337	8.020681534	6.638430648	5.734058876	7.380793217	4.265462445	6.221073659	5.913487698	5.685057547	6.993228016	5.695146157	6.514247312	5.083002967	5.670819509	4.33404823	4.337359885	4.706639927	4.144856342
ADAMTSL5	5.41510772	5.736374899	6.068110774	6.040421616	5.751226572	5.90455392	6.152088833	6.178272303	5.918876014	5.709262284	5.957490939	6.010894604	5.674699661	5.94007579	6.035866259	6.059711579	5.90056428	5.584895985	6.03346734	5.373194632	6.037149367	5.500768054	5.966395172	5.917391378	6.111379394	6.126332799	5.982087751	6.221213644	5.808848023	6.03949978	5.701981198	5.834004246	5.896730255	6.576883948	6.008635012	6.448020243	6.718425115	6.230949328	5.669613038	7.065497059	5.932140105	6.115223323	5.977905024	6.271918101	5.917578231	5.987577841	6.017316373	5.844574067	6.011792307
ADAP1	5.917696174	5.489072208	5.697842125	5.20388652	5.886633924	6.468223774	6.1068575	5.929694885	5.923852427	5.557571403	6.017974113	6.119711611	5.823490079	5.789770126	5.631128954	5.510974326	5.596722197	6.104441287	6.62874745	6.285850701	5.540577226	5.425543356	6.106955983	6.077677953	5.735554396	5.850696424	6.10141072	5.942625251	6.081481901	5.314716392	6.743316246	6.484728639	6.466098281	8.488350836	5.946455652	5.809683549	5.932002431	6.04124709	5.72934662	5.283401232	5.974964257	6.124981738	5.703536026	4.901085402	5.22255029	5.955215135	4.966474051	5.461937254	5.282973601
ADAP2	5.600719017	6.341609015	5.280272029	5.891843469	5.853207016	5.740992496	5.793822344	6.48226885	5.194631042	6.155591849	5.038649434	5.453806258	5.932301917	5.726970532	5.733319245	5.423395602	5.964591853	8.635858009	9.557619146	5.404251815	5.151398169	5.590607847	5.909080789	6.974665947	6.453522228	5.360290528	5.327612869	5.304755394	8.641542021	5.1096209	8.46927767	8.395738108	8.412050078	5.476651919	5.756766925	5.027637986	5.215420044	7.741521743	5.086859538	5.32441007	6.77095873	5.163101106	5.316613174	6.401344397	5.853147222	5.219458408	5.867153843	5.528146049	5.990546565
ADAR	12.8288799	12.78123001	12.75091957	12.97651669	12.71639237	12.79133871	12.51974992	12.70318352	12.7466864	12.79154732	12.76737749	12.56589489	12.80568213	12.79429739	12.77087357	12.74646552	12.73015611	12.67112001	12.62911586	12.86553814	12.68420344	12.785031	12.81434578	12.64471152	12.80978099	12.79998295	12.62554399	12.5792297	12.65839087	12.79455701	12.76745894	12.85636274	12.79873451	12.68484535	12.78145464	12.78378362	12.7186756	12.6210734	13.37428528	12.52814618	12.62028916	12.77000334	12.78407422	12.29590769	12.68891491	12.70260722	12.61869922	12.73813565	12.56873268
ADARB1	9.083464592	8.764052874	9.130410457	9.349495525	8.99849805	9.277905027	9.737953015	9.065520705	9.228462643	9.604728014	9.41727934	9.264300496	9.044200509	8.349756196	8.755916909	9.112856546	9.247920105	8.913838801	8.209844978	8.78416509	9.084687198	8.637259465	9.382168229	8.593109506	9.302663176	6.064806399	5.379406241	6.496976149	5.893084775	7.165489115	6.271251938	5.959135619	6.248384376	4.372427358	6.705651372	6.103375731	7.681278824	7.787750131	5.900707865	4.796663212	6.832311073	7.590477956	7.779029498	5.942632933	7.672128123	7.573941084	7.274997178	5.911851432	6.626481066
ADARB2	4.175872775	5.450854978	4.062121816	3.860850398	4.011324132	3.718896729	5.515430011	3.94161335	4.136006331	4.334794611	3.838006359	4.132552529	3.763051754	4.207684618	3.879888904	3.96677987	3.814237034	3.984036378	3.787136615	3.76475488	4.515440949	4.142724549	4.16766393	4.4560616	6.614700109	4.212073063	4.207865166	4.611443001	3.910127498	4.087407176	3.849128175	3.970138905	3.768238283	4.95612267	3.704566192	3.855201473	3.904847051	7.228463621	5.488493322	5.96417897	3.853706121	3.874007868	3.933345602	5.209320476	4.637555388	4.294155719	4.139028081	4.893516381	4.185219981
ADARB2-AS1	4.663075848	5.254666211	5.342808225	5.359963442	5.465129991	5.235114483	5.276213383	5.44825721	5.104271801	5.146480794	5.059072968	5.211415088	5.134544879	5.185938517	5.101936151	5.462235416	5.36733303	5.050215015	5.311581468	4.920174668	5.160484203	5.231439922	5.115472996	5.156793085	5.195798292	5.062129511	5.232793037	5.579121316	4.966804814	5.006444234	4.96071673	5.066508309	4.936608028	6.012971068	4.992677772	5.390124904	5.377489669	5.29977867	5.712363556	5.636670482	5.330584072	5.069422541	5.073867808	5.565855842	5.448519658	5.743892668	5.523395907	5.36328305	5.374235313
ADAT1	9.164060849	8.397958234	8.963190907	8.71172615	9.331607292	9.749308359	8.508354861	9.003059478	9.435198868	9.139833429	9.811904082	9.555203551	9.478412839	9.879811825	8.999589504	8.482708969	9.090704489	9.247388701	8.818423449	8.636786273	8.307983202	9.727743954	9.151754123	8.482050369	9.107372271	8.677100494	9.606367962	8.429208368	8.374514906	8.522673252	8.269535738	8.677886233	8.927328082	8.322338489	8.884442532	9.045137053	7.141025402	8.8834725	9.100341176	7.099472329	8.611272257	8.065504309	8.446128477	7.715502394	8.737303991	8.082726429	8.282066261	9.012252715	7.89510857
ADAT2	8.064571025	6.957645948	8.506000585	7.882234707	8.255855072	8.256400649	8.439708295	9.093227801	8.103764464	8.049191706	8.803156678	8.698520443	8.433083467	8.66492315	7.958208472	8.18946098	8.512360669	8.130946039	7.503515852	8.578840558	8.404071026	8.248710692	7.895906756	8.047438851	8.111548932	7.878075185	7.325259186	8.452466439	7.58963575	9.044349217	8.313991404	7.63269393	7.473549353	7.969068133	8.176346713	8.773359597	8.666063879	8.972742968	7.366290884	6.772839032	8.06825328	7.890008361	8.390201822	6.42320922	7.372212519	7.503893374	7.326848814	6.518118844	7.64873851
ADAT3	4.860436517	4.896246777	4.707522991	4.769083119	4.972344278	5.075558519	5.135596293	4.922314252	4.812687262	4.963185892	5.016092105	5.025072233	4.951579718	5.005287867	5.045710975	4.968851389	5.158903229	5.344423179	4.687777962	4.880829902	5.035942206	4.8033619	4.539592161	4.872223583	4.90267784	4.866224701	5.000668067	5.310875808	4.741492051	4.972915366	4.713822552	4.765867205	5.023556214	5.419099126	5.133041727	5.020620616	5.40214821	4.901619301	5.205863414	4.820633871	4.798201534	4.942282551	4.851106495	4.373834168	4.691116393	5.177946463	5.016815766	4.970840739	5.039611413
ADAT3///SCAMP4	5.389222021	4.636149762	5.066099441	4.73046461	5.315463533	4.975461644	5.200236777	5.829510822	5.901702232	6.110014426	5.507299891	5.087109732	4.781619948	5.184227363	4.980824503	5.589439045	5.231386447	5.897524691	5.486320961	6.962044178	5.480195221	4.781757991	5.124081858	5.360916126	5.512531877	5.900544019	5.244238328	5.136156918	5.339185715	4.443301925	6.340263743	5.065490339	5.00648586	5.143078741	5.148464434	5.414705269	5.551866591	5.228962162	4.107423062	6.437896249	5.130904234	5.063868848	5.084052465	4.526115066	5.331707129	4.953372513	5.127202127	5.113311724	5.391715914
ADCK1	7.099120671	7.184429317	6.900368415	6.937156082	7.972582863	7.227589277	7.071872771	7.263360559	7.431982074	6.922961349	7.810117148	7.22462634	7.197267735	5.887246836	6.70702419	6.123434884	6.915204853	7.581538023	6.955821749	6.579793216	6.110292126	6.670531179	7.436804952	6.883066401	6.582619227	7.121715664	6.132273588	7.10558812	6.945961187	6.486950419	7.22828001	7.343254789	6.902355754	6.638430648	7.612585257	7.662105826	6.466060648	6.098629463	6.512816419	6.082812931	7.034066972	6.333584241	7.399096124	5.688169776	6.203243617	7.07395921	6.940045297	6.333948878	6.291204084
ADCK2	6.449691219	5.754042165	5.970602536	6.817718296	6.188967579	6.09563085	5.477053572	6.224222641	6.863701171	6.82498303	7.050861099	6.64349399	6.092022877	6.135380125	5.985326609	6.188073754	6.999037805	5.929649913	6.223124073	6.031084749	5.378234617	6.369449558	6.259424995	5.930746279	6.098587815	6.488665312	6.352705361	6.575655581	6.178787639	6.284759844	6.745909689	6.387036847	6.017137636	6.97513119	6.051737891	6.483494128	6.117984797	6.146039992	6.204855514	5.148020844	6.666017899	6.90947498	6.794349415	6.238753274	6.338950729	5.743965305	5.034331201	6.459077104	6.195664165
ADCK5	5.570410963	5.554940743	5.649496053	5.411121225	5.620159888	5.425391606	5.968442647	6.118029126	5.887058725	5.678449625	6.235296236	5.76128783	5.82894771	5.640824714	5.659398335	5.858255276	5.556065869	5.641258872	5.962110522	6.191217264	5.856288197	5.471058135	5.803137648	5.534011176	5.577472928	5.856165516	5.342660274	6.0158779	5.443218714	5.562019759	5.298044535	5.841520292	5.432911521	5.494694003	5.802347797	5.913291006	6.110097671	6.031066419	5.41727839	6.19305231	5.739212041	6.224720787	5.56232819	5.165953238	5.537348712	5.952602633	5.636429001	5.836814428	6.325519573
ADCY1	3.607455098	4.337843017	4.089720752	3.52747516	4.196397019	4.247316355	4.247227927	4.657706778	5.842306808	3.739766669	4.796771482	6.91428012	3.818590177	4.041596659	4.956089144	3.299646006	3.373035245	3.913172617	3.539310858	3.556987751	4.141050639	3.862315208	3.715802252	6.282891106	4.16262056	3.859356931	3.842077741	3.528013369	3.411225351	3.732169932	5.719554407	3.31452147	3.734989062	4.10322176	4.325125737	4.44529938	5.769455212	3.972497424	5.834116148	6.342287186	3.460635595	3.651490216	4.871527922	3.8153447	3.951678078	3.759896784	3.941695823	4.312671797	4.111235173
ADCY10	2.450060273	2.714816901	2.889233589	2.688002188	2.594263761	2.503463627	2.520650632	2.588904515	2.727282667	2.554012881	2.639913731	3.113095743	2.656625493	2.703867257	2.632021968	3.042011429	2.595862293	2.452983827	2.677144097	2.664947886	2.691876027	2.522395718	2.557419343	2.852646872	2.67354215	2.731100763	2.65575683	2.681835691	2.377290657	2.800793566	2.422962944	2.516586982	2.574467201	3.266261917	2.699360705	2.784906249	3.328111361	2.830243489	3.308424834	3.204411602	2.631794238	2.682304963	2.508542459	2.656622754	2.988655461	2.670216908	2.718093418	2.756755726	2.785117655
ADCY10P1	5.766064703	4.960310175	5.411042792	5.250385875	6.499607152	6.420684634	5.034501962	5.703657761	7.05707752	5.862047543	6.518974075	5.610972343	5.595453048	5.544675298	5.550029682	4.984313155	4.998966663	5.736367991	4.580845328	5.234175398	5.14301017	5.303511539	5.315775408	4.96356328	4.825131736	4.767676117	5.534353614	4.817754348	5.905671247	5.611058803	5.024175507	5.14301017	6.25236414	4.566088426	5.574293132	4.781753423	5.289822371	5.541145172	4.867351808	4.750457329	5.672186705	5.855302979	5.964805628	4.472667232	5.429405426	5.006997754	4.389959333	5.366966379	4.277070513
ADCY2	4.345578823	4.674177103	5.002739705	4.908176223	4.68378101	4.887132874	5.315392577	5.170487344	4.702323704	5.212212201	5.028017613	5.241871339	4.853343469	4.901085402	5.14339019	5.043265937	4.99258799	4.806705128	4.616814401	4.795701474	5.068085724	4.64235794	4.883785971	5.046943578	4.792420512	5.033044963	4.675605014	5.128579742	4.780056038	5.002283411	4.948446016	4.718022639	5.030428467	4.96800056	4.698876303	4.951970327	5.164941054	5.29767409	4.882522224	6.563259898	5.160250394	5.172229629	4.793119334	5.412593503	4.946342078	4.893633595	5.058344386	5.150750914	5.549944322
ADCY3	8.403568966	8.114340065	8.342170807	7.948024194	8.312749558	8.232198766	8.480912782	8.107130618	8.399041277	8.580146663	8.181557326	8.718772708	8.572159957	7.90175363	8.111292956	8.750450676	8.46121779	7.954665515	7.514511665	7.977545249	7.908205455	8.293510257	8.263322466	8.320720609	8.527819271	8.334453147	8.310196421	8.148969134	7.410628982	7.212406796	8.071374197	7.459377178	7.262368119	7.564957667	8.035460368	7.47816763	8.870895556	7.893735442	7.932905854	7.592268969	7.102316877	8.697502538	8.952079329	7.316012796	8.262105151	8.195350673	7.886875133	8.255224117	8.267634827
ADCY4	6.956047354	6.665513535	7.013750773	7.739837427	6.919210659	7.462869222	7.007423372	7.283673683	6.697688545	7.60610315	7.874654117	7.179807137	7.199567212	7.593464112	6.258874329	7.936998084	7.495724411	8.088709039	8.426977007	7.494201673	7.362872169	7.104840437	7.7995757	7.696470364	7.189895114	6.947291936	7.56871046	7.736553853	7.372094152	7.190611014	8.090032989	7.747502839	7.749116499	7.202578662	7.304229281	8.105849667	7.75451083	7.278844884	6.688345182	6.763527581	6.804971639	7.410928491	7.062619835	6.370908227	6.914871895	5.932196142	7.207033172	7.211208417	5.950658431
ADCY5	4.004900288	3.897806265	3.989244983	4.214716759	4.376746391	3.701690579	4.138432476	4.231412641	4.118025874	4.20626768	3.82613924	4.548632203	4.003172008	4.272985707	4.250568356	4.534218583	4.16309884	4.033055107	4.056622848	3.855689933	3.993479045	3.966942515	3.966793627	4.863086973	4.200222497	4.049231501	4.338057198	4.501417303	3.846214895	4.09261692	4.121392738	3.897292512	3.935662218	4.994221331	4.009487252	4.098364356	4.585126948	4.37120077	5.49387658	6.165949656	4.104047935	4.29379358	3.959411678	4.101234721	4.079846874	3.954355945	4.503253002	4.577102974	4.689419379
ADCY6	3.091790045	3.204557869	3.259872067	3.553905357	3.184531012	3.450721117	3.496195872	3.464982552	3.638180427	3.232103674	3.610850474	3.284593204	3.26387979	3.523822843	3.377302424	4.235777995	3.825578739	3.553382604	2.84356663	3.230208198	3.448170065	3.411034414	4.082138362	3.806758667	3.71483228	3.272279228	3.702777734	3.837206542	3.565277926	3.4666008	3.677015932	3.735227424	3.722951259	3.767386179	3.801514303	3.54586251	3.760948645	3.522620562	5.005672222	6.032207478	4.416046008	3.491057451	3.624774426	3.226705785	3.313035713	3.80196439	3.405235152	3.495973174	3.659008114
ADCY7	6.921022954	6.775023151	7.483032005	6.512096244	7.337030018	7.126939072	7.484965389	7.174172097	6.946145011	7.201258602	7.557123853	7.722668569	7.145048978	8.162120038	7.011890044	8.765149333	7.49667518	7.735790656	7.964479566	6.93544275	8.31851543	7.195652893	7.825812068	7.310948713	8.248972949	5.685110515	6.103273853	6.306808232	5.917972698	6.678174079	5.730323975	6.18165031	6.281731306	7.882668347	6.081414976	5.712086151	6.166397081	5.207747313	6.07769107	6.255148848	5.987166546	6.875647568	6.501716087	5.107746922	6.39530195	5.236539816	5.928934697	6.473371435	5.362730473
ADCY8	5.132870588	4.823339159	5.314660462	5.621485456	5.364142441	5.355962272	5.459919679	5.145983929	5.375254436	5.154077909	5.426134089	5.385360889	5.052944275	5.285030359	5.034061147	5.272010015	5.177535288	5.087595436	5.232964648	5.148650822	5.329222521	4.891461574	5.549996944	5.035819182	5.511077093	5.510253185	5.683815977	5.540885302	4.866372557	5.470365202	5.575158284	5.323045843	5.02356005	6.404349946	5.260726113	5.570190091	5.980184931	5.345116047	5.866756444	7.325050413	5.512104958	5.512151668	5.427087287	5.1448228	5.23651514	5.394507591	5.734685146	5.216088391	5.618412049
ADCY9	7.687839624	7.310811243	7.818134831	7.366146267	7.277431871	8.124453345	7.459565769	6.95615018	7.366876096	6.835293279	8.133007108	7.866518875	8.350722256	5.511143565	7.356362436	6.744675793	7.071399707	7.655110132	6.500624544	6.899037578	6.808640128	8.461956619	9.092788351	6.841034625	6.629041942	7.125259083	5.77158009	6.235324902	7.242023827	6.481615238	6.890089355	6.96735656	7.474266688	6.72077546	8.130709354	7.847246737	4.539443083	7.528828843	7.975623798	7.139585955	7.295097849	8.177419164	6.723487949	5.093309615	7.594970235	6.60838487	6.234472017	6.648220408	6.399702336
ADCYAP1	2.920645751	2.809379177	3.639595975	2.715373994	2.845468673	2.986790611	2.937801647	2.899759633	2.546769616	2.934711671	3.009998249	2.751796238	2.877458334	2.617516682	3.238553847	3.149541789	2.993322837	2.827921911	2.925068572	2.643289934	3.056414211	2.603283301	2.981836363	3.123888845	2.805815841	2.801261016	2.951944069	2.79091213	2.676998303	2.871620048	2.863994075	2.761245228	2.733191358	3.61095781	2.75083294	2.786584512	3.113751656	3.308608206	2.996041012	3.683798511	2.916181263	2.929471457	3.003992235	2.944094947	2.850824677	2.985937065	3.944411513	2.629829855	2.741836289
ADCYAP1R1	3.841792347	3.890086293	3.830502116	3.808573071	3.713480085	3.607347312	3.856605802	3.815777537	4.005135568	3.643956865	3.982404973	4.051310588	3.697365249	3.667871825	3.919592395	4.051065602	3.858034964	3.731058909	3.641746477	3.999038568	3.631772	3.627462931	3.889857772	4.026892696	3.999034243	3.782172225	4.127596029	3.944179001	3.668006	3.639633862	3.516568067	3.636961677	3.711914519	4.51534042	3.710543161	3.694550523	4.058354684	3.910144093	5.014326271	5.325067502	3.778283161	3.73103062	3.613289712	3.773659445	3.519450125	3.833417367	3.616686187	3.912723521	4.00469466
ADD1	10.87795677	10.83543014	10.84013689	10.93037638	11.19538786	11.14991963	10.94296866	11.00667549	11.24296287	11.08231418	11.31064851	10.95866376	11.02811846	10.44103202	10.84654548	10.39963654	10.82929687	10.87387807	10.47374132	10.89622033	10.41804106	11.06641171	11.46193778	10.89043197	10.72704903	10.20276115	10.07673479	9.74662435	10.42314025	10.15590224	10.62391013	10.40894986	10.49658833	10.14292831	10.21906092	10.0340598	10.17692108	9.542367723	10.12081686	9.617260974	10.04499678	10.15645395	10.59236181	9.892779278	10.67879257	10.94667491	10.44193709	10.87916699	10.43666753
ADD2	3.904913586	4.94386416	3.84558385	4.524986155	4.271406709	4.062675868	4.649902419	5.462896368	6.049237534	4.713563039	4.711168788	4.370001315	5.232405945	4.321322004	4.214982222	4.155563681	3.798061649	4.123341421	3.694053059	4.071583552	4.097778842	4.820017569	4.392816532	4.227039138	3.733087504	4.160636435	5.38125164	4.562138774	4.820686387	4.38987949	5.362015995	4.601308362	4.803548538	5.208911246	4.896874606	4.320295769	4.530877217	4.67805278	4.195533974	5.809352765	4.369816975	4.012294048	4.640391939	4.076469357	3.727474109	4.544000611	3.811403474	4.486500682	3.14830503
ADD3	12.62501805	12.42774907	12.77824753	12.43089669	12.44907301	12.49632322	12.55289226	12.30457936	12.50714347	12.57604837	12.4641479	12.45261134	12.75613216	12.29283582	12.37414824	12.22328327	12.45648341	12.39728988	11.87365188	12.14877135	12.17039089	12.22961978	12.21883204	12.33946394	12.52797497	12.58362856	12.61570289	12.49137592	12.40179824	12.80295352	12.56092604	12.40133298	12.39329658	12.85385225	12.91806954	12.78015137	12.85416464	12.73371721	12.84350001	12.67177188	12.60655556	13.00781302	12.74429414	12.68720914	12.84970589	12.60756492	12.45665943	12.59402742	12.6696513
ADD3-AS1	5.742080661	3.728453636	3.984431552	3.436652144	4.706439757	4.661728673	4.494338832	4.594383578	5.368574635	4.709380604	5.032252964	5.749844116	4.650287829	5.12338822	3.983533793	4.151631042	4.344960904	4.407133766	3.626580517	3.802922584	5.683735338	5.090741051	4.372028128	3.802156189	5.209661329	4.444455647	3.601785659	5.889810537	4.508649717	4.327850944	2.725310608	4.286167038	4.564236546	4.002808117	3.487417581	7.711294328	4.019091397	3.361715949	5.441972248	4.991244752	4.972951601	2.844691815	4.493654721	3.673120798	3.71032433	4.258476797	4.732500338	5.887082039	3.825972277
ADGB	3.109806251	4.027290174	3.990350701	3.711829076	3.549955563	3.912258598	3.59455807	4.392809095	3.783986314	3.077742134	3.332240694	3.374451927	3.385994896	4.102389993	3.504041856	3.88059726	3.857275437	3.212078922	3.640048809	3.471474673	3.886964688	3.465200071	3.492297236	3.859159594	3.919874085	3.003236097	3.430764472	3.332572281	3.028856999	3.212619923	3.506926083	3.275545742	3.188677627	3.600116841	3.401116589	3.318992706	3.520185768	3.594405532	2.815207718	3.863326507	3.330515897	3.233965268	3.082854036	4.013823215	3.279579645	3.326810962	3.932720235	4.054729871	4.731667274
ADGRA1	4.616593057	4.931598246	4.4180348	4.293206782	4.476465703	4.144913269	4.871382866	5.040546153	4.568262489	4.800733484	4.644626572	5.225612742	4.569707951	5.383035111	4.467232595	4.645596212	4.546710175	4.714210008	4.32444573	4.773776767	4.534519943	4.293201296	4.713695369	4.365434746	4.941007742	5.022485212	4.888346012	5.040470105	4.508649717	4.804969478	4.433064313	4.284527251	4.763353101	5.42095152	4.578385457	4.988300302	5.164071372	4.607177986	5.118833556	4.761378201	4.512807133	4.55328822	4.5788639	4.61096807	4.582193386	4.471167936	4.505104101	4.889165704	4.135295143
ADGRA2	4.363355305	4.452655732	5.267382819	4.493355891	5.374072911	5.203020835	5.072440649	5.219353771	5.759323989	4.865270096	5.728960194	5.271328054	4.624863691	5.065239233	4.833092842	4.666813062	4.811697352	5.353903459	5.080626106	5.506744165	4.371748761	4.521492813	6.080466989	4.587210007	4.463087948	4.884428098	5.188808125	4.767730042	5.023401172	4.343287857	4.959315012	5.234026831	5.19968942	5.631762945	4.742432682	4.618981277	4.72376962	4.519891067	4.965450603	6.23283353	5.679303017	4.461346974	5.018472138	4.700547713	4.239266894	4.985316674	4.446373596	4.602442368	4.628058926
ADGRA3	5.523811331	7.033147385	5.01840468	7.165093353	4.666705798	4.708021639	5.483371612	5.364347922	3.350462695	3.631836994	5.619502462	3.469152581	4.461780048	4.433294311	5.703111479	4.054052616	4.48012145	3.841330164	4.645966665	3.642716288	6.191261357	5.026456665	3.836954604	4.494556577	4.378005753	3.449859263	3.513252544	4.105439476	3.44764498	3.461898616	3.624243604	3.255577903	3.665813793	6.180463408	3.281163839	3.506484809	3.494939902	3.60290499	4.37299016	4.64569076	3.784383832	3.828956848	3.459940392	7.093561335	7.22894771	3.63875248	4.632267814	5.990428786	6.306810359
ADGRB1	6.782059677	6.834355129	7.096189064	6.894358088	7.037551879	6.902667754	7.31709695	7.0000876	6.886416213	7.234988909	7.100514113	7.425612955	6.863759699	7.053567887	6.895396411	7.209531577	6.888431723	7.089082237	6.85237262	7.08018878	6.7753751	6.918350205	7.192521123	7.273145147	7.176231455	7.089867119	7.053278183	7.377801184	6.631363827	7.291332131	6.718220533	6.731983748	6.802850551	7.326169871	6.923529774	7.225027392	7.730875567	6.905478054	7.46653058	7.606630793	6.769417508	7.250618936	7.002739848	6.617905874	6.918297765	6.886918866	6.906778496	6.910949299	6.715119873
ADGRB2	4.546370509	4.716686484	4.723744334	4.659336356	4.782530713	4.658748692	5.035112466	5.281296766	4.35538958	5.151982259	4.868216643	5.018051883	4.641182204	4.61014233	4.917870192	5.295298308	5.239744964	4.606607767	4.872266316	5.317856902	5.215754721	4.349180579	4.458462075	4.594546594	4.889536636	4.859815924	4.259664534	4.957457049	4.46602962	4.524819456	4.224962972	4.872266316	4.645988337	5.18934008	4.284489835	4.737160291	4.884716944	4.49426681	6.007895576	6.21494043	4.551664335	4.726292211	4.451697161	4.896729483	4.576851101	4.310264958	4.920469778	4.707276049	5.010881095
ADGRB3	2.220585495	2.31793149	2.134235471	2.251390043	2.560846746	2.0781415	2.635415329	2.672017236	2.442931281	2.615137112	2.324366782	2.383422491	2.091651637	2.425351438	2.597484079	2.547343597	2.912486131	2.214218399	2.367943519	2.243126424	2.313594668	2.615822511	2.894164739	2.402601121	2.44855685	2.583979147	2.283763296	2.427138103	2.145276439	2.444413585	2.313178789	2.219813943	2.329572732	2.655839529	2.205044173	2.354324319	2.732361168	2.880544048	3.519844055	3.590623613	2.056506063	2.523510565	2.244922142	2.334858853	2.218962211	2.115680586	2.267992935	2.353758292	2.542707962
ADGRD1	3.302796586	3.168446429	3.537055172	3.788887274	4.111449091	3.570492543	4.691239185	3.527325321	3.828641992	3.698839547	3.529464424	3.90072238	3.174204952	4.092898983	3.911800342	3.764814392	4.003313559	4.119790232	5.016919734	5.178056234	4.257357928	3.401224935	3.28132818	3.71752691	3.387527043	3.48639673	3.912089835	3.929973164	4.971374287	3.832714135	6.07077428	5.15157499	4.806985529	4.645094897	4.656844432	3.706516369	4.272974909	3.991118557	4.705285704	5.235616527	4.477394014	4.176067655	3.914675173	3.267516712	3.691319746	3.703203005	3.678171467	3.59362525	3.818503845
ADGRD2	5.376049195	5.882585258	5.731706778	5.596397531	5.535815342	5.369657334	5.868041832	5.331432278	5.369510165	5.663542667	5.502472658	5.548863588	5.863450835	5.573256223	5.694648876	5.933652043	5.617375279	5.182100501	5.399610871	5.467029452	5.603153873	5.497132929	5.387658359	5.516098256	5.42914949	5.551952685	5.427034728	5.742674348	4.939996672	5.525165269	5.27890595	5.40066333	5.039837253	6.126302061	5.531615589	5.83917052	5.734416932	5.130887874	5.627250085	6.006355399	5.291724424	5.308312307	5.424405441	5.582037958	5.72086887	5.436546048	5.751908158	5.482190933	5.448738628
ADGRE1	7.058062833	5.446085706	6.042436832	5.531504681	6.624287684	6.512761599	5.553451544	5.293693706	5.135716949	6.811105268	5.613576795	5.912163634	5.970938223	6.089157591	6.416057215	5.82686493	6.346367193	8.629617857	9.169124271	6.977767155	6.454666298	5.467097937	6.271560026	6.875755321	6.606400131	4.928523123	6.849550311	5.222793939	8.49687767	6.202713467	6.355720695	8.345168717	8.013983207	9.094353441	6.185720389	5.254329799	4.871306682	4.379495118	5.673412444	6.115350783	7.039689688	5.637453069	5.316774924	5.587613722	6.302118803	7.496488046	6.472155998	7.261985133	6.934239308
ADGRE2	4.903427524	5.277466572	3.410999414	3.732680911	4.338422076	4.507805643	4.473616622	4.142064893	7.00537087	3.889274995	3.736649485	2.427345602	4.73059597	7.640018041	4.871979312	5.014836232	6.771771629	8.588580894	10.06030913	5.373494707	4.724481646	3.880124032	4.396776151	6.551665337	5.056257253	6.833333765	7.401843626	7.011913259	9.638505925	3.705701906	7.236272332	10.35092626	9.380352201	8.245112928	5.949083222	4.938260369	3.344983272	6.633156769	3.045244937	5.460724486	9.150674642	4.123897507	5.324124232	4.721231912	4.252997568	3.849617783	5.852226951	6.558479809	3.609704536
ADGRE3	5.336927051	6.47968795	4.586562665	5.68611199	5.122930301	5.468533235	4.870650006	5.746827611	4.830677984	4.407084418	4.317178657	5.270923141	5.922047851	6.178644895	5.715359157	5.077493446	5.815488213	7.303108057	8.384952691	6.664236067	5.409364194	4.651967548	5.130201269	5.275645594	5.312678299	6.030847489	7.469977508	6.346609708	8.55639655	4.777304286	6.874339148	9.322535764	9.545926807	7.06465536	5.271456918	5.514293062	5.026456665	6.214094505	4.440150583	6.047936006	7.499838835	5.881133039	5.269702337	5.312914898	4.733995115	4.879970949	6.177087686	6.462255854	5.034115048
ADGRE5	8.038245001	7.25856316	7.60972199	7.193344154	7.800558521	7.601879845	7.716682343	7.644118328	7.497051325	7.751345517	8.235764772	8.129673817	7.708450942	7.367322126	7.415299612	8.295090067	7.822870147	8.450600691	8.123474132	8.523206811	8.705064553	8.184748997	8.586617209	7.926054183	7.958614286	8.047388842	7.61965185	7.922288436	8.008176671	7.875496083	8.170235266	8.608198591	8.194883468	7.597673679	7.492132324	7.281788388	7.822837718	7.345310509	7.058313459	5.487911115	8.011573498	7.782702428	7.566618554	5.709862544	6.847573562	6.960288839	6.892002063	7.175793466	6.9359881
ADGRF1	5.500485307	5.628518464	5.264160317	5.263481024	5.068199311	5.199332951	5.190877163	5.280389532	5.221008463	5.617375279	5.348192265	5.542653387	5.413156806	5.487641089	5.895040517	6.03904553	5.383439853	5.183429769	5.374196543	5.242337586	5.864147518	5.234727519	5.479399453	5.981826508	6.09046512	5.369826892	5.249385504	5.091554503	4.849571109	5.347035424	5.104391921	5.170476719	5.106786436	5.749873078	5.603324654	5.703183296	5.769455212	5.44043029	6.36540864	7.039543962	5.208537192	5.048964587	5.205306421	5.580248363	5.618858724	5.039604514	5.822335749	5.671748585	5.628518464
ADGRF2	3.029333965	3.542097324	3.611235362	4.57438003	3.511068995	3.72544602	3.797394898	4.06918632	3.798700934	4.073867559	3.689921551	3.75670091	3.921405036	4.067570038	3.422193059	3.575716941	3.317614109	3.925138022	3.453863648	3.507605798	3.806492806	3.345669898	3.836118577	3.821422977	3.961882108	3.667555956	3.466299189	4.270936287	3.388039296	3.514777701	3.327279672	3.520901307	3.497701093	4.065822838	3.681901225	3.611032922	4.588949469	3.121203709	3.563251773	3.050565073	3.696633404	3.618944843	3.394154653	3.335264774	3.552200311	3.863464231	3.7391767	3.535767163	4.657697713
ADGRF3	3.973920736	3.684227426	3.727000909	4.039591185	3.865383326	4.033353379	3.932628283	4.308088335	4.037068412	3.968875761	4.020125246	3.92071809	3.8302495	3.720370698	3.883754002	4.099314328	3.728057481	3.946203321	3.793519746	4.11612912	4.067342008	3.161161194	4.602330234	4.006705991	3.950533132	3.717514326	4.2941494	4.191649298	4.087134544	4.382433841	3.978117336	3.701256388	3.85989279	4.419096366	4.172219997	3.953906916	3.778459022	4.243772017	4.553592839	5.245079944	4.125899289	4.697785811	3.99292983	3.635158651	3.782583673	4.006705991	4.090008522	3.657955785	3.710963154
ADGRF4	3.816391613	4.221911493	4.448768477	3.919773724	4.04860018	4.243258555	3.856617011	4.651720661	4.516672571	4.018377734	4.257516137	4.131438139	3.991642087	3.822286321	3.911274406	5.005926047	4.324598379	4.26235044	4.411733203	4.090187181	4.412943811	3.955241263	3.549527237	4.475148206	4.41911839	4.324000109	4.362398763	4.990715487	3.905680852	4.352646142	4.820304359	3.997115159	4.10933419	4.930187231	4.42532274	4.798583966	5.136413371	5.006435946	3.980138721	4.587737336	4.42532274	4.326144731	3.991671914	4.729662565	3.991543308	4.373042351	4.328480809	4.170681857	4.711703307
ADGRF5	2.903160173	3.572456032	3.626213946	2.552484762	3.101011048	4.596582865	3.32797953	3.053646497	2.690290287	3.072751515	3.148574475	2.595572924	3.661027692	3.146483635	3.593092208	3.475531919	4.244203234	2.761788992	3.02706074	3.144405897	3.396725235	4.199585201	3.426165477	3.723863913	3.147433794	3.100199778	2.939742856	2.869118241	2.795182814	3.522239412	2.665441359	2.923373919	2.51302861	3.34462021	2.912693646	3.075629621	2.90406635	3.295226177	4.174093565	3.828937151	3.030218198	2.247279191	2.755561739	4.053048591	2.85796337	2.635721207	3.46397417	2.908584538	3.841206894
ADGRG1	5.595991351	6.011952927	5.955481032	5.864220767	5.927401468	5.635401715	6.193797335	5.90868237	6.053866579	5.980007781	5.803595819	5.821462646	5.738723216	6.179068559	5.967798111	6.100844639	5.892627421	6.103007784	5.987419323	5.888998911	5.778028945	5.274081491	6.05360262	5.528146049	6.620602695	6.104990151	6.064594481	5.96844976	6.986289596	6.046672141	6.404305075	7.468168572	7.083814458	6.906800685	5.879705491	5.956192686	6.471242438	6.129298328	5.652080002	6.963521334	7.041932453	6.11328567	5.758075547	6.228053941	5.626749989	5.997123439	6.099181008	6.200679736	6.025851738
ADGRG2	2.636387018	3.620059496	2.647239573	2.662500886	2.986371281	2.97090137	2.708259903	3.673871618	3.715735377	2.773904767	3.208153902	2.811982476	2.847837022	2.753633266	3.959488859	3.206314597	3.382349472	2.607657136	2.70782168	2.938680442	3.010730115	2.803875469	2.804727719	3.029592802	3.972793674	2.5844021	2.730259452	3.500606659	2.790877199	3.065146195	2.871073056	3.479433351	3.261344795	3.815679322	2.92610379	2.771875459	3.510635577	2.8828207	4.506103698	4.461338629	3.145039972	2.710062054	2.80003299	2.784863567	2.717838566	2.851371005	3.263014374	2.533193991	2.981621475
ADGRG3	5.260081755	5.0553705	4.25176582	4.885176649	4.528181727	4.840037394	4.500600504	4.613377262	4.300046836	4.075660213	4.655989708	4.468495385	4.303613796	7.983763169	5.650757519	7.955635461	5.687634167	6.777095209	7.211845522	6.194819313	5.924156986	5.000543117	5.40933746	5.566018801	4.553474883	5.395049547	5.750898776	5.226048806	8.068982427	4.462423688	5.812847878	8.323083558	9.007508774	6.784166468	5.088914548	5.00826683	5.216709367	4.342682746	6.249064451	6.071955319	5.998474556	4.780644359	4.417017611	4.432931876	4.185645869	4.261140962	4.535550413	4.758177544	4.179657294
ADGRG4	4.10818044	5.11541395	4.503094162	3.662431859	3.952191954	3.97966727	4.805674351	4.334308434	3.61915155	3.785507573	3.595019185	3.416097945	3.943109099	4.652241269	5.228357522	4.107415125	4.660987334	3.73532415	3.835816582	3.214514877	4.325808468	3.490660481	3.549527237	3.538442627	4.889906207	3.955200897	3.786108084	3.804968128	3.386280705	3.653055648	3.837604736	3.803697716	3.696135261	4.624657873	3.948508454	4.519329191	4.276551962	4.290359286	3.42940269	4.793907563	3.524474588	4.833176646	3.550453924	5.086323262	4.353328343	3.319162597	3.616034969	4.819409653	4.730729999
ADGRG5	4.527429128	4.323548119	4.636823922	4.321372257	4.347165315	4.584176077	4.661480984	4.464637297	4.453819555	4.890976158	4.70925957	4.610008133	4.432616687	4.579793509	4.359513575	4.723373279	4.729912639	4.489827278	4.793971383	4.709337382	4.340901543	4.528334347	4.437584412	4.418487737	4.667520787	4.724823849	4.434433815	4.648003223	4.447781947	4.887219738	4.505545606	4.934683213	4.813347723	5.198338029	4.667335818	4.958842798	5.289822371	5.013919674	5.810061448	5.061765574	4.667048474	5.030925582	4.639133444	4.751688015	4.642863835	4.50660431	4.426671845	4.652444048	4.543900046
ADGRG6	3.444821993	5.36558552	4.122127591	4.195001001	4.317675088	3.603363023	4.402802058	3.761116492	3.391761077	4.488607188	3.694990716	3.630110901	4.25813882	4.674409685	4.360304974	4.348975489	4.555352577	3.431202244	3.877192814	3.711804382	4.467430283	4.613282074	4.101577082	4.211416724	3.639988945	3.385809152	3.905010235	4.391042737	3.714737459	3.931350878	3.484104138	3.783077612	3.84083446	3.997846949	3.548575136	4.12653568	4.019091397	3.823411649	5.067560689	5.868998683	3.741040778	3.649401924	3.648945957	6.435655513	4.335450713	3.878661484	4.165832053	5.708463332	4.246118501
ADGRG7	3.412828358	3.673959093	4.875646054	3.522239412	3.21961761	3.673959093	3.898970864	3.691020961	4.113382789	3.129193509	3.625050852	3.416097945	3.27225675	3.668993972	3.247021967	4.090747084	3.79668503	3.336905584	3.793519746	3.787027243	3.755041926	3.134015973	3.6828674	3.07897475	4.137746807	3.157671253	3.29147027	3.546066179	2.976872776	3.803994097	3.360934004	3.282511985	3.245405492	4.143032778	3.727098954	3.775711593	3.811014722	3.31653251	3.377378967	5.119162129	3.063977239	3.589693201	3.630823632	3.684742584	3.01171934	3.927291048	4.126106743	3.393816846	3.749253362
ADGRL1	5.747187245	5.56687344	6.045114292	5.850968014	5.783713126	6.110906714	6.362708442	6.244715038	6.064060768	6.101084629	5.968997311	6.127056727	5.742178083	5.835510732	6.23726132	5.318701459	5.572971263	5.617717343	5.680551005	5.852216084	6.095416443	5.645218372	6.579836811	5.501007019	6.024857872	5.58023722	5.440755909	5.988571046	5.436990547	6.160164791	6.056962223	5.434682385	5.44134561	6.084814669	5.670537661	5.614939868	5.505313752	6.470784332	6.288314367	6.470648473	5.791740826	5.922179027	6.003827629	5.683312782	5.749841343	5.623263994	5.633730778	5.603416416	6.118175345
ADGRL2	2.476464279	2.864179112	2.732130869	2.567864163	2.726395353	2.777480897	2.933800792	2.971573807	2.777061295	2.895921029	2.784135959	2.707487327	3.01850078	3.047280749	2.933800792	3.437552879	2.995101663	2.80089224	3.054784792	2.915759916	2.818719331	2.754100005	2.927825827	2.679788836	3.092434251	2.561896391	2.622144692	2.674672303	2.613189534	2.827311138	2.657858997	2.793125523	2.543361088	3.516173546	2.736611837	2.888836716	3.878262172	3.408912194	3.252629968	4.73550178	2.738723497	2.779188936	2.869053101	2.820818329	2.698432838	2.896257929	2.981948552	2.933800792	3.232508651
ADGRL3	4.299637302	4.638017732	5.498103377	4.085209202	5.191649116	3.983445001	4.097612625	4.687602289	3.79556232	4.502462512	3.817861554	3.495617047	4.155525017	3.725670181	4.879666394	4.061835294	3.790079391	3.888608577	3.620762427	3.571945407	4.597436293	4.765941908	3.549527237	4.467679322	4.322731937	3.581014173	3.400093291	3.442164519	3.494301496	3.631842864	3.279808723	3.600706975	3.276209547	4.318695844	3.81518939	3.653443959	3.259080264	4.086631551	4.120530567	4.813268152	3.314765077	3.900950058	3.424378276	6.574460337	7.033463827	3.728363246	3.744508501	5.324099319	7.422550804
ADGRL4	4.024332274	5.124795935	3.448706826	6.026069551	3.227448609	4.034402149	4.702653089	3.782014786	2.949537416	4.606244051	3.750307018	2.85963001	2.892729389	4.981002767	3.909872833	7.102679203	7.456926845	6.11507194	6.825694741	7.178223671	5.133375788	4.852453519	4.013889534	6.197834609	6.03563142	2.833239181	6.128074398	9.480358612	2.764293443	3.021836291	7.0362794	3.269798787	2.547691556	6.185210773	2.864726211	3.827828566	3.271207563	7.487597595	5.461147525	4.349291717	2.847384887	2.834330117	2.951671288	6.019640219	6.214734246	2.882972547	2.783051066	3.479526151	7.993024255
ADGRV1	2.613034991	2.193852455	2.809334257	2.226317307	2.695627213	2.87012445	2.863643762	2.690140555	2.455923572	2.699717302	2.294146777	3.16297141	2.351055819	3.117544994	2.755261724	3.028856999	3.084006725	2.6029478	2.478611219	2.460849032	2.700234122	2.63922488	2.558055381	2.151067524	2.5844021	2.282565606	2.628653212	2.633338323	2.238247665	2.172489044	2.495356408	2.321413197	2.254931656	3.19727818	2.629086952	2.271996271	2.784059347	3.040747269	2.519442542	2.604550078	2.394708905	2.611760669	2.226366207	2.748496588	2.6293379	2.257109521	2.585994006	2.253869716	2.854640256
ADH1A	2.798350752	2.573258897	2.806552657	2.808823944	2.994639566	2.954603529	3.136288571	3.131101003	2.908493077	2.932681483	2.582923055	3.711986925	2.777584395	3.175178418	3.089919001	2.931742947	2.794304468	2.993282195	3.314926952	3.227586309	2.636727847	2.876304273	2.744144041	2.942337164	2.922650468	3.131985385	3.44731732	3.927262893	2.622048377	3.614347863	3.085427765	3.019440742	2.914548855	4.180711435	3.153951117	3.834654368	3.588276243	3.837387947	2.959491345	3.589727854	3.031971867	3.078115956	2.919828568	3.255537659	3.041769437	2.939612477	3.163242269	2.775102052	3.348625667
ADH1B	2.112408052	2.531619383	2.267595789	2.422630567	2.198648447	2.226920153	2.626375948	2.531619383	2.208027952	2.096856844	2.351026476	2.009095852	2.397295617	2.398966913	2.129959322	2.300194746	2.199995759	2.250380139	2.531619383	2.628659968	2.531619383	2.223050064	2.489840269	2.680653316	2.523116706	2.381993179	2.60316708	2.305307869	2.420399665	2.369143786	2.579155031	2.134059668	2.304364198	2.775538093	2.039638238	2.444251345	2.557910034	2.208125486	2.270767796	3.035672918	2.289290656	2.420451909	2.376707861	2.461203071	2.760265346	2.388128866	2.523672382	2.428318148	2.912612377
ADH1C	3.90123024	4.035025117	4.234343001	3.70138703	3.528384045	3.787031673	4.340053905	3.652008951	3.876437706	3.779511397	3.875730323	3.850158538	3.714111922	3.948844406	4.217854562	4.411289006	4.078999834	3.857363957	3.933113239	3.377015085	3.873745742	4.098106972	3.696596852	3.95999768	4.268357383	3.879279222	3.902576193	4.617416908	3.880297133	3.791476296	3.98426216	3.833972069	3.878832222	4.425357609	3.604959055	3.765087214	4.12827535	3.868115181	4.049200361	5.51698172	3.972094463	4.340934279	3.647425526	4.304394531	3.961956682	3.755567128	3.801996783	3.60233835	4.295622009
ADH4	7.368999597	8.222872077	7.716146886	7.728016918	7.706141581	7.191574114	7.805358282	7.940874394	7.438255315	7.364165204	7.138628442	7.313375943	7.591440469	7.668644509	7.896024555	8.020984831	7.583424376	7.015102585	7.550523441	7.230526411	8.131466607	7.557620932	7.320280305	7.512420245	7.618980397	7.178089065	7.580625164	8.403988219	7.214137229	7.556794924	6.68473897	7.267132567	6.981767663	7.693356178	7.374863881	7.148658129	7.649445085	7.896927619	7.721048772	8.230697347	7.289493065	7.64041397	7.306271156	8.620325055	8.037957211	7.277281985	7.871155241	8.400504542	8.390900327
ADH5	10.38449145	10.45012432	10.24933415	10.3143888	10.52138243	10.41990841	10.27977551	10.35355621	10.34249722	10.14907276	10.457641	10.54700792	10.51884317	9.683309159	10.18271869	9.585341299	10.20053136	10.0097672	9.422593433	9.804641827	10.09377202	10.46267468	10.04008825	10.27173035	10.16522945	10.68719332	10.29205278	10.92721187	10.10582515	10.37459461	10.01228215	10.15187935	9.516112584	9.581063802	10.37178865	9.922097341	10.01141498	10.37276003	10.47780264	11.06276398	10.66169246	10.40645603	10.65422164	10.57604439	10.71112239	10.76628983	10.86615401	10.44227227	10.525163
ADH6	3.645158465	3.939542236	3.569422301	4.028440579	3.903863612	3.934650998	4.189944436	3.864127118	3.894949443	4.117514392	3.839371564	3.802176064	3.673877917	4.65706771	3.881715341	3.684197917	3.668765875	3.859678991	3.584503783	3.625937648	3.655255951	3.705863752	3.467650884	3.618287932	3.911928055	3.741440704	3.875194929	3.75878315	3.657401307	3.67499501	3.50986853	3.666173348	4.139733709	4.048525549	3.769142829	3.713531947	3.865261182	3.726071306	4.618346477	5.330040364	3.832480298	3.635729125	3.496512875	4.05342803	3.951418324	3.344897462	3.516315642	3.656038246	4.360251191
ADH7	2.765329873	3.229919164	2.751155073	3.000783427	2.48497387	3.18089413	2.885025849	3.073529061	2.692560058	3.796693365	2.476568839	2.993473527	2.759905738	2.774756682	2.773713172	2.951454767	2.684794849	2.589453626	2.521471634	3.306591389	3.019368226	2.608589798	2.860559027	2.902162127	2.922650468	2.945051589	3.022199688	3.136051379	2.704800669	2.711120296	2.434420448	2.609811248	2.847270708	3.299397855	3.126328072	3.228188658	3.422322471	2.919552171	3.614477193	4.232120664	2.843470016	3.041481306	2.790823433	3.145016099	3.017341469	2.722306089	2.889700961	3.059586646	2.900074316
ADHFE1	9.100117863	9.042316073	9.982639235	9.475149219	9.878296851	10.42227506	9.057782339	9.70405154	9.510776656	9.141269843	10.39248823	9.609931289	9.684008302	9.192021302	10.13001083	9.409497886	9.658936172	10.13351283	9.332459453	10.12205275	9.380032092	10.34186637	10.36733777	10.36816115	9.723687563	9.209173198	9.230979846	9.78507779	9.966480486	9.810738255	9.528766835	9.592494537	9.885163361	9.26436015	9.531511029	9.391760914	10.9065221	8.815461861	7.763295264	9.298661157	9.958723459	9.008849935	8.962615696	8.336708939	9.152768837	8.894932322	9.953639162	9.228660096	8.359739059
ADI1	9.957407265	9.792155935	9.977628609	9.238822545	9.373282693	9.357160413	9.889094338	9.40375861	9.320778011	9.233088253	9.826249619	9.30959549	8.72206056	9.968233747	9.502096862	9.480519639	9.438669272	9.959047632	9.939395266	9.725234839	9.988637877	9.57016567	9.683968812	9.818572016	9.645810053	9.511504452	8.29636594	10.16623901	9.787732881	9.857719216	10.15039478	10.1221783	9.439767239	8.727806248	10.07200237	8.186239837	7.56253849	8.848751697	8.710969271	9.357113574	8.880628923	8.830413122	9.591744962	9.122032165	9.917316957	10.27101897	10.51885636	10.06269371	10.15064594
ADIG	5.772487995	6.437560032	6.160903278	5.810505066	5.823481111	6.055794886	6.303676596	6.316583383	5.980979399	5.74140635	5.238547857	5.927333491	5.966635091	5.59957495	5.918944713	5.958796154	5.752448899	5.652168486	5.658639775	5.552150002	5.941246167	5.882006556	5.415601289	5.872117509	6.12899823	6.06548073	6.097681686	6.823924895	5.874423842	6.060265839	5.618581869	6.015877535	6.08472229	6.032053417	5.783365429	6.432503575	6.592457117	6.037629326	7.171155412	7.172156627	5.941544854	5.840462904	6.036238593	6.743996068	6.177647077	5.814557726	6.186149315	6.521441926	6.093841201
ADIPOQ	2.70782168	3.269929157	2.658208382	3.113411204	2.861658291	2.800676425	2.714926186	4.047727206	2.952704858	3.045120178	2.478758281	2.679903549	2.974269745	3.04699162	2.787763926	2.819095736	3.423746463	2.672011507	2.774129218	2.616855052	3.702803786	3.69994301	2.603230406	3.274830918	3.895147043	2.460900807	2.59775017	2.86084775	2.34748353	2.580336379	2.864728139	2.664808444	2.523214608	2.61408373	2.572829332	3.239758075	3.09477046	3.133388311	4.84688282	5.162728137	2.311225724	2.72716928	2.744621225	4.551735019	4.790906805	2.866183554	3.637122609	3.744310869	3.636742486
ADIPOR1	9.395945585	9.095877388	9.644030536	8.827271225	9.324461112	9.137425562	9.220501193	9.236426243	8.968095545	9.097529465	9.086641348	9.126575806	9.463609656	10.37064827	9.589856195	10.19813478	9.667510681	10.10092923	10.21542795	9.983020502	10.05442199	9.29214119	9.371433942	9.567632969	9.528490279	9.227247852	9.512843836	9.477095541	10.11178071	8.75936143	9.581415158	10.23787289	10.37320165	9.610165599	8.844382662	8.721905029	9.604701692	8.96029181	8.986627984	8.411107167	9.486749523	8.931688384	9.096133489	8.690925113	9.080571057	9.107590932	9.610859124	8.924042954	8.784141169
ADIPOR2	8.991098766	9.056137638	9.125597576	8.343591539	9.031168806	9.178507256	8.825528904	8.634333453	8.573840133	9.427851086	9.016963161	9.308391778	8.794984951	8.405039656	8.92590236	8.107244273	8.932334827	9.386677046	9.570515365	8.750188386	8.717598964	9.403786738	9.235575299	8.625872912	9.34908298	8.984012283	9.727125568	9.043912701	9.497081173	8.560345293	9.220533158	9.463276544	9.334983288	9.675684189	8.921670931	8.391878762	9.040086438	8.830619722	9.150884158	8.353017593	9.202867845	9.320625915	9.171540219	8.112893243	8.935550571	9.035092138	8.995383234	8.510390794	8.698192389
ADIRF	5.120035629	6.299405758	6.110570354	7.38268671	6.277533276	6.004041477	6.036140421	5.852950829	5.684214832	7.154476818	6.261825092	6.177648956	5.724791034	6.648596289	6.877614334	7.560154611	6.224872274	7.480333564	7.534791558	7.755517652	5.489453809	6.689620889	7.022654093	7.73363798	6.529114678	6.145989899	6.900391444	10.24896787	5.20216477	5.961076938	7.693816606	5.347312742	5.397667075	7.816383425	6.588120302	6.726428479	6.745218487	5.380157594	6.793553484	6.837447227	5.178730933	5.172449076	5.946404099	4.556213623	5.454712108	5.756497387	6.089676348	5.968437931	5.984355523
ADIRF-AS1	7.208967361	6.710331919	7.485533604	7.04599979	7.631574811	7.311096422	7.606606791	6.675693933	7.021020737	7.457945519	7.793514062	7.584639256	6.50207605	7.600861008	6.928351056	6.236228252	6.568408291	6.486636139	6.453545206	7.084982225	6.853737073	6.220425939	6.672817244	6.222985927	6.87903993	6.781354908	8.05102826	7.577323677	5.707721959	6.520932725	7.341361144	4.707028053	4.74751108	4.969043502	6.746496214	7.267780686	4.397227398	4.843946181	7.424343273	6.361441259	4.800128587	7.533926861	6.71300156	6.368436336	7.550268127	4.837029508	5.650383099	7.31947107	5.757015908
ADK	10.16020319	9.972779116	10.86706988	9.598762569	10.20712351	9.744973503	10.43073576	10.43662015	10.81353697	10.32721676	10.82622475	10.48506778	10.0465916	10.70812727	10.00719486	10.1311958	10.04598748	9.680167479	9.491178786	10.11760592	10.74080637	10.34443365	9.842754697	10.10671946	10.1137227	10.32102531	10.07102818	10.18504291	9.310014639	10.1788326	10.37821568	9.269746587	9.186749943	10.48090566	10.22128132	9.824755356	9.945058836	9.301693379	9.468051008	10.01463924	9.97001605	10.00115713	10.07037242	10.08910589	10.20410425	9.921269168	10.37383006	10.42317521	10.42364267
ADM	7.472516487	6.538900838	5.092159065	5.087899046	6.703649795	6.276391913	7.355314623	6.694545048	6.527107059	6.282360643	5.446430953	6.535792219	6.489679376	9.412860898	7.426752879	11.21637434	9.583860762	9.731027339	10.82812932	10.47317792	8.559077206	7.150969978	7.140810297	9.28001196	7.465122932	8.401239064	9.64211265	7.783965872	11.02128905	4.885158308	10.30121175	10.65970158	11.10962465	10.56515762	7.277046625	8.108700917	5.2132972	8.99305632	3.980316115	6.127902019	9.20907777	7.167166341	5.90455392	7.149452884	7.528017347	8.506423473	8.924082464	9.396741902	9.091885247
ADM2	5.921939464	5.85435221	6.217829173	6.303839528	6.202798482	5.931414492	6.293662466	6.185478502	6.326838066	6.115545978	5.993503503	6.251607753	6.062785204	6.633250603	6.335661411	6.103101287	6.184175307	6.095440589	6.142061579	6.081002024	6.249173028	6.239009012	5.945469822	6.067440431	6.22428174	6.684274772	6.543114804	6.527642138	6.154211086	6.131797629	5.99002961	6.153334312	6.192438987	6.555587689	5.975628008	6.383920579	6.420534587	6.453584089	6.308989735	6.538688859	6.197557615	6.14141175	6.038038032	6.27533008	6.194409316	6.124078602	6.434760788	6.194809172	6.22790932
ADM5	6.013988857	5.82822895	5.903893945	5.684148382	5.957715066	6.471242438	6.550561467	6.769059126	6.903529426	5.971692706	6.262523482	6.294994933	5.905488006	5.785824517	6.182388689	5.849629882	5.736645642	5.646759063	6.0857114	6.746371853	6.242807093	5.781575967	6.071166611	6.164402713	5.68475185	6.081051687	6.089957696	5.554527993	5.196636907	5.606532504	6.244596043	5.350788193	5.354204494	5.698355007	5.353442991	6.551049051	5.361065523	5.446735004	6.327366543	6.354833187	5.577331601	5.891401418	6.140115787	5.019597568	5.363802346	5.910939079	6.070503495	5.433168007	5.498142384
ADNP	10.84091041	10.56209633	11.19863313	10.92631686	10.55455011	11.86605465	10.23141065	10.13123052	10.97774533	10.70855001	10.06307965	10.5886748	11.12203487	10.62753704	10.92547084	10.74172003	10.5007692	11.11782241	10.71559735	11.78768965	10.94738325	10.58490527	10.97896445	10.44670857	10.27162417	11.30312918	11.41667463	10.76701033	11.36523013	11.26063728	11.58576975	11.19133795	11.29116737	11.32711249	11.55219042	11.58625308	11.12363568	10.97797972	12.04785988	11.48007021	11.36886686	11.39967068	11.68242154	11.34883714	11.33229793	11.32507722	11.06841826	11.16130652	10.6408962
ADNP2	7.61422713	7.718496019	8.515828326	7.299096487	8.289535473	8.13849234	7.662885516	7.988312355	8.076737224	7.898136875	9.057716346	8.851728295	7.79009791	9.054794997	8.67404394	9.564436841	8.214240111	8.862863947	7.966702133	8.913017006	9.537646736	8.320352564	8.262949179	8.032286742	8.396866177	8.558288383	8.707454841	7.947708791	8.101450072	8.057783471	8.523510861	8.20246236	8.145279073	8.294893394	8.162487398	8.712992938	8.275987352	8.134398878	8.637949713	8.206099848	7.941678278	9.447256183	8.485091026	7.15830373	7.974810998	8.469282309	7.862465991	8.1558128	7.512277705
ADO	8.78577643	7.920764809	8.218540409	7.870087646	8.004737353	8.940752592	7.786408379	7.83062219	8.156011158	8.315877342	8.315251282	8.387516225	8.888128093	9.156589833	9.254775463	7.432162437	8.254502918	8.990999649	8.572045696	8.001615825	8.512287798	8.053198559	8.367722853	8.363487669	8.24689453	8.695335017	8.100393742	9.260179244	8.937825951	8.392176257	9.107447742	9.034650264	8.723595098	9.299514208	9.512532241	8.839087247	9.489185903	9.186257981	9.158124191	5.953046503	9.297681338	9.191300866	9.278493264	7.942589958	7.968823471	8.873250935	9.000376394	8.102496521	8.708723446
ADORA1	4.342607982	4.301113892	4.700498241	4.41447735	4.615004453	4.764197794	4.736269269	4.409466282	4.291140912	4.697461602	4.655213235	4.430090885	3.791638195	4.447797811	4.268742485	4.887423281	4.495921482	4.341695245	4.396690092	4.512066257	4.042228735	4.458194637	4.663536376	4.254099538	4.522026995	4.577279013	4.727022814	4.70321683	4.306543496	4.4642765	4.196813483	4.543647319	4.351534296	4.790024267	4.733690247	5.341724129	4.871956349	4.432533018	4.887124948	6.324284015	4.512807133	4.724846184	4.460814466	3.860836093	4.325807781	4.565605159	4.356427479	4.456482179	4.313162312
ADORA2A-AS1	4.113536442	4.075325418	4.579937989	4.406320191	4.074746013	4.458902247	4.040678844	4.204401051	4.17256895	4.193133596	4.354779888	4.150850911	4.614913978	4.401646452	4.402062773	4.197666698	4.294913232	4.280861627	4.402388777	4.159238455	4.030404557	4.192158017	4.132056881	4.362580466	4.081777065	4.35012445	4.658242381	4.401646452	4.638184211	4.325125737	4.127088548	5.022356498	5.298785142	4.639828872	4.127088548	4.369290873	4.671814066	4.454049208	4.083524561	4.775151595	4.195239112	4.706492857	4.627670884	3.98171776	4.195871309	3.88307504	4.361219881	3.995912863	4.26318555
ADORA2B	4.154495633	3.431664246	4.619348069	6.537082488	5.281708127	3.926386799	4.393943574	3.509600855	5.316943506	6.278576261	4.841627911	4.354928396	4.514425524	4.477379199	3.52145456	3.791055575	3.56198321	6.256802194	7.430155554	3.539016481	4.309671907	3.862598968	4.020798217	6.636258353	4.08724053	5.529395586	4.196978512	5.884541795	5.745648346	3.573948109	3.136310188	5.932249539	6.383203068	4.379486674	3.419510166	3.772091847	2.724539617	3.510479215	3.577429071	3.939510155	7.268123361	3.374022148	3.401499172	4.83553921	4.070594822	5.968734394	5.503285357	3.32267905	3.783728545
ADORA3	4.795698424	4.412237045	4.568722579	4.051671363	3.818767919	4.311022854	3.861573827	3.794130808	4.19005772	3.985150306	4.149632174	4.40949873	4.842436494	4.123722032	4.060677547	4.432479146	4.458557507	4.645988337	7.103585606	3.890196218	4.606941338	3.622334382	4.532149396	4.234050831	3.850325587	4.422888992	7.106188713	4.617416908	5.534072889	4.016122943	6.632413592	6.465684379	4.923826185	4.687603056	4.438005703	4.154608713	4.272974909	4.709710523	4.329151015	4.885619835	5.261438652	4.911717378	4.18749708	4.495917169	3.796921989	4.349457899	6.130190647	3.828060453	4.372596145
ADPGK	11.28453409	11.12660573	11.47224181	11.27211041	11.2864053	11.65156532	10.92373284	10.89219747	11.02479228	10.88925267	10.89556372	11.03874754	11.88691992	11.73557264	11.30711389	11.11308686	11.13815559	11.69211456	11.85263718	11.46259223	11.20819295	11.4910984	11.57105079	11.53265004	10.89605975	11.07574376	11.23765179	11.08834763	11.58492315	11.31711514	11.44992981	11.50518213	11.4178856	11.31011609	11.72670667	11.20947229	11.04739314	11.27674277	11.59041526	11.43529436	11.42195502	11.36844221	11.41672616	11.28505532	11.43837279	11.72839819	11.39556821	11.02510702	11.11624774
ADPRH	3.833769618	4.034767951	3.629045244	3.529117608	4.494383034	3.880664269	4.099692426	4.620996161	4.238193776	3.834455458	3.608409167	3.416097945	3.838999859	4.291798849	4.631220344	3.815422543	3.812540776	5.574874639	5.057844811	4.185729202	4.390798652	3.744340786	4.238193776	4.238193776	3.854179605	3.94841148	3.966838561	4.451298198	4.502660633	3.931081257	3.819153851	4.687434312	3.886055666	5.385689467	3.587566976	5.202562972	3.815463918	3.905511141	4.600923988	4.909703718	3.534291718	3.957330077	4.501543924	4.434552678	3.832890469	4.318343929	3.732969868	4.800319316	4.561708539
ADPRHL1	4.13126515	4.617416908	4.543727761	4.616466881	4.617416908	4.442538376	4.355328568	4.612857578	4.435976402	4.405597275	4.379242416	5.061046072	4.129153226	4.658417959	4.263041803	4.277191679	4.494117696	4.680114146	4.810848976	4.917399932	4.854341107	4.785093997	4.826506588	4.451011433	4.69585561	4.126033246	4.760737124	4.686965127	4.427557528	4.394146547	4.216422968	4.416612444	4.553426814	4.929053696	4.16189162	4.563023557	5.112878349	4.730886097	6.112187809	5.977494303	4.31015023	4.362592586	4.362122025	4.11007142	4.549781156	4.989560828	4.47722529	4.32470532	4.469570892
ADPRHL2	9.354925798	9.131867407	10.01971271	8.730720205	10.27628955	8.961123484	9.119642992	9.979150034	9.545041765	8.986107257	11.01445077	9.528697638	9.390095115	9.493741092	9.488393572	10.0613059	8.967132233	9.551859665	9.221467562	9.6701838	9.657092151	9.356572382	9.864035806	9.342920771	9.272107626	9.565018896	8.899344317	9.725498161	9.142456238	9.17669808	9.603876366	9.292129082	8.989440154	6.163677832	10.19345456	9.10859961	6.390119537	9.727122918	9.115352914	7.677011063	11.70906375	9.694029717	9.710413234	8.346667991	9.268898559	9.792459325	9.713199497	10.31312864	9.985652204
ADPRM	7.280394492	7.511750367	7.735827267	7.880812332	7.854686008	7.722308484	7.601212243	6.482156486	7.93144739	7.918295181	7.780255894	8.139836413	7.464586738	8.843059509	8.248056113	8.616728616	8.045084214	7.817571296	6.493129044	7.385955034	8.407221433	7.571113021	7.72321751	7.597416723	10.47499993	8.006051676	8.182321601	7.733033892	7.882113948	8.187613763	7.535653731	7.806530323	7.67679272	6.719249903	7.717343363	6.181017739	7.635880142	7.992168916	7.245859202	7.636505416	7.844067879	7.919596725	7.884359624	7.869015324	7.73896664	8.353007781	7.73893445	7.520497045	7.267317824
ADRA1A	2.639156982	3.006801334	3.425743831	3.111492392	3.185667618	3.027700018	3.498095533	3.091348432	3.231449229	3.223483314	3.018865309	3.325732774	3.047222072	3.129836319	3.435046764	2.930496739	3.235913031	2.86444306	3.242381784	2.868016697	3.237044363	2.999974231	2.997456764	2.875147353	3.254670306	3.438333817	3.52779484	3.478878813	2.97045619	3.361294128	2.895795829	2.991543431	2.910443347	3.897188908	3.311421269	3.414018854	3.513815905	3.65198474	3.707403499	4.296223271	3.040301827	3.376765995	3.030549801	3.582826666	3.25976964	2.946128897	3.481062548	3.622385213	3.403976456
ADRA1B	4.869143434	4.641097353	4.406981681	4.750414556	5.017001987	4.892747076	5.101831785	4.931413313	5.114934596	4.607035185	5.262236923	5.295736535	4.709946804	5.051009993	4.612961924	4.840444608	4.966982541	5.118873517	5.089139788	4.781296107	4.954378999	4.637087317	4.89898124	4.868867467	5.153869439	5.171313699	5.360467188	5.468823356	4.955611539	5.162457693	4.953062089	4.79851755	5.123955232	5.309424089	4.970550181	4.96967762	5.69847439	4.623949579	4.806721394	5.185785483	4.925301156	5.210967824	5.058648118	4.589953328	4.566348659	4.746511355	4.673821258	4.793785651	5.126040574
ADRA1D	3.897664748	3.554347627	3.796151557	3.693469619	3.721677317	3.779308295	4.092177061	4.193525104	4.101420239	4.052075859	4.140022227	4.238338033	4.005632183	4.070057631	4.156147351	3.927064562	4.173663586	4.15162278	4.230610907	4.00965621	3.78029845	3.599414099	3.918411916	3.611587663	4.109588852	4.220718756	4.022025428	4.385713043	3.879320516	3.989988409	3.730907651	3.990650787	3.909382124	4.685044944	4.325125737	4.371116497	4.373781535	4.101555855	3.621122478	4.218485243	3.819120029	4.110946257	4.066874658	4.018518743	3.96736878	4.314828303	4.049180111	3.821830707	4.294234935
ADRA2A	3.020226286	2.476998769	2.668883238	2.404464895	3.247685939	2.743003009	2.706560361	2.522699697	2.523834692	2.777181105	2.708817332	3.54198188	2.687144925	2.420047483	2.674073491	2.752884473	2.367754498	2.526504863	3.112780217	2.828697062	2.633367723	2.317532266	2.69678387	2.470165392	2.884252428	3.075597553	2.635820234	5.004982279	4.082990089	2.484809143	2.560663765	5.297709202	3.611263724	3.855299965	3.061020815	2.795381198	3.037547665	2.930676189	3.478309738	5.257330573	5.163267188	2.766110923	3.573737422	2.480261484	2.477733846	3.003827547	2.4430936	3.027369136	2.923176723
ADRA2B	5.728871885	5.854738909	5.992234776	6.03323452	5.974495661	5.858681937	6.057218177	6.283648746	5.92397372	5.878433759	6.104652981	6.133369292	5.952240881	5.946724124	6.441409951	6.413248521	6.28973842	5.920752409	6.009413365	5.841219397	5.87446753	5.866595426	5.765107985	6.032326654	6.099413655	5.819589783	5.851340055	5.782964025	5.954831828	5.928525984	5.66812025	5.854547146	5.884349383	6.154531047	5.738394882	6.146724943	6.110570354	5.662162161	6.673099224	7.040966141	5.892430611	6.027064424	5.67676838	6.358188251	5.974960353	5.784580517	6.089504003	6.151336162	6.077645966
ADRA2C	5.880840412	5.990865099	5.835078652	6.290335698	5.915790696	5.858709944	6.439862549	6.104864818	5.758053165	6.142291829	6.032399031	5.886522296	5.940036587	5.956808838	5.956419497	5.957425899	5.92392576	5.885016454	5.982040027	5.700454862	6.104303502	6.092122785	5.882504867	6.078447527	6.064502316	5.992621427	6.238340566	6.058263738	5.674115688	5.88950732	5.606463247	5.856536694	5.907449765	6.983472358	6.15307192	6.178456135	6.423208343	6.097231201	6.347872173	6.963950094	6.030659145	6.267605628	5.958675128	6.232327643	6.189002997	6.822083807	6.307975052	6.5132116	6.315726903
ADRB1	3.182208627	3.407348134	3.319720725	3.706247185	3.536221595	3.557595952	3.395291294	3.794130808	3.492494553	3.287351158	3.609153866	3.401117818	3.483204632	3.60408587	3.301371044	3.58907915	3.180917148	3.380815067	3.523593788	3.258572401	3.239316282	3.286192494	3.379912302	3.369189807	3.537719734	3.68819038	3.69769389	3.873498402	3.210390673	3.464435924	3.259619272	3.44864008	3.528755405	4.438976749	3.541367616	3.468399568	3.969057663	3.62691152	4.24438641	5.772545752	3.553778803	3.801318361	3.57523639	3.313711734	3.110905197	3.588856887	3.833914412	3.344271636	3.247858483
ADRB2	9.728845182	8.372674675	8.923410716	9.45733634	9.184131184	10.12266995	8.560023851	9.871022297	9.281195553	8.398844824	9.531596135	10.10707633	10.3931761	6.940071555	9.690609917	8.851843572	8.647132349	10.20417846	8.189144334	10.04615676	8.257795692	9.557784629	9.845487307	7.432745315	9.093015091	9.396206996	8.595763981	8.462731727	9.951532747	8.345297433	9.547857757	10.00337675	9.998474218	9.137787771	10.32691015	11.19434377	8.871376321	9.920584918	10.86042012	9.474790936	10.68093668	10.67457876	10.33265075	8.95651103	10.50253052	10.19982609	9.051419057	8.766753232	9.149090218
ADRB3	3.810622057	4.700882644	4.029252666	4.330972656	4.263948232	4.304683511	3.967851469	4.718444607	4.109341664	3.940259046	4.222978048	4.27328371	4.161389438	4.043106542	4.105954276	4.049585161	3.90330888	4.106714397	4.106925215	3.874133403	4.097959704	4.189687523	3.783086597	4.186749933	3.983778306	3.895792912	3.932764498	3.91935578	3.817878502	3.82213489	3.744390668	3.709950381	4.054133877	4.582664047	3.843398806	4.102006603	4.203924802	4.025231713	5.347801733	6.014856239	4.081634885	3.801318361	3.775841178	4.301867475	3.814435572	4.048597989	4.519503733	4.589722993	4.377430425
ADRM1	9.573488756	9.252940985	9.144886282	9.007759037	9.202948523	8.964843006	9.814587719	9.231658186	9.147301155	9.139605372	9.695765806	9.274609057	9.401500599	9.917497792	8.853273077	9.9621574	9.345257437	9.323984878	9.670411829	9.601284738	9.739888704	9.434249134	9.265891452	9.165247734	8.976664048	8.955315166	8.823295916	9.087575343	8.864015085	8.80533426	10.35635875	8.821678978	8.773672301	9.436979467	8.865119066	8.753913552	9.064486389	8.35352019	8.508879878	7.234041045	8.650502113	8.504651533	8.759671807	7.798923595	8.682882698	8.353645664	8.770037674	9.175988804	8.70496354
ADSL	10.64709539	10.61651266	10.46978891	10.11223337	10.64123536	10.58006747	10.74384706	10.5670676	10.3398913	10.38881106	10.74898715	10.55667386	10.58079878	10.24928901	9.949551768	10.43897524	10.57890008	10.37894167	10.15511646	10.66080898	10.31314203	10.98403247	10.40782607	10.36170393	10.26695618	10.58363021	10.06036453	10.83904591	9.935404917	10.31247624	10.2803447	9.826474425	9.492558228	9.98172236	10.31452422	9.544260861	11.19809902	9.757720924	10.46570269	9.099680216	10.37485854	10.86905332	10.61096088	10.39581093	10.25562204	10.2993995	11.29201687	10.62221636	11.28946786
ADSS	10.38441777	9.971714252	10.10884193	10.25548754	10.0786192	9.96608597	9.992629085	9.379096261	10.08937542	9.892629991	10.08020418	10.00545206	10.25984665	10.66193609	10.59058852	9.776904443	10.16926233	10.30057195	9.978634205	10.12780902	9.803254407	9.943040623	10.83019381	10.20420263	9.961883563	10.86872109	10.37314378	10.282145	10.67642308	11.04956798	10.64041313	10.22096123	10.42163202	11.03272343	10.69849465	10.61907957	11.13208139	10.77473048	10.25286145	10.48603866	10.34128761	10.52919141	10.71241043	10.91525057	10.92615706	10.71020164	11.01217897	10.59235548	10.9162803
ADSSL1	5.500674841	4.236694483	5.393806431	4.424855521	5.31201019	5.534800381	4.834927992	4.67641516	4.600065666	6.067762165	4.905928969	5.557229327	5.849452362	4.803113617	4.548428228	4.990489709	4.437898372	5.624320411	6.236291525	5.793568606	5.703512195	6.066368877	5.676443386	4.568233112	5.162219185	5.823746809	4.533160808	5.037215722	5.327719382	5.449184851	6.119504413	4.641764666	5.185691525	4.366552932	6.116816045	5.64406976	4.765002071	6.496626058	4.894270337	6.251007024	4.805392468	5.313471426	5.130105019	4.446003714	5.2628618	4.565605159	5.426295418	6.291785671	5.004386644
ADTRP	6.206725196	6.694451712	6.765714922	6.594526759	6.786997065	5.739299858	5.515430011	5.635604223	5.943962525	7.05281455	6.837323985	6.27904557	6.328741029	6.700510133	6.857459406	5.528234357	7.332953671	6.975588082	6.01423895	6.408466767	6.615389888	6.262333684	6.291911967	6.241798746	5.880267128	5.84045646	7.333043957	6.833241195	5.596132846	7.14857407	5.588379409	5.767195724	5.137645475	4.816512335	6.66019324	6.827507904	5.245636523	4.948910111	5.193510708	5.155807565	6.825818655	6.707035293	6.573344402	5.756411539	5.305552564	7.302373011	5.267889746	5.351664294	6.238528143
AEBP1	6.491291531	6.634746441	6.446492062	6.696473427	6.612839439	6.969728814	6.917325898	6.658826155	6.745218487	6.577307296	6.474688027	6.652209611	6.692375085	6.745761743	6.468447509	6.501769844	6.369364602	6.328451123	6.51960296	6.651827836	6.486037482	6.411925413	6.410624475	6.50964993	6.206704502	6.875790434	6.931792748	7.124476732	7.001201073	6.398174089	6.891127674	6.655896329	7.271265724	6.995553205	6.416835554	8.709842903	7.168522123	6.503457163	7.214707387	7.426950443	6.978424178	6.712291788	6.521357416	6.354900228	6.691886116	6.940471378	6.295037588	6.87113319	6.255323016
AEBP2	9.264615791	8.268315969	9.250698634	9.163210291	9.080566105	8.977530545	8.603454278	8.195843944	9.132109823	8.690513263	8.81454606	8.417891354	8.769799193	9.368492215	9.358355369	9.047229754	8.761512448	8.837696618	8.596907292	8.844719862	8.87135831	8.649909309	9.01477586	9.743102116	8.72663326	8.999232085	8.90903661	8.849303125	8.567199181	9.265900951	9.204478108	8.465769611	8.545482143	9.44147967	9.402630064	9.235563221	9.014883131	8.830470145	9.645830965	8.772092869	8.637259857	9.296382744	9.184747332	8.706063905	9.325055499	9.0450485	9.085118414	8.919603096	9.315991545
AEN	9.072546316	8.584600348	9.483235163	8.49741097	8.928290322	9.074684822	9.493641229	8.966095818	8.923898607	8.826662721	9.170541961	9.01968895	8.83784774	9.077782436	9.190291729	9.572763139	8.747865513	9.034419448	8.2161012	9.294644852	9.506183205	8.886501771	8.868012013	9.026265377	9.211085524	8.679717921	8.681708688	9.016500814	8.053255636	8.900328381	8.92857572	8.285301577	7.686269713	7.884876724	8.883480434	8.624431034	8.344473987	8.097991517	8.585094658	7.387267882	8.524433238	8.840170454	8.817818396	8.835120326	8.93050066	9.175867058	9.242208143	8.908501162	8.416524268
AES	10.80372493	10.70129533	10.72041771	10.45971234	10.99551266	10.69742407	10.9512109	10.99262693	10.91705452	10.88911091	11.27243722	11.48277509	10.8181575	10.71001118	10.54627621	10.79390764	11.05429704	10.56492837	9.925537092	10.82221384	11.07592101	10.62963936	10.6781428	10.72900385	11.16423204	10.95035518	10.97350108	11.49600068	9.886444917	10.78287562	10.5512872	10.12074927	9.683945577	9.973858325	10.94914579	10.80809384	11.07473568	10.16554855	10.64020401	10.75840485	10.60186505	11.04423105	10.67144351	9.848619059	10.32255437	10.54387032	10.47941186	10.58021496	10.4043015
AFAP1	4.918061976	3.651718506	3.830616858	4.353627049	4.338422076	4.605942408	4.290928938	3.624382906	4.627364392	4.174973481	5.271060337	4.269012017	4.897401231	5.411929217	3.645603272	4.169930971	3.890893953	4.613999205	3.947869269	4.937123775	4.668329074	4.717751604	4.712243662	4.694005689	3.20864283	5.006718297	5.15896446	5.072483237	4.527723146	5.492991764	4.659247519	4.846421365	4.966278263	7.083331398	4.866727013	4.391027256	3.63795999	4.848680753	3.605922169	5.539771014	5.348220936	4.88380573	6.076710954	3.872383833	4.182514879	4.485335351	5.232171156	4.343124319	5.00794573
AFAP1-AS1	4.473899057	4.224430734	6.497722281	5.183131778	6.096414511	5.788917882	5.255806566	6.888466283	6.426745549	4.663497874	4.829916628	3.878173996	5.724092074	4.339942788	6.4939729	4.051874199	4.761352892	3.6245789	4.033569716	4.093377633	5.522899859	6.712260073	3.650083146	4.650969526	4.804737474	4.111310542	3.95268653	3.852100166	3.830072207	3.907440767	5.119556783	4.014740749	4.257904377	4.34667976	3.631665572	3.344967991	3.190249411	4.109873251	4.136615366	5.116036358	3.84192465	4.233200238	3.907513318	8.795554838	7.068248173	3.768353319	3.877002287	6.188748259	5.123888494
AFAP1L1	5.075987804	5.445465252	4.996941621	5.477589379	5.836104549	5.145166526	5.507557746	5.427330727	5.44522073	5.317812896	5.458197993	5.449928305	5.401469582	5.193751552	5.886224879	6.050561096	5.599483787	5.347578891	5.411255606	5.292706114	5.186470992	5.301699886	5.372440943	5.217421194	5.656431304	5.429884535	5.181305333	5.525758372	5.00966995	5.223686169	4.932430146	5.069599817	5.263502913	6.018197964	5.623185907	5.337925383	5.18453414	5.323363564	6.021375342	6.400562055	5.423736491	5.57249379	5.177228534	5.507557746	5.25856719	5.389611556	5.871473288	5.253204458	5.183459093
AFAP1L2	5.846253471	4.991368475	5.458236948	7.081989092	6.716666623	6.608898697	6.616814971	6.80481194	6.524708495	6.684712961	6.079576835	5.953693238	7.579051951	4.390878273	4.838170435	6.301737668	6.561695961	6.041805422	5.366983295	6.425914768	5.074185995	6.859735502	6.603454947	6.304100869	5.895563132	7.255049598	5.514490885	7.146696183	6.542980797	7.213393385	6.651910217	6.783996264	6.553783415	7.654754891	7.624286356	7.916882482	4.586666317	7.406337843	6.250090805	5.558829591	6.628786097	6.909133159	6.358989909	6.452883152	6.403789239	7.016963264	8.468678318	5.298078343	3.993591684
AFDN	5.368217733	5.409369785	5.743688399	5.530603989	5.66970597	5.588583516	5.807591981	5.527572927	5.104526213	5.465496199	4.964049677	5.759181627	5.117276624	5.849496516	5.282995281	6.082732312	5.815063828	5.137093093	5.264993079	5.263221213	6.020188418	5.214517031	6.478142767	5.59558601	6.144387499	5.74526286	6.104537984	5.891062659	5.341520705	5.803257667	5.139451918	5.387250039	5.630555529	5.77182059	5.486592935	5.943834754	5.662501442	5.674192921	4.382187302	5.240105276	5.630555529	5.515689143	5.628253041	5.310668639	5.227796343	5.650025096	5.577687032	5.686227615	5.336582311
AFDN-AS1	4.307812258	4.189029214	5.505122696	4.497779528	2.836481666	2.363035012	3.86804813	5.32312297	2.543067049	2.969220097	3.087539865	3.090564214	4.414676239	4.243404554	3.4176429	2.567936628	2.81132757	3.191636658	3.677109622	3.47606899	3.384677462	5.057759635	2.514723901	5.897931161	2.654931316	2.554217178	2.671505721	2.899777991	2.773098031	3.647112482	4.554385179	2.872828774	2.678546454	3.10542872	3.345791414	2.956189307	3.417607338	3.453110381	4.907816985	3.948787145	3.024033263	2.950352371	3.048552104	4.838043131	3.499041106	3.082036793	4.317425109	4.55607219	3.603396885
AFF1	12.39704605	12.78253156	12.5346397	12.26954801	12.10623359	12.43297989	12.5316024	12.62267888	12.44200053	12.39596487	12.11561955	12.16618392	12.42215662	11.72060003	12.68522113	11.48557051	12.45648602	12.50723973	12.09442389	12.15433339	12.01886752	12.34962554	12.51218471	12.19314595	12.25747638	12.59187143	12.66137085	12.48701738	12.41016295	12.80255643	12.6017351	12.37322699	12.31754458	12.62771101	12.84960475	12.92036154	12.26637102	12.49846863	12.80087136	12.80718969	12.4052868	12.92240198	12.75391621	12.29764246	12.53518854	12.46538919	12.11034564	12.37109169	12.1317239
AFF2	3.20022819	3.377971534	3.15330781	3.621363096	3.592367841	3.587936072	3.505134087	3.901187599	3.645339917	3.498198142	3.240644049	3.533426795	3.312060449	3.404655022	3.462459312	4.154592473	3.729747844	3.208925468	3.499000631	3.412932153	3.387807549	3.099548666	3.375148477	3.410780434	3.658534652	3.340062291	3.520500139	3.563552305	3.315808127	3.389910364	3.185624956	3.211026446	3.603260785	4.066049922	3.234048052	3.710948319	3.731041944	3.268496744	3.512530221	5.228446821	3.436702275	3.345682616	3.312060449	4.180313425	3.545952358	3.444594244	3.668265619	3.86437977	3.623608572
AFF3	3.035788794	3.930499566	3.311466639	3.321302126	3.55289396	2.862941254	3.626171505	3.794130808	3.768445	3.107133019	3.493143078	3.242869953	3.767801609	4.076549497	3.040356952	3.235688092	4.01846688	2.816749568	4.191859612	2.919162379	3.320836446	4.367300828	3.254669933	3.164605353	3.499193378	3.640488323	4.596093329	3.23479054	3.631602493	3.181344375	3.647543143	3.360323799	4.672973824	4.420183011	3.192152012	3.225914159	3.468093469	3.343149573	4.040164674	5.073320594	4.34937314	3.167072071	3.909687918	3.14715876	3.071197871	3.672393554	3.381065271	3.142194841	3.290898754
AFF4	3.64373575	4.972374978	5.172191875	2.921917998	3.896729769	3.730398855	5.817641418	5.082740143	4.185188356	4.180274579	2.978572538	3.077727121	4.142603606	4.635654712	3.70419456	4.885110544	3.306205873	3.50420126	4.05466952	3.195454788	5.298135668	4.4483762	3.470904503	3.656537728	3.497847293	4.303990359	4.465757652	3.051653291	3.965367171	4.978193535	3.832851453	4.377876766	3.990217494	3.407377142	4.225633059	6.35599331	3.969896929	3.232977233	5.450100987	4.044756549	4.087138682	3.993176289	3.208323289	6.260498488	4.705741303	4.748075999	5.74164378	4.163199352	5.918907906
AFG3L1P	8.204207614	7.838046679	8.316027329	8.698643769	8.051116135	8.423738174	8.085894003	8.066337557	8.563202648	8.364483214	9.06699541	8.430420687	8.507427966	7.599788317	7.728062153	7.628920034	8.609779013	8.18577204	7.571516121	8.262182927	7.910728822	8.486989787	8.619505011	7.914519553	8.325647407	8.503591142	8.634126765	8.102941353	8.752703158	8.491840279	9.162374965	8.428977146	8.557624252	9.911631739	9.123115836	9.229723381	8.319482472	9.142315162	8.35141186	7.172640888	8.574805812	9.23838046	9.171648067	6.169582716	8.219147051	8.140529444	8.088977799	7.431317106	7.17722861
AFG3L2	9.179773005	8.718187439	8.409062683	8.924838528	9.394794868	8.961415809	8.653938901	8.870271224	8.999686137	9.052765812	9.226663548	8.832229692	9.009793292	8.892328743	8.652854465	8.716791399	9.257141174	9.311749893	8.974568766	8.475500394	8.353059655	9.441860881	9.30849043	8.756531205	8.675632341	8.976561722	9.196090787	8.741390974	9.024746071	9.015843784	9.648605699	8.925144302	8.635303991	8.23356118	9.193364876	8.874151087	11.57010889	8.782759098	8.483586963	8.962777056	9.28352327	9.202874339	9.016457561	7.981284293	8.521196078	9.142592962	9.200877652	8.861125946	9.962875654
AFM	2.853512011	3.36954456	3.428855867	2.851728843	3.010102148	2.781719539	3.875819278	2.642005202	3.143338746	3.353520334	2.842062561	3.089572453	3.138962423	3.367264573	3.371846238	3.763064884	3.581956203	3.123463786	3.230825223	3.044113921	3.698046286	2.935531753	3.108209458	2.990628473	4.188841891	2.619032332	2.92828569	3.370563384	2.999103132	3.192529568	2.788120727	2.605040779	2.663020164	3.14032257	3.048703796	3.184733381	3.265027905	3.69548684	3.660005375	3.528773009	2.851950872	2.913948014	2.542099472	4.324977971	3.116411487	2.911687957	3.462436664	3.584056783	3.495801963
AFMID	5.892208832	5.474472736	5.601580618	5.886514603	5.644146772	5.490902586	6.098115996	6.548973548	5.789176298	5.924963181	5.872835894	6.529222044	4.939483732	6.866677719	5.579182251	6.363440764	5.139155856	5.993732211	6.072665923	5.304369331	5.869716718	5.972177783	4.910875613	5.412249163	6.532129612	5.22024966	5.05144842	5.304082928	5.692485505	4.838519783	4.946777922	5.276637164	5.497544048	5.901957845	4.811060782	5.822140776	5.307900106	5.4985612	4.995021964	5.871255647	4.833225728	5.141800711	5.658790614	5.391436045	5.140579461	5.024297662	5.125117042	5.77656689	4.795623913
AFP	3.900837901	3.737289585	4.473647497	4.108499225	4.056957986	3.708893812	4.179635294	4.5697203	4.118735527	4.006520518	3.93563642	3.975525859	5.197477442	4.417112169	4.513250036	4.459130375	4.436049214	4.035964767	4.093045145	4.094033098	4.114472701	3.82262854	3.865044526	3.756083592	3.842214318	4.167134504	4.476472582	4.571193363	4.404711251	4.155902765	4.099429469	3.986541988	4.054133877	4.930180009	4.326084889	3.99675687	4.721819229	4.732677312	3.954886038	5.378309714	3.885428184	4.122519951	4.312812752	4.45727629	4.420859616	4.947015666	5.021268074	4.403680544	5.324659984
AFTPH	10.26066921	10.28528255	9.997966946	10.51464276	10.265037	10.14856968	10.41499923	10.18164697	10.80168496	10.23419257	10.39594988	10.22652558	10.35172202	10.35924965	10.11395054	9.712271902	10.25550739	10.36193135	10.92341262	9.817868631	10.2054147	10.41841104	10.09897439	10.38122918	10.31235324	10.637481	10.50738477	10.45980317	10.5947682	10.45052489	10.76751333	10.72572207	10.74088703	11.31661577	10.08012076	10.46601194	10.2209292	10.61949311	10.44173755	10.12637957	10.52152714	10.3002743	10.60748297	10.03148214	10.11955683	9.9534794	10.2903686	10.18530357	10.337563
AGA	10.15975636	9.728694421	10.06815863	9.750606949	9.87669604	9.631220098	9.916036122	9.707559153	10.1163103	9.776216525	9.823682353	9.834540357	10.08835729	10.99607478	9.529592668	9.541465923	9.781132852	9.810536567	9.753754597	9.393043678	9.623742139	9.74427846	9.666738672	9.491446563	9.557836093	10.1937303	10.13196736	9.71662383	9.75056034	10.16584397	9.858891389	9.736359064	9.492057669	9.892305061	10.07095226	9.820101949	9.320485497	10.32131897	9.824562513	9.406339264	9.734550254	10.19144102	10.32245467	9.85022636	9.772628528	9.759964698	10.21955164	10.03772068	9.961881742
AGAP1	7.690090392	5.9001219	7.60338974	7.272305681	5.676767354	7.980654029	6.38714953	6.496780063	7.233701544	6.38230637	8.022450138	7.579818166	7.964758801	4.435309454	7.013339157	4.129256688	6.577136628	6.690467487	4.649663372	8.228162967	7.512607021	7.207615503	8.371692013	6.954548925	7.034347003	6.405643496	4.362819618	5.235706684	5.394824687	5.92750378	5.517047732	5.559559112	5.351330958	6.016754669	6.094790488	7.448802419	3.276258583	4.734179203	6.848079618	5.590181991	5.514332988	6.367983752	6.224933677	5.230855056	6.516733747	5.544693416	4.688914991	6.16651267	5.752995237
AGAP11	4.53700951	4.834253076	4.586551729	5.266710639	4.631003644	5.006565798	3.944994668	4.848202839	4.503283563	5.766910393	4.936414319	5.303428478	4.523745227	4.097397518	4.832405085	5.558912736	4.858744708	3.901483889	4.800007553	4.397934754	4.227948727	4.787460296	4.30147357	4.821099619	5.263924972	4.192333531	4.19726161	4.239634959	4.059524861	4.067755587	5.025748534	4.109629174	3.687085595	4.518173975	3.712204257	4.075354563	5.025544987	4.330510276	5.425426457	5.266089011	3.868966549	4.223761828	4.003760991	4.861093321	3.881274813	3.954287051	4.931662276	5.056835036	3.599684619
AGAP2	7.254092199	7.776595668	7.122469172	7.149371046	7.670822289	7.518696999	7.293443947	7.234455191	7.475641022	7.276900174	7.735039982	7.473616668	7.374355142	6.030321409	7.319168344	5.935850102	7.090053508	7.162720272	6.273086291	6.961487004	6.405471597	7.140841026	7.23680186	7.258975148	6.69514053	7.572632605	7.578260906	6.481638707	6.378022367	7.135352386	6.973311059	6.582711898	6.741736242	7.11812602	7.409471408	7.694983885	6.765185771	7.284679455	7.482211101	6.117461334	7.334610382	7.233532459	7.11812602	6.637319757	7.408164986	7.587675128	7.562179299	6.819471485	6.566031026
AGAP2-AS1	4.599200679	4.836185856	5.001122935	5.138782567	4.901085402	4.919261379	5.627109319	5.336147236	4.683557801	4.833645552	4.945702925	5.106018392	4.958504846	5.117800128	5.028194962	5.237051441	5.333063199	4.999757925	5.003622887	4.781269959	4.853793675	5.171244648	5.042754679	4.897045945	5.240569581	5.31043486	4.991070249	5.295330136	4.888477138	5.366415078	4.726971369	4.84157883	5.159669064	5.433241977	5.179367011	4.945864422	5.923354916	5.157635562	5.130696912	6.501074373	4.826458027	5.072400156	5.119023132	5.15157285	5.12095885	4.829675485	5.004208094	5.223831271	4.972116402
AGAP3	8.600849616	7.81993157	8.014377966	7.32711617	7.997983097	8.200650765	8.560599667	8.353652203	8.145579524	8.126980269	8.668360068	8.807593734	8.23521993	7.709486814	8.114759385	7.294615303	8.262917814	8.177669582	8.537736929	8.467866612	7.824450441	8.274681402	8.677377621	8.01509098	7.510845676	7.984853913	7.111314823	7.662054578	8.182180809	7.770257658	8.455529689	7.862956155	7.715921273	7.380553775	7.502205222	8.659639683	8.66801253	8.795661613	7.771689365	7.000768509	7.707707754	9.123090024	8.218989389	7.164891613	7.587758516	8.518292825	6.755531157	6.515678409	7.296857719
AGAP4	6.22786884	6.994336554	6.46378381	6.424081439	6.30767981	6.201741749	5.373836622	6.640232678	6.431152857	6.315241016	6.729092038	6.438831989	6.836295523	6.329246401	6.324659943	6.261945253	5.935247226	5.834116148	5.359134384	5.944586792	6.502316934	6.650807144	5.697592419	6.101630768	6.786071535	6.314546689	6.52631203	7.046231504	6.102191254	7.005247613	6.927667284	5.202639824	5.565691939	6.457743659	6.080348025	6.553748526	7.575643298	6.953997927	7.057561247	5.558667802	5.770582137	6.955659781	5.744002917	7.015926588	5.746427465	5.383035111	5.72086887	6.293731826	6.139031377
AGAP6	7.511707204	7.378839368	7.903085544	7.599013014	7.415592806	7.793191379	7.543118855	7.346558182	7.500276978	6.984202139	7.34332795	8.012734331	7.478149112	7.234162666	7.920828033	9.081650173	7.492979127	7.239619998	6.930214415	7.414394471	6.99399607	8.037302444	7.630853025	7.299225405	7.786028977	7.238873275	6.924117961	5.506457183	7.137085934	6.97535871	6.07077428	6.682482841	6.459208684	6.178193621	7.575715993	6.774297549	7.819491319	8.270641968	7.845014174	7.576495224	7.688001515	6.547705075	6.853415402	8.181583588	7.355653585	6.860128229	6.170600623	7.158713285	6.927485317
AGAP9	7.335466439	8.650660472	7.478297126	8.531909403	7.449489886	7.306300498	7.854123906	7.888318964	7.369779816	7.27849971	7.284105173	6.778126965	7.516802608	7.348445641	7.844624446	7.884021691	7.579592919	6.355251893	7.318079063	6.354244843	7.1107294	7.8139312	7.704929475	7.900625966	7.340392732	7.405385841	8.34696039	8.272043268	6.834564529	7.603402808	6.933937134	6.261718131	6.704655541	6.618399691	7.910983378	8.922830384	9.164139673	9.311815251	7.656332016	6.290435801	6.787319285	6.524887907	7.426440023	9.298146335	7.928978302	7.827448705	6.540526013	7.759898572	6.886929076
AGAP9///AGAP6///BMS1P5	5.063063077	4.537896667	4.900264837	4.891189165	5.437987649	5.033138122	4.680205189	4.667526573	5.374024533	4.470884272	4.69022023	5.0522994	4.564233866	4.447601492	4.922813375	5.010975028	5.268624851	4.559250491	4.964737002	5.274056593	5.02478521	4.378149565	4.898698513	4.875899843	3.950511228	5.709565518	4.285764013	5.458132752	5.253933674	6.25123981	5.651683265	4.94291958	4.853923765	5.783588099	5.729820493	5.513215077	4.98635064	5.867891382	4.969758586	4.676213696	5.405574639	4.773917767	5.053784889	4.669791175	4.917342515	5.735623721	4.621395699	4.832471758	4.714012264
AGBL1	3.4963905	4.056361263	3.222224043	4.544847217	3.097021563	4.143711519	3.797623373	4.354957249	3.535037198	3.349880141	3.205763288	2.96707739	3.651075873	3.402542121	3.835162973	5.709253185	3.685805988	3.139917298	3.65807494	2.717063329	4.253702849	4.364969067	3.87318693	3.385221743	4.923768691	2.804649169	2.889468841	3.275709796	3.220657719	2.868759987	2.781758854	3.022408469	3.231487757	3.479548034	2.81753074	2.894271986	3.296283666	5.022287955	3.372502031	3.314326396	3.053168054	2.783693756	2.938095271	5.769572681	3.674343064	2.697186577	3.738552653	5.234888564	4.786516098
AGBL2	4.322685792	4.367922405	4.72717097	4.533218831	4.824610602	4.586422399	4.885426615	4.987970684	4.804053471	4.407164822	5.253143312	4.153381922	4.832014064	3.981240749	3.905871231	3.541802009	4.099192299	4.663226911	3.767291157	5.031172686	4.720446278	4.252185907	4.280752284	5.098134688	4.13553306	4.285760567	4.650633633	3.676586742	4.225902452	4.373565441	3.764628314	4.756294036	4.868302137	3.735478685	5.458966219	6.198702268	4.698412224	5.403454594	4.2915091	4.060345735	4.394803162	4.088323801	5.065900516	4.074201856	4.901362077	4.961231384	3.506751571	5.273040434	4.812386499
AGBL3	4.869961101	4.828453829	4.056756736	5.572101603	5.287400706	5.275787928	4.972382582	4.923730669	5.114468452	5.301581866	4.21029192	3.381744219	5.481892603	3.834322075	3.645263277	4.742709761	4.969340623	5.056814144	4.211315336	6.293123312	5.471611017	4.727032203	4.877545928	4.638988196	3.912892928	4.707563085	5.875271808	4.332681415	4.961700528	3.920511958	4.172854962	4.016088544	4.756306899	4.047726596	5.55576712	4.751971556	5.009572058	3.71430689	6.197861623	6.706993824	5.559858907	4.027182432	5.217642105	6.685433806	4.672270332	6.112986036	4.594531905	5.150513662	6.549750678
AGBL4	4.820600282	4.928691728	5.188840266	4.392334671	4.51867946	4.587221534	4.815070071	5.557532213	4.339506841	4.280238414	5.639638467	4.1658909	4.594755974	4.580129267	5.878932712	4.764644383	4.776846116	4.528108813	4.546100832	4.331099491	4.438752825	5.041793356	4.207594941	4.49068863	6.127549636	4.096817845	4.415788178	4.218397175	4.163637536	4.028659649	3.903479961	3.978462912	4.526679473	4.945420179	4.325125737	4.208711517	4.868600248	4.603308234	5.197932077	5.583536551	3.943574972	4.157440686	3.832646991	5.313197293	4.850772664	3.786079735	5.465339406	5.85288593	4.612038539
AGBL5	6.507453081	5.620434303	6.153963924	5.542362991	6.601817393	6.768844535	6.731409418	6.165964759	7.153876952	6.90691064	6.830932068	6.735915544	6.24537461	6.61875817	6.164857023	5.383528616	5.891116254	6.175857911	6.172729771	6.633138613	6.229787205	6.758891141	5.75552541	6.369072339	6.478829364	6.936126961	6.345861603	6.368985498	6.195007703	6.871283944	6.406001382	6.600022441	6.171772482	5.413061606	6.496942478	6.223552094	7.033506485	4.928752687	5.734503574	5.230077955	6.747478507	6.514140115	6.702972619	4.898093971	6.115350783	5.56099947	6.033185772	6.595795714	6.522923314
AGER	7.047441681	6.374302129	7.042900994	7.612868336	7.208725129	7.628880265	6.560676453	7.419603785	7.575725933	7.301813166	7.091816832	7.564574465	7.108521288	6.918309489	6.63562326	7.073082458	7.406838	6.676621037	6.758334484	7.464826636	6.826556068	7.073459398	7.038539605	6.675731511	7.14268467	7.689817078	7.755028213	9.06841204	7.509324444	8.119438026	7.223813392	7.78007014	7.810067403	5.4136804	8.342718926	7.527876298	7.78776933	8.069622843	7.557226554	5.753922866	7.282052377	7.978030136	7.516177654	6.793940991	7.801250412	7.993963335	7.105567096	8.363560015	6.964313461
AGFG1	4.746330015	3.569703077	4.142265132	3.966187839	5.040421202	4.242375325	4.246312171	4.017421896	4.662477535	3.750709963	4.53675442	5.403662027	3.894008594	5.214519386	5.419481628	4.822222644	4.190115148	4.7095709	5.715411726	3.756483986	4.423581552	3.877939687	4.545077561	4.182302992	3.920167379	4.942073595	5.105529557	4.33770239	5.091005582	5.056446467	4.120558688	5.15823314	5.302332928	4.301197833	4.768366099	5.211733104	5.026456665	5.790930522	4.725269311	5.100122598	4.556194579	4.659967702	4.630273048	4.41174857	4.863459857	5.07881994	3.547164679	3.926167165	4.563726723
AGFG2	6.840343265	6.957645948	5.943014203	7.218517569	6.633653363	7.439792248	7.588169826	5.631101586	6.43970101	6.2232477	6.275541018	5.944024726	6.654662313	5.474926803	7.053582714	6.252051463	5.577063396	5.935757743	5.60371602	5.053395308	5.368631313	6.510415834	6.212105118	6.05165668	5.596571485	6.495223763	6.483634354	7.23698973	6.132633396	5.33877911	6.410914331	5.702331029	5.962073869	5.489120639	7.734279163	7.071125784	9.066120133	7.939629211	7.837273944	7.583430126	5.678789905	5.690614027	7.413453987	6.40365452	6.783384552	9.717158755	6.285472521	5.007904363	5.837887417
AGGF1	5.719073472	6.260606099	6.435600391	6.861428111	6.142765878	6.09046512	5.707099975	6.139031377	6.413337907	6.588295845	5.778527183	6.144385628	6.482832328	5.62677056	6.563894566	6.181933614	6.493735313	5.327399466	5.659924108	5.052613211	6.343010579	6.557713326	5.893070163	7.013787788	6.270955695	6.685265793	6.638313421	6.437972323	6.367649521	7.112123378	5.663142405	6.19221877	6.003701014	3.972642024	6.30157925	6.824588278	4.429743375	4.640493323	6.1350751	4.92164984	6.606413012	5.559407128	5.643856692	7.300870624	6.170034951	6.460383055	5.762094593	4.853338088	7.189583564
AGK	2.28105624	2.202270842	2.819383684	2.196633388	2.015154059	2.409218802	2.109307904	2.566837302	2.264643428	2.243148116	2.328573783	3.326911726	2.447762517	2.18570339	2.365793611	2.586483462	2.734235117	2.789511833	2.416837007	3.423345412	2.334102883	2.285496778	5.658095803	2.073343436	2.939709354	2.416837007	2.374351931	1.881807395	2.731346831	2.092675714	2.079062665	2.427724383	2.243229121	2.359979864	2.502484424	1.97896608	7.537577172	5.558204058	2.495004018	2.819602232	2.312012989	2.234173332	2.197364379	2.181463966	2.356789029	2.132739472	2.240020959	2.322038449	2.005602814
AGL	8.945455265	8.725302322	8.894062673	9.324009117	9.160279029	9.047630168	9.149786568	9.152459899	9.366898638	9.15353036	9.223132939	9.024263009	9.510605585	8.595010145	8.619991766	8.546282773	8.592343235	8.588941166	7.605411597	8.72478833	7.816120295	8.87803534	9.073794154	8.912618804	8.814941347	9.094143772	9.310844005	9.902766269	8.84787507	9.464852282	9.629105298	9.05920357	8.698509945	9.448168138	9.218565494	8.830193468	10.30372929	8.343969505	9.175540028	8.057921251	9.395004377	9.402313153	9.286184313	8.740176672	9.011934766	9.088608629	7.231820256	8.408283527	8.925002664
AGMAT	3.783801276	4.044730059	3.993298318	4.009521909	3.656848953	3.795334787	3.925061745	4.507441434	4.082532945	4.093630813	3.978503125	4.179732801	4.257878413	3.913522099	4.269658424	3.907892804	4.450045758	4.085453648	4.009521909	4.046217541	4.169198938	3.817051732	4.300981531	3.707810645	4.40220675	4.004072944	4.154940957	4.267733194	3.892313551	4.049516897	3.58238227	4.183806805	3.955730121	4.092356294	4.257520139	4.257739906	4.432647042	4.111442298	5.163368274	6.233257226	3.667564725	4.597177541	4.26681129	4.827109447	4.269637594	3.816075116	4.218467881	3.877696329	4.096213727
AGO1	9.253500173	9.239829526	9.242780356	9.411456908	9.160188426	9.868076058	9.032853861	8.803555198	9.474983765	9.542940599	9.293093686	9.556642804	9.475185662	8.641592435	9.636489253	9.137365671	9.46879347	9.81708018	9.686283885	9.373400218	9.18685853	9.184118848	9.410922153	11.91668099	8.897635306	9.195663412	8.842139926	8.403699339	9.597926647	9.192961	9.008037799	9.685888978	9.553335334	8.335519311	9.093694288	9.194799722	9.14267583	9.246144942	9.024310804	8.069912949	9.516544769	9.076893487	9.500912867	7.957036393	8.691175044	9.194303199	8.726771116	9.101268904	8.277272742
AGO2	7.908902895	6.671913474	7.993692843	9.053194561	7.180471675	8.068239007	8.680429861	8.012478361	8.44477682	8.569640308	8.570712162	7.840806037	7.893184595	9.349227434	7.569698815	9.565814328	8.741342442	9.016564467	9.46976668	9.615502367	9.702836864	8.595098002	8.485451563	8.600913394	8.244715868	8.008174559	8.151834039	7.469020174	9.108905492	8.26375287	8.484733317	9.159963368	9.491413041	9.718371026	9.07912512	8.976902161	8.393542302	7.616686079	7.894275977	7.207163444	8.192349741	7.865895219	8.365763146	6.774413808	7.615908133	7.934551144	8.328046469	7.150603743	6.974569976
AGO3	6.138424759	6.878304237	5.757020631	6.307291364	6.389623337	6.099187134	6.461390298	6.615710361	6.800438858	6.434908281	7.062480922	6.412285987	6.656031692	5.100857414	5.991864944	6.137378609	6.831317722	6.615222736	6.596677528	6.731432508	6.024556853	6.471246776	7.535149782	7.05050312	5.904239941	7.428920424	7.836063288	6.684050879	7.281143465	7.477600098	7.264461474	7.83111324	7.803993794	5.160632048	6.340100514	8.008777254	5.951910111	7.522638385	8.025988019	4.947101576	6.532444499	5.466765766	7.353765125	6.721181185	6.177703766	9.089195907	7.58892979	6.699520612	7.234506321
AGO4	6.232865808	5.040932205	6.96444619	6.278879286	5.746614212	6.460531129	5.617569093	5.526882327	5.253562093	5.552632405	5.560842205	5.187729288	6.292956092	6.021537205	6.689347326	6.550956132	5.253512398	6.70306633	5.898409879	5.353231702	6.228112899	6.342207401	6.842327036	5.406891324	5.468305835	5.204084918	4.989625725	4.694775354	6.327934161	5.132425007	4.382066923	5.437307885	6.1104229	4.555770473	6.485323293	5.154547118	4.949922132	6.940308769	5.468291649	5.373792287	5.390317156	3.824500325	5.675259491	5.393027445	4.80121035	5.630283613	5.052218856	4.461738827	6.442154684
AGPAT1	7.577144352	7.232287844	6.973237979	6.856469027	7.633303049	7.519567349	7.10418192	7.62744879	7.124095912	7.032608373	7.270410423	7.231620806	7.616997947	6.430586013	6.768584785	6.621222673	6.873156192	7.203765386	7.096983471	7.615592733	6.462095084	7.52655568	6.897394256	7.414895978	6.825019478	7.800639254	7.445969507	7.654219516	7.552445562	6.846877446	7.995431739	8.40234126	8.167814776	9.069018213	7.329037929	6.769465867	7.353819874	7.449549232	7.87697218	6.605302875	8.550447249	7.043516975	7.723991982	5.806878289	7.027035381	7.45232623	8.348449255	7.355511113	7.100164196
AGPAT2	7.365033496	7.422391242	7.236197886	7.45738855	7.404071572	7.495019296	7.631881525	7.732610606	7.352279555	7.481094847	7.418702869	7.47626724	7.200656119	7.52270279	7.523501594	7.67680899	7.517557445	7.491556951	7.809065008	7.134462767	7.266207471	7.262573544	7.370145163	7.369528433	7.597945385	7.47742455	7.331606867	7.976381056	7.296089684	6.990677356	7.389896654	7.439954051	7.411209992	7.744347476	7.539707978	7.439954051	7.342846268	7.732454635	7.150632486	7.438106529	7.132023344	7.332260306	7.361646409	7.494617472	7.265099569	7.266338353	7.519589461	7.314845526	7.304333064
AGPAT3	4.910438447	5.012617663	5.330021334	4.465259188	4.943603268	5.133173589	4.962634099	5.852262636	5.885978545	5.297809757	5.305966852	5.617875711	4.952148571	4.982486568	5.162730225	4.657181906	4.889387893	5.247016859	5.283448419	6.021244256	5.266220068	4.793445076	5.271665654	4.817628529	4.820415458	5.254093091	4.900350419	4.617671654	5.205530279	4.778275028	4.616014645	4.925833049	4.843024075	4.804297207	4.468612344	4.439405989	5.601245539	4.340210597	5.423571724	5.751256778	4.986369581	4.656323084	5.088633766	3.714198087	4.67886396	4.962634099	5.16339282	4.678158223	4.410497755
AGPAT4	7.66129154	6.847936519	8.047454173	6.804061579	7.096871159	7.489811402	6.925537661	7.078430174	6.879634868	7.491257309	7.682061226	7.023416504	7.6248115	6.478932429	7.22347492	6.329825479	7.872516468	7.546808164	7.717660855	8.681962512	6.478932429	7.816651793	8.776473822	8.038050355	6.811381625	7.156438023	8.300173446	7.681819852	7.829416426	8.377445447	8.016878187	7.444228737	7.503414425	8.573758215	7.595951928	7.204491552	6.674526544	7.930996653	7.156438023	6.42800248	6.794351563	7.524781148	8.12528043	7.497538236	7.538208733	7.259001864	8.161005719	6.345300184	7.377368315
AGPAT4-IT1	8.008406146	7.879994602	7.692701248	6.925809343	7.823810653	7.961648876	7.430197491	7.567644101	7.233324243	8.210880092	8.371302931	7.999430008	8.175267201	6.184784525	7.729660403	6.367291521	7.90817493	7.767137272	7.763640389	7.801359053	6.40555037	7.795696284	9.487479538	8.261610481	8.289682892	7.915640813	7.930424616	7.812914592	7.462330949	7.785681471	8.372840621	6.890237325	7.067712371	8.682875786	7.972527436	8.418236682	8.091954227	8.224115828	7.012592906	6.536145803	6.97709066	7.858825686	7.732499103	7.455437431	7.217254702	6.888583991	8.010647613	7.193945613	7.967721726
AGPAT5	8.35196999	7.70768175	7.547568727	7.326950064	8.131121245	8.015217386	7.473783332	7.316114342	7.821747819	7.75387678	7.425820858	7.488112772	7.960794865	8.932589394	7.579426575	6.695120211	7.627828696	8.341335921	6.639852979	7.403751808	8.054337163	7.905044273	7.945079757	7.243417737	8.044647004	8.610151842	8.283807813	7.939557303	8.795936081	8.344266416	8.638460906	8.443676251	8.328292212	7.853165413	8.200627492	7.281942501	9.505617953	6.704923508	8.643962463	7.838377143	8.715604111	8.91540689	8.673738701	8.075760066	8.572192897	9.1439066	9.471791709	7.474450994	8.801932159
AGPS	9.686591967	6.332414341	7.307509099	7.595089884	7.29137498	7.370254454	7.457038714	7.711881595	6.808034883	6.976037657	7.276958232	7.963832043	7.28031693	7.828323251	7.063516288	7.56453394	7.602415242	7.580084738	7.775461167	7.43672979	7.795001568	7.772337316	7.404599288	7.091711112	7.127438625	8.108321626	6.974513755	6.680682691	7.520116776	6.801430893	8.425479438	7.272914831	6.942423395	9.214538255	7.500781748	6.001955176	4.831021597	6.078377501	6.037185586	6.382316149	6.796722969	6.580019232	7.265834837	7.85025524	7.434730765	7.566539753	6.939698737	6.892087232	7.063669792
AGR2	2.918578857	3.120674353	2.982213508	2.738025897	2.794621854	3.129521323	3.338483794	3.001399951	2.811591818	2.863634397	3.001859333	3.16297141	3.052997893	2.769512686	3.411850304	3.438969235	3.029620045	2.525317464	3.049599809	2.941421245	3.250992047	3.004572856	2.528310253	2.602954176	3.233909864	2.949451156	3.24857743	3.112034454	2.915397834	2.678418855	2.938949687	2.855118707	2.839667982	3.75867578	2.815791064	2.78476182	3.288008032	2.768358158	3.447478121	3.475529998	3.147076626	3.347341728	2.804365997	3.732172107	2.908778781	3.032669727	3.035425483	3.538757371	3.344354788
AGR3	2.200657033	2.946923813	2.674147167	2.55970562	2.36977919	3.29537652	2.523111459	2.608362208	2.689338724	3.223216006	2.703150302	2.773454779	2.414734727	2.332752369	2.661737751	2.890610673	2.473195866	2.623089255	2.593986264	2.471448758	2.880316364	2.492232707	2.60336443	2.770320562	2.432673525	2.338729607	2.297204382	2.341667869	2.357658644	2.448508831	2.689338724	2.297549631	2.166892009	2.921461634	2.683533334	2.874694254	3.050870916	2.585947594	3.990819226	3.535686704	2.624572029	2.581264142	2.495212968	2.709167512	2.504989379	2.317348118	2.548016059	2.952013225	2.693989871
AGRN	5.840026419	6.023413526	6.255082888	6.168202442	6.251930869	6.045839509	6.433894263	6.228040407	5.898702944	6.042959934	5.900082486	6.181072072	5.992556531	5.945364841	6.268095276	6.664113492	6.251930869	6.049237534	6.406330889	6.514403713	6.500539487	5.630036959	6.152935324	6.044850694	6.117870264	6.098466864	6.163970959	6.538348701	6.101032284	6.141890546	5.727007315	6.111694565	6.006788223	6.604704056	6.039042073	6.082604451	6.077955482	5.897006227	6.779186737	6.932070899	5.896846684	6.157948963	5.933136704	6.327685515	5.990668193	5.818473616	6.155145093	6.013962966	6.281399445
AGRP	4.935552167	5.259689698	5.115655898	4.795525143	4.948050714	5.150077136	5.389519658	5.025216036	5.067343119	5.063574696	5.362430069	5.513547928	5.015323659	5.561094083	5.335326867	5.226331284	5.271777981	5.153314113	4.986192756	5.033156996	5.251406612	5.051414087	5.328675911	5.262277009	5.387250039	5.675475295	5.494986266	5.762021659	5.223784013	5.243829136	5.293700197	5.173588319	5.559984222	5.693738455	5.138831993	5.209592163	5.481769356	5.511061183	5.939155873	6.218917877	5.318420438	5.120257934	5.124182327	5.430675014	5.239456505	5.135756311	5.160454955	5.311703598	5.181143114
AGT	3.971805322	5.26810284	4.710307715	4.035048991	4.314922428	4.50403621	5.678906699	4.944415069	3.676930425	4.327149544	3.896683985	4.433040861	4.858080214	4.172854165	4.270035868	4.465859519	4.158247677	3.601201227	4.382782021	4.234122489	4.206761605	4.345627528	4.355417551	4.217619953	4.48668812	4.458482663	4.535249897	4.767017569	4.635432515	4.400818713	4.018786709	4.394037095	4.638691414	5.25393399	4.325125737	4.506557746	4.951154013	4.433040861	6.685117431	6.418849755	4.245568724	4.648906756	4.550260724	6.150459307	7.015668023	6.151280319	9.911188537	6.316100762	8.666926631
AGTPBP1	7.563870977	7.788781762	7.605219161	7.908243221	7.365074204	7.86664466	7.539891985	7.611899162	7.721190029	7.436593154	7.590282905	6.416582227	7.604484918	7.082075546	7.886080653	5.910231503	7.791133719	8.194408441	8.052051743	7.779921876	6.896209193	7.658828999	7.619306281	7.812663126	6.468447509	7.429217803	7.251114597	6.897645236	8.598809632	7.534056765	7.647159427	8.451918496	8.885799342	6.627909279	8.396101975	8.099257184	6.767091944	9.374332263	8.746729909	6.102640266	8.571402697	7.86095129	7.81215087	7.615735573	6.349575615	7.125011863	5.097694129	7.698487841	5.944874966
AGTR1	4.398758835	4.607942507	4.640559603	4.09064065	3.999041528	3.992769247	4.275707829	4.205450484	3.624627131	4.829582929	3.745663838	4.191154172	3.368752675	3.911254297	4.597554683	4.027128776	4.1804085	3.802530516	4.482870375	3.710064175	4.928407879	4.60222292	4.049078692	5.13168396	4.506142248	3.564048393	3.722586026	3.949408915	3.874901907	3.625780085	4.913669347	3.654733149	3.658222395	4.443548176	3.56501197	4.11854777	4.71188961	3.987335687	5.018327992	5.008479619	3.930897887	3.965290445	3.485207958	4.895508484	4.874364019	3.355149099	5.250102363	4.332660358	4.202592732
AGTR2	2.646384784	3.356156466	2.979037063	3.052198378	2.90222666	2.84114335	3.290898754	3.158680655	2.962612624	3.214746857	3.094750004	3.329432393	2.899005197	3.01826739	2.98167391	3.098937528	2.890189577	3.363715132	2.789824635	3.158321064	3.205050226	2.669042573	3.185500077	2.482175367	3.152684517	3.124049871	3.524150784	3.072652487	3.069026554	3.221633639	3.00728904	2.981798524	2.805294254	3.446841293	3.442539934	3.684736734	3.450388062	3.65324133	3.759512441	4.811559643	2.965965593	3.160388694	3.213300205	2.557642579	2.766972767	2.802345222	3.014539675	3.013814143	3.028791352
AGTRAP	7.07157909	6.15674777	6.547883331	6.780286735	6.711556318	7.443637082	6.955371717	6.740945753	6.832868128	6.039923976	7.456468859	6.963028763	6.735776622	5.935001927	6.717725319	6.967132171	6.882087087	8.505209961	8.980895746	6.942276253	6.319899932	6.269494248	6.783147654	7.328031637	6.950709069	6.501954078	6.714404907	7.473387887	8.542936737	6.623224221	7.016554303	8.978660541	9.0225549	7.253856298	6.475719872	6.14073415	5.94640729	5.798302409	6.655798126	5.774068062	7.497378029	6.516620788	7.019469684	5.541451583	6.410948718	6.610973393	6.275981129	6.524805716	5.534730824
AGXT	3.295409134	3.962592951	4.604053515	3.449693703	3.514589433	4.511934169	5.339233815	4.054800348	3.103818845	3.943220826	3.475276583	3.496335709	3.95638698	4.861528311	6.480068269	4.741557133	3.882681311	3.401448047	3.61242832	3.590694793	4.143257959	5.019243344	5.591720454	4.749833361	3.816961986	3.555328063	3.854605921	3.738174349	3.525964719	4.099728371	3.569810834	3.263629241	3.626101955	3.953580557	3.374375554	3.519236454	3.692634291	3.355471695	5.124713538	4.826164447	3.425079025	3.694114334	3.62603105	7.101675119	6.444354167	3.649997315	3.413605495	5.432679645	6.985147039
AGXT2	3.047081669	5.356046886	3.100302822	3.334170348	3.473548929	2.89019651	3.269970205	3.551668708	3.14723151	3.154036015	3.230264672	3.21019348	2.792140161	3.361095555	3.373539808	3.127709839	3.037529212	2.669740337	2.962701364	3.083925725	3.723298673	3.12833781	2.976613155	2.990628473	3.06288791	3.207241773	3.405552994	3.491117168	3.013746278	3.188928154	3.082854036	3.214514877	2.868098649	3.529857645	3.254523617	3.788958626	3.419095287	2.606930616	5.367098388	5.807718105	3.025415468	3.365869148	3.424206388	4.149497986	3.305904674	3.476251532	3.265409736	3.088405972	4.889843102
AHCTF1	9.062775518	8.72482329	8.691871177	9.035511891	8.747758715	9.092429861	9.094618759	9.936437344	8.736050641	8.760217016	8.700667949	8.514404548	9.169101587	10.03146858	8.781980391	9.660626654	9.468138775	9.43503277	9.348630139	9.565947736	9.558551145	8.708048421	9.056851413	9.226719794	9.174253425	9.494017059	9.677528566	9.212602454	9.998308115	9.772352506	9.520007914	10.38026109	10.62843248	10.27341981	9.742203939	9.599651212	9.112824276	9.632972027	9.665297413	8.649319232	9.748801528	9.528979133	10.14297669	8.761758289	9.429441503	8.967708209	8.856231914	8.352898202	9.010319113
AHCTF1P1///AHCTF1	5.268012421	6.359010404	5.898544805	5.420160402	5.352675335	5.739864939	4.246914343	4.65023864	5.403065778	5.505653907	4.158247677	5.152327615	5.628059617	6.125363229	5.976884557	6.369890113	5.390589269	5.352675335	6.390356659	6.265790786	5.960303372	5.733281159	5.824361105	6.685475461	5.231322658	6.389020827	5.684851985	3.822152413	5.994759738	7.345166724	5.595345282	5.451170489	6.232575963	4.846028827	5.308818887	6.896271221	4.812931188	7.613308896	5.705706287	5.584098529	5.131320709	6.427030023	5.949930237	7.413922152	6.388966878	6.375665055	4.030634705	6.15579249	6.66951071
AHCY	8.536552283	7.695683634	8.113546893	7.673066415	7.865377442	7.660398777	8.313753406	7.447682125	8.198565015	7.784673809	8.234592842	8.113407942	7.991147783	8.111180062	7.543476169	7.624443514	8.026845326	7.909020847	7.984427336	8.156825067	8.278940555	8.442947913	8.049244353	8.083759357	7.755153343	8.292041704	8.579305497	8.183448274	8.391642663	9.172398269	8.29380265	8.09256188	7.894424157	8.479727705	7.442949235	7.494603372	6.686569171	7.812307675	7.408824307	7.53401593	8.078999403	8.420657956	8.452228961	7.997220178	7.829869903	7.829483905	8.425814324	8.600104412	8.143922379
AHCYL1	8.27420967	7.552005573	7.588399647	8.476198452	7.897474592	8.010110507	7.261015769	7.381565863	8.424084999	7.962985279	8.072289047	7.929727726	8.186422078	5.660788846	7.572911769	5.857958368	7.616169457	8.064969053	8.104417299	7.177882351	6.769786368	7.766876291	8.175633274	8.038424845	7.611072628	8.706564627	8.661044902	8.495971272	9.045118416	8.56281298	8.405577383	9.099211773	8.889141065	6.475295335	9.040949487	8.787290355	7.861159228	9.131513934	8.549454174	6.492593594	8.919693608	8.287328432	8.871822567	7.725441027	8.421304493	8.617152396	7.810397579	7.724146713	7.164919755
AHCYL2	8.172956015	6.788713408	8.167460839	8.079752552	8.208209196	8.1402304	7.945621526	8.27171411	7.632555946	8.184932654	8.039225576	8.209842904	8.088098807	6.965892638	8.605704608	6.914595742	8.030517657	8.404297938	7.637910145	8.050303407	7.414524192	7.932021647	8.565344527	8.109362571	8.142718406	7.750050202	7.535714594	7.598285066	8.382162428	8.275403117	8.49117864	7.973359587	7.78866073	6.153754553	8.473162866	7.94054533	10.58500542	9.012182704	7.758663527	6.695470657	7.857876865	8.724007826	8.177614793	7.563039365	7.71457712	8.263892284	6.940846337	7.365822503	7.55557492
AHDC1	6.513836833	6.352947088	6.709422783	6.415722581	6.79713295	6.511107244	7.187208239	7.402374103	6.860760266	6.607767385	6.625233692	6.419263365	6.430811295	6.130618068	6.192354911	6.842976959	6.600229541	6.408733204	6.203089255	6.412735885	6.85111771	6.491290319	6.578599846	6.540758448	6.440713034	6.654857274	6.123771421	7.364025282	6.15810586	6.571431366	6.304358856	6.429666729	6.152418688	6.373412073	6.935614406	6.540758448	7.220754302	6.133302127	5.760590191	6.467803145	6.207123963	6.8278699	6.223719197	6.722904995	6.205401551	6.441340204	6.295543167	6.308611586	6.508549582
AHI1	5.921879822	6.587299307	4.871373318	6.600743908	6.420612426	4.890060047	7.117840564	9.997795439	4.744198726	5.166309965	7.458762689	7.204563599	6.098958197	7.446318272	5.794138627	5.895299565	7.41951153	6.01918914	6.843967226	4.677595086	4.763688285	8.123189212	6.499808996	6.640489081	5.736614444	6.523147921	7.916280183	5.60460121	6.235315052	7.606758388	5.043294537	4.874285856	6.279884966	6.782028356	4.80280773	5.77792481	6.589659827	5.344054014	6.981019977	6.080878255	5.575999758	6.895844783	6.395647021	7.151023078	6.305882145	6.555516619	3.717673403	5.492972191	4.095840353
AHNAK	8.83368942	9.148579539	9.245378131	8.947300278	9.226255405	9.227616219	8.373974504	8.47802758	9.236216797	9.195274067	9.616785389	9.295599412	8.843785083	8.322254518	8.841058584	8.817366033	7.963215827	8.56179475	8.260640716	8.747726488	8.15840477	7.724355602	9.148510132	8.35764551	8.464254204	9.309600522	9.261595818	8.628168698	8.483293076	9.235334814	8.66826471	7.513994408	8.122675976	8.521950139	9.062286192	9.355016042	9.380304557	9.532998764	8.974102612	8.337437136	8.614111184	8.878536966	8.897442373	7.285060644	8.120580116	8.182694299	7.920494379	8.21703041	7.958952143
AHNAK2	4.999407496	4.431879723	5.093309864	4.509290695	4.786536895	4.946279099	4.979420118	4.443718054	5.055685152	4.557543605	4.595726751	5.622300972	5.406690543	4.478570841	4.71641121	4.982118246	4.776444375	4.964288173	5.483486095	5.140326724	4.465185652	4.356205939	4.76543147	5.097350112	4.950572415	4.990384414	4.964288173	5.55675604	4.839194653	4.853820362	4.744623344	4.860270352	5.072626068	5.937237455	4.817742122	4.90533214	5.386268185	4.96312206	5.240366499	5.738642814	4.881098277	5.408596167	4.868242584	5.264343529	4.383524589	4.316226914	4.846067394	4.710938612	4.565974716
AHR	8.886313936	8.831154066	9.447306101	10.31050801	8.418081237	8.652327487	8.835940577	9.097830968	8.434326731	8.762093336	7.767501108	7.86878147	8.375242925	9.303015056	8.449099432	9.247478177	8.204229953	10.19955845	10.09896197	8.803016502	9.82140813	7.845060575	8.4109382	9.628904689	8.27731522	9.706036208	9.529304234	9.323393654	9.630206692	10.07877118	9.49789814	9.239781261	8.83681996	9.66376357	9.91296511	9.244884052	10.12265206	10.31570732	9.54926726	8.94387354	9.408272177	10.06262995	9.982741295	9.671923228	9.58484696	9.599464441	8.890586003	9.296815565	9.563611483
AHRR	3.57057489	4.302910303	4.302910303	3.937671891	4.349771918	3.620948998	4.28893776	5.01443335	5.171641784	3.888664398	5.317263531	3.833013135	3.980460761	6.693424904	4.903017563	7.913756319	3.664116859	4.077946788	4.384212799	4.677175707	4.417968035	4.076277431	4.00965621	4.537394244	3.458298781	6.269128927	4.482638535	3.369898481	3.797915971	6.886260846	5.579663717	3.679036353	3.904088971	3.69769389	3.699965968	5.084085912	3.989327139	3.535252977	3.400637998	4.430986929	3.839460257	4.610622772	4.006233306	5.019474047	3.563921223	4.079189952	4.267595701	3.905892789	3.766007965
AHSA1	10.21237162	10.390789	9.40099295	9.505337258	10.06818578	9.904997065	10.45097523	10.11863169	9.9517144	10.26678886	10.01057758	9.708592754	10.08986837	9.869151269	9.334729218	10.2981327	9.798062324	9.452110602	10.28246565	9.659549417	10.14525303	10.15390181	9.599277591	9.756555987	9.776230296	9.881783207	9.929568581	10.55190038	9.333501942	9.505337258	9.568110853	9.590365995	9.441924353	9.738203678	10.09753906	9.734566004	10.30161944	10.17414338	9.779067035	7.411395209	9.75539918	10.10368972	10.00761264	9.745135347	9.71174002	9.980709903	9.584840703	9.941689513	10.12257218
AHSA2	10.34380196	10.4746369	10.26286097	10.36477573	10.3212759	10.59181909	10.21240439	10.37866765	9.649208047	10.52303149	10.68996408	10.54489073	10.14285445	9.590911343	10.11431507	9.724554199	11.07860132	9.765696319	9.818753351	10.21747694	10.09995262	10.33787033	10.1330254	9.850379224	9.23808616	10.15311494	10.6337139	9.449370152	10.2596879	10.93345147	10.33971891	10.45900433	10.23457923	10.18981832	10.19855512	10.21816276	9.996763662	10.69637346	9.542375441	10.27331693	10.02099877	10.67387351	10.40136476	9.044918106	10.08736735	9.812810011	9.235525631	9.856844444	9.148909006
AHSG	4.659788551	4.62556157	4.980565693	4.698490261	4.492716327	4.529738383	4.692732937	4.753259333	4.538751855	4.509586304	4.413792152	4.636986872	4.283058863	4.360226655	4.658413362	4.863632118	4.776556978	4.583023299	4.340360904	4.382414702	4.555765845	4.401412811	4.639703078	4.42861475	4.748792022	4.909686077	4.617877314	4.65274265	4.772478551	4.627737958	4.270859622	4.35623021	4.435686173	5.158176897	4.534787866	4.653459548	4.721703608	4.602046324	5.074479189	5.404213222	4.607731764	4.721567908	4.671879121	4.580631552	4.419839667	4.681152251	4.851281168	6.515678409	5.021201454
AHSP	3.344775497	3.569703077	3.453122455	3.30158992	3.864944396	3.708370101	4.210566208	5.185691525	3.624627131	3.202053358	3.673513395	3.423676533	3.896410409	3.080339411	3.617223525	3.924735706	3.78255685	3.551787838	3.095513928	4.958667054	4.307000729	3.584872791	3.429595647	4.080351378	5.225827162	3.581731907	4.304170332	3.686381112	3.691507223	3.342174851	2.961394924	3.365445041	4.400187489	4.401543876	3.161346835	3.765328649	4.464198071	3.508137694	3.53831518	2.649004518	4.901655024	3.567307287	3.066575655	3.258633587	3.451438399	3.642710441	3.712822641	3.503085275	3.772129531
AICDA	3.219268635	3.109299913	3.752076006	3.044113921	3.646512578	2.644883954	4.190261117	3.718122408	3.748602981	2.987130716	3.158517467	3.164950388	3.997029427	2.99986408	3.059245148	3.080191628	3.403405995	2.822461851	3.700924823	2.982641541	2.891343803	3.344175077	3.19057459	3.084438585	3.432472778	3.193842533	2.830727343	3.685586099	3.001322161	3.013013989	4.618603629	3.180506585	3.235302236	3.568264291	3.037395313	5.539607726	8.692464456	4.346788211	4.257239145	4.579321046	3.160083668	3.064117015	2.687119851	4.125196479	2.938536723	3.089062294	3.074841766	3.090230464	3.947277772
AIDA	7.524757591	7.139143659	6.908639727	7.121232562	6.859235448	6.610382179	7.11908281	6.171212036	7.125227379	7.546510392	7.080196494	6.948991814	7.331772818	7.117818548	6.432372446	6.070428731	6.990534858	6.61910056	5.847221814	6.064769965	6.001706829	6.624471945	6.384923857	7.460548326	6.602663856	7.715448462	7.884276947	7.769144426	7.944091038	7.800268647	7.762916677	7.440676283	7.634873311	7.336209325	7.785879581	6.791222701	7.852404264	7.34374367	7.149408483	5.491730685	8.260781391	7.803847861	8.370024429	7.746654435	8.291174993	9.247035957	7.366475653	7.985605735	7.092848399
AIF1	2.282060217	2.629639575	2.651587386	2.833554522	2.844472413	2.78451361	2.624356477	2.462420358	2.461949031	3.014015043	2.925066744	2.58378971	2.661512597	2.530309489	2.888925849	2.716969342	2.579975068	3.071419554	2.810877036	2.710942746	2.91206194	2.370403039	2.744012753	2.338958668	2.353188081	2.528875524	2.427988263	2.914020764	2.673488704	2.735019474	2.753582482	2.779161235	2.782077168	2.81661806	2.579975068	3.225914159	3.252714958	2.677628151	2.819651782	3.32367512	2.849239239	2.732687236	2.544534602	2.355126258	2.429858155	2.705692808	2.656668714	2.8545325	2.935850659
AIF1L	4.897945183	5.392088397	5.333485516	5.315291767	5.149441608	4.88906103	5.678899141	5.495233214	4.950875829	5.140425879	5.020380284	5.48996082	5.041693193	4.935862592	5.19548973	5.517339304	5.084996623	5.228079621	5.026434649	5.244892825	5.61958999	5.146794132	5.31785012	5.076591549	5.417371457	5.638078864	5.436302524	5.763494917	4.898938607	5.157595797	5.009036815	5.251170133	5.274849036	6.06990683	5.437849837	5.621229156	5.562337688	5.592044741	5.332189409	6.335282145	5.598995164	5.608189048	5.323270984	5.347705426	5.191649116	5.270573517	5.618858724	5.423565879	5.443125957
AIFM1	9.048161879	8.643136732	8.520171169	8.605861893	8.673729586	8.729188398	8.388784532	8.324857907	8.830118099	8.819658855	8.754433588	8.764096795	8.590989892	8.257200605	8.002811193	7.584491429	8.491416193	8.173190655	8.370924401	7.991881604	8.129482374	9.129578143	8.188623582	8.894652868	8.449259065	8.533947543	8.906782632	8.83798749	8.226445793	8.368086502	8.439391153	8.43130392	8.197857317	7.095039872	9.088504702	8.764430735	6.730356477	7.612104949	8.894041913	7.965282295	8.097224632	8.787336904	8.729251904	7.849655462	8.719653579	9.019364788	8.148591109	8.520395938	9.234507823
AIFM2	6.368764593	6.208646641	6.494843422	6.285357132	6.167605932	6.125571166	6.350736736	6.845303106	6.386000549	6.509651378	6.841566356	6.995938267	6.189318002	6.299699334	5.90253059	6.203884432	5.887897966	6.329568035	5.887973359	5.813871758	5.943127402	6.883504785	6.240462271	6.118933021	6.564113082	5.94751924	6.116169157	6.750679911	5.983518867	5.758437363	5.995332149	5.946825541	5.982828712	5.833940781	5.555723617	5.640448137	6.944218445	5.745872225	6.111508299	6.205257261	5.712166551	5.930252594	6.223352666	5.608664624	5.806065426	6.8606829	6.048116469	5.89458568	5.905504369
AIFM3	4.525032451	4.56157057	4.503706472	4.793829246	4.746366668	5.021842001	5.104766964	4.798425949	4.471808764	4.746366668	5.013657917	5.042190789	4.857265454	5.289124182	5.035067796	4.742064613	4.548730982	4.960763827	6.511399299	4.710353234	5.032591108	4.549933132	4.689657525	4.929791688	4.834447393	4.755523987	4.924801667	4.81197785	5.164391489	4.797339205	4.960306289	5.192110617	5.219366718	5.064255353	4.673382464	5.261551937	5.207788826	4.473848924	4.374812848	5.110065295	4.681782941	4.736329329	4.552293329	4.37912843	4.543314078	4.703281899	4.934235686	5.046883344	4.698412224
AIG1	8.218003851	8.455492099	8.659604163	7.979483624	8.413559061	8.12710623	8.222663343	8.159599337	8.093260156	8.707048928	9.014265535	8.510054446	9.512601135	6.848450837	8.083430457	6.055155965	7.172537734	7.761098985	7.326398146	8.692080137	7.975272565	8.25538504	8.581181248	9.218082933	7.871823162	8.16217577	7.802560603	7.324549687	8.14761005	8.144281626	8.556886583	8.35271391	7.628647544	7.574147831	8.381918807	7.12457085	6.874179274	8.440282195	7.270040924	4.993671693	8.229515207	8.539681349	7.962127725	8.708738094	8.962797808	8.562730642	10.10681408	9.42140935	7.929868286
AIM1	11.18339387	10.96411175	11.57313256	11.14533709	11.04525462	11.12566356	10.68655349	10.88831687	11.09200618	11.12547406	11.0223139	10.87230825	11.2107457	12.69715274	11.46780798	12.64807891	12.09296431	12.07210115	11.64785856	11.98050909	11.92792814	11.67640832	12.01570675	11.73906656	12.10266575	11.95519318	11.7947602	11.27788444	11.37476875	12.0338847	11.57780533	11.13219262	10.89098556	11.56399903	11.52292381	11.22806691	11.8098962	11.48125395	11.72076252	11.65615852	11.24438391	11.88209203	11.57451394	11.37307647	11.56652253	11.56186871	11.01851245	11.31775859	11.28382165
AIM1L	5.422128173	5.137346003	5.936269466	5.974506102	6.161196457	5.612065624	5.650065907	5.998735642	5.779032592	5.904707155	5.863883395	6.338279326	5.291562573	5.578792013	5.353015667	5.072022086	5.428867286	5.251390866	5.124633954	5.50297763	4.932566146	4.839305186	5.582467859	5.432311531	5.86973941	5.439669027	5.409158369	5.516589512	5.482856868	5.522228802	5.693632214	5.64213896	5.519192734	5.488243333	6.137947617	5.385137827	6.738109221	5.522035831	6.361381792	5.98958506	5.512605749	6.612606929	5.829785784	4.736880453	5.462871228	6.220991518	6.920846723	5.565806544	6.109726511
AIM2	10.04849128	10.52011253	9.256879709	10.15328586	10.07516373	9.490960037	10.53183496	10.82443089	11.39882207	10.33092221	10.44105496	9.653357023	10.03649737	9.104952913	9.624845413	8.211761958	9.783624025	8.682751373	9.74356802	8.970297228	10.13276118	9.974109284	9.130572551	10.05170433	10.1729662	9.72561054	10.26622644	10.13695009	10.63740323	9.660696992	11.21194553	9.771262772	9.821406774	9.464558448	9.637448749	9.357049311	9.898964418	9.900770775	9.749547208	9.089387877	9.364562438	9.2504741	10.3006772	9.464558448	9.237818976	10.16207784	9.618249144	8.585225998	9.804653985
AIMP1	9.896534045	10.68895282	10.84341625	11.47639622	10.98695775	10.28990235	10.28101985	9.583706622	9.867666288	10.55511711	9.593648212	9.697728305	10.28995299	11.44440903	9.886088097	10.80395304	10.07140397	10.31383845	10.17123168	10.8591318	11.1233357	10.09849642	10.1210854	11.57494002	10.60684899	10.39762472	9.988637225	11.13989053	9.980322441	10.28356128	9.762851475	9.663839363	9.797067245	10.89381457	10.45855945	10.21544201	8.776560443	9.574926528	10.3982207	8.699826578	10.20349539	10.22188715	10.33227895	10.97768031	11.11319576	10.68599059	11.39517498	10.28099069	11.06000196
AIMP2	9.262174491	8.973613081	8.571802138	8.644849169	8.706820642	8.644624372	8.753540543	8.816797287	8.595917763	8.790010711	9.180681536	8.854257807	8.557738005	8.752545423	8.803312902	8.881519746	8.510465388	8.967152768	8.836403685	8.061566659	8.53187142	9.147176564	9.112389457	8.460449596	8.504882865	9.078356056	8.724707627	8.055410751	8.946701074	8.081180815	8.453187542	8.751100178	8.49222171	8.992074146	8.505117023	8.051814889	8.128326849	8.632798694	8.870329471	8.524841846	8.951545006	8.513797904	9.0403973	8.311498508	8.871327517	9.421460321	7.587115589	9.247714611	8.798021229
AIP	8.452547102	8.279767804	8.744748147	8.686988704	8.686564026	8.812589991	8.277050704	8.326270644	8.935836637	8.690609849	8.963517088	9.330010575	8.851033127	8.823666069	8.461688302	8.839123897	8.619943837	8.44751897	8.022862848	8.6164316	8.828812044	8.605082217	8.438470222	8.607425294	8.580235822	8.551449587	8.295453814	8.580219619	7.818232902	8.332689137	7.507715	8.099184685	7.742492903	7.004118601	8.332052024	7.728354222	8.203694283	7.633552487	7.328051262	5.46432516	8.294323321	8.295065621	8.300886429	7.5147402	7.720726849	8.569286295	7.797509633	8.05820181	6.472189691
AIPL1	4.271931665	4.856258695	4.22153874	4.676441152	5.359977448	4.025676338	4.647389311	4.916451098	4.151485793	4.214133085	3.908738531	4.179656294	3.929948207	4.185074786	4.527391131	4.184661728	4.079641044	4.006727263	4.25423265	4.145534172	4.136523795	4.201460076	4.190759797	4.130557221	4.278657077	3.866229745	3.998643157	4.001526072	3.66762908	4.035048991	3.776452631	3.787690088	4.023773267	4.38139101	3.966247744	4.200748168	3.875133157	7.258467988	5.218435093	5.932900016	4.054782093	3.944032411	3.887365123	4.488634535	4.421160343	4.006705991	4.182485779	4.350502401	4.179656294
AIRE	5.824376516	6.469388221	6.904888997	6.593558052	6.697510461	6.397968964	6.559247737	6.455508339	6.417560611	6.724094888	6.74503001	6.568239154	6.734463021	6.737906582	6.858022806	6.72611365	6.835121733	6.418379445	5.260453896	6.778478438	6.497517911	6.064147026	6.280103658	6.87253786	6.551359836	6.59595506	7.01363945	6.40570805	5.691147298	6.563786101	5.743039812	5.647255671	5.925615135	6.808107747	6.209642762	6.213048293	6.28008322	5.91004563	6.918195389	7.079453403	5.69487846	6.64671888	6.370290156	6.745218487	6.801356305	6.723935289	6.690953222	6.184027319	7.370106259
AJAP1	3.20414135	3.426973994	3.275288381	3.871302044	3.661027692	4.855809834	3.718122408	4.332029457	3.493886401	3.628673626	3.451497122	3.435751805	3.422088377	3.449731357	3.513081398	3.964952099	3.247997518	3.473513433	3.124500867	3.426429084	3.548172546	3.422088377	3.609072013	3.661027692	3.500529055	3.648203701	3.436088859	3.573031686	3.466274532	3.256102368	3.354207324	3.591395286	3.287669386	4.538302789	3.400940857	3.715217628	3.669688277	3.684774807	3.746229604	4.578616904	3.516332607	3.382474225	3.265455096	3.49568572	4.082276028	3.621539609	3.419241524	3.543909355	3.142490045
AJUBA	2.881183138	2.952032273	3.641002078	3.593338701	3.094511491	3.916360758	3.593894586	3.293419998	3.750987692	3.018700887	3.085764527	3.649082042	3.369044366	3.787490682	2.761492139	3.514244813	3.613013882	3.276311628	3.179650035	3.252536982	3.331579776	2.455687899	3.117689128	2.972483968	2.763586706	3.143971468	2.999344799	3.380765986	3.484048294	2.892596883	2.848863559	3.245855286	3.091318462	3.802670595	3.342690917	4.38566949	4.32802189	3.788772964	3.337041331	3.980951869	4.294398879	4.164840972	4.041640442	3.602022534	3.278755434	5.332592649	5.892092679	3.899531923	3.736501307
AK1	9.804387014	9.443756537	9.776026807	9.370494084	9.969191602	9.878426562	10.02641444	10.52038397	9.894486661	9.864074702	10.73701296	10.30554825	9.919234625	10.05866812	9.582161978	10.17264109	10.22404826	9.783898118	8.93791838	10.57448212	10.58273911	10.15351676	10.47057599	9.415676078	9.404691658	9.658088748	10.08670892	10.46662985	8.989277147	9.964164851	9.321958658	8.783897639	9.061439652	8.556791037	9.078197261	9.557267538	9.647416726	10.99051971	8.950087265	7.282697921	9.268457686	9.957885502	9.262355016	8.477220317	8.712491439	9.770919504	9.513440617	8.956506469	8.88598016
AK2	8.873690698	8.078865672	8.543045193	8.797063612	8.358739378	8.846204402	8.213637889	7.912465083	8.876868579	8.672316111	8.893143454	8.828994555	9.070545439	7.675894749	8.243685938	7.909756613	8.292253278	8.967217859	8.712310216	8.495871466	7.699556982	9.135457909	8.301490612	8.805495095	8.893084968	8.306636063	8.441931525	7.28732154	8.565394168	8.658003382	8.0857421	8.509409074	8.339452514	8.810666881	8.003675879	8.276797001	7.671775841	8.339778472	8.10233094	7.417607962	8.149991843	9.077709806	8.684785601	8.348610611	8.312814974	9.186145278	8.044710144	7.500296076	7.503616209
AK3	8.37727398	7.805627787	8.013858603	7.937371594	7.919695761	7.871588605	7.94921805	7.219939765	7.887202294	7.521740925	7.583930486	7.773353349	8.153512368	8.555191277	7.854281726	7.740238377	7.678533115	7.444982787	7.200935125	7.873056048	7.469306276	7.975182505	8.197229385	8.544561387	7.840697083	8.066896268	8.271418179	8.265342297	8.017793263	8.159957997	8.259213149	7.456736572	7.730349688	6.115697614	7.470189808	7.547757106	7.660138623	8.305096148	7.359452321	6.482685175	8.00194396	8.046286996	7.85719865	7.32013668	7.091807864	7.672803484	7.93272781	6.794745383	6.689825902
AK5	4.549100448	6.048997393	5.298371081	4.977305686	5.354369098	5.450100987	5.666615696	5.009258156	5.519136346	4.489382593	6.047741387	5.607222764	4.308515707	3.924121985	4.623828285	5.354369098	9.575761921	4.100722535	4.561943639	5.134721877	5.090621156	5.486186726	7.0583866	6.027507993	5.151279639	4.285409201	4.064597409	3.652412119	4.613227184	5.270690737	4.948713203	5.44975684	5.150524527	4.878517973	4.573572004	4.586059926	6.764766559	4.846086679	7.60964497	7.707516428	7.43570104	5.917016568	5.432884471	6.282838402	5.467548212	6.457232367	4.864360842	5.925736104	6.665430211
AK6	9.720098454	8.839158134	8.951091021	9.302835235	9.195188059	8.841669286	9.257639819	8.553089812	8.971515046	8.616654197	8.942488981	9.147892721	9.224648385	8.901687829	9.342361419	8.120069342	9.073286953	9.153362546	9.010926233	8.372929767	10.02517463	9.332110559	9.224219605	8.729782632	8.810553263	9.711923777	10.0669451	9.578459398	9.42947855	9.225841323	9.812310592	9.229045931	9.102329043	8.852921813	9.675418708	9.718241605	9.906190909	9.475836074	10.80668278	7.537969308	9.687169816	9.821359056	9.643716557	9.160967105	9.431915617	9.210175475	8.57009167	9.457891451	9.125194754
AK6///TAF9	10.41817204	10.28377054	10.64685104	10.41411444	10.66073002	10.52692788	10.4674774	10.32572954	11.00678637	10.39462413	10.85370742	10.39888008	10.65944535	10.81481454	10.55585169	10.74930384	10.58533709	10.59220161	10.9014239	10.87061669	11.01159251	10.62073977	10.3691594	10.45893499	10.63562199	10.60505631	10.57417904	10.40445346	10.36893629	10.35220638	10.31003938	10.19830481	10.01361622	9.869712672	10.18279842	9.461484019	9.842124087	9.874946403	10.32572954	9.158321328	10.3217423	10.03224319	10.20671447	10.17869203	10.23501519	10.5884245	10.2163141	9.938102375	10.40289439
AK7	3.247958396	5.742323437	3.076029145	2.854794977	3.19816081	3.20369231	3.721000372	3.507692322	2.549053883	3.136230833	3.35580082	3.176122972	4.433863054	3.357072566	3.567779317	4.118591909	3.301991524	3.342511258	3.793519746	4.674513934	3.806127521	4.337826742	2.854701679	4.136975415	3.741221874	2.701908545	2.880176756	2.924644411	2.877203419	2.772501956	3.482545733	2.954954148	2.799831341	3.46134133	2.919438785	3.121359086	3.357746897	3.007962349	3.118110621	3.454360107	3.105872296	2.705692808	2.771749847	3.846934133	3.345605029	3.37968883	2.876806979	3.110609866	3.068888282
AK8	2.495591804	3.492795774	2.524024384	4.449720342	2.918284731	2.786832509	3.248294161	5.186821319	2.655945151	2.88635366	3.037550486	3.122195975	2.812097481	3.220053657	2.733337931	3.078469225	3.077685287	2.691539298	3.018645393	2.542592353	3.162651657	2.873678874	2.642850331	2.755320878	2.938175389	2.887636016	2.794207189	2.917401132	2.827383854	3.218143056	2.799553814	2.985808538	2.920089891	3.735500126	3.167125652	3.130285561	3.449949677	3.026917934	2.509039684	4.937724594	4.326987495	2.94558255	2.611499592	3.211312135	2.886811278	2.789616131	2.27876645	2.838240311	3.064278083
AK9	6.580249642	5.853233821	6.921786599	6.344294456	6.865805336	7.623300329	6.533231416	5.543930178	6.936846378	5.807054188	7.092404167	7.006403629	6.808052796	5.624141118	6.44488464	6.271239724	6.466851225	6.548531535	5.964597632	5.126329818	5.538380124	6.498555061	5.613959692	5.88950732	6.427108465	7.14436397	6.961189309	5.835820595	6.703953801	7.747227764	6.156593678	6.644037036	6.903368855	6.890341778	9.134304609	6.394495689	5.974922717	6.568562667	7.843385762	7.579079817	7.683054312	6.806970567	6.406384781	6.533231416	6.680133617	7.462676081	5.738162233	5.918270798	6.95916083
AKAIN1	3.859061028	2.934710758	2.687114378	3.467518137	3.138962423	2.677152548	3.195131058	2.733317711	3.018905949	3.016922084	3.138962423	2.967514127	2.828299605	3.04227985	2.548807883	3.72052895	3.103618082	2.80089224	4.991705267	4.165515496	3.138962423	2.893749813	2.292765178	2.779538256	2.899038578	2.639949149	2.623379596	2.711062681	2.117347731	2.752648549	2.564560937	2.905948609	2.610812292	3.266490722	3.012661522	2.829954198	3.866659525	2.880406548	3.619304529	3.857696034	2.809190992	3.060251218	2.587547322	2.665861982	2.998510938	2.903218838	3.34308744	5.811505209	3.458859236
AKAP1	6.865515124	6.83288712	6.655318281	6.586603666	6.458755696	6.483825381	6.347436273	6.135360992	6.846020593	7.075661078	6.861430042	6.534489592	6.469894915	6.221503075	6.41076462	6.756544754	6.774623069	6.741870774	5.910995895	6.753750369	6.9857868	6.786521113	6.774651984	7.031813102	7.158347191	7.096381539	7.24995232	6.96622754	6.475829434	7.662089138	7.375399936	6.485616342	6.502507685	5.642493316	7.619648257	7.176220805	5.94669243	6.519699151	7.211531581	7.148992027	6.829557295	7.76166081	7.408102607	5.14838429	6.688618578	6.425426383	6.771325299	6.454037468	5.752979347
AKAP10	6.865553438	6.401001726	6.425341491	6.619591511	6.424871114	7.435460973	6.35455664	6.623024271	6.703051491	6.837400634	6.946921775	6.206244755	7.181577581	6.379708755	6.350489871	6.434657041	6.801822806	6.910038622	6.874937457	6.701221321	6.112232774	6.670099704	6.717098425	6.487455727	6.460389434	6.778009804	6.798447106	6.821075555	7.013144468	6.65062064	6.430169449	6.912286244	7.17333872	6.619591511	7.771776102	7.601746778	8.191126316	7.917629123	6.576272145	6.19603235	7.18334783	6.711470883	6.633898722	6.477586264	6.569237514	7.212360785	6.087969554	6.250180901	6.425529706
AKAP11	8.387596399	8.454761821	8.071543025	8.496605099	7.856136837	7.988265586	6.671480834	6.463653195	8.390394518	8.393147813	9.212609186	7.422324414	8.866642274	8.149563761	8.473683071	7.274463507	7.290597749	7.872231044	7.069674372	7.373397162	7.558587858	7.376270983	7.860332603	8.833599672	7.724640784	9.112324708	8.984969532	8.8948695	8.498469731	9.41752229	9.343189723	8.349149456	8.385020057	8.658028502	9.327920039	9.243369478	9.378678696	9.397594443	9.894862555	9.766282098	8.80444096	8.998420108	9.25387088	9.001983563	9.315997833	9.039534221	9.006452258	7.902987288	8.884878151
AKAP12	4.641133821	4.66775435	5.094789193	4.612548193	4.795280615	5.351818576	5.157437505	5.266765111	4.828393907	5.298654806	4.861239327	5.107865326	4.804877577	4.828833907	5.195251204	5.599338691	5.258935531	4.919507151	5.157502878	4.681320867	5.411795038	4.546642538	4.727972637	4.734574225	5.478217617	5.032411559	5.152256093	5.007537401	5.200031461	4.697024466	4.715870211	5.205257699	4.660491682	5.369300922	5.266422031	5.035569291	5.599263061	4.799054171	4.188198428	5.775418	4.941220377	4.970326432	4.975806401	4.742358994	4.664519037	4.750300089	5.595805722	4.961481345	5.139677341
AKAP13	3.108472159	2.60993218	2.84188849	3.492182721	3.014478927	3.346408457	3.205367045	2.859150809	3.101758677	2.63979381	3.289989114	3.437119418	2.950872738	3.177561242	3.079906652	3.228048037	3.04073995	2.852919923	2.821286698	3.221364222	2.953916503	2.79632717	3.276083608	2.882178901	3.007490738	3.027108612	2.720189727	2.864888185	3.168955684	3.139466443	2.7652298	2.872445855	3.101758677	2.560331017	3.274159635	3.852649269	3.062860918	3.637396818	2.893501043	4.186360445	3.124513648	3.050377154	2.914875672	2.590452996	2.51588355	3.358036873	2.817221961	3.108479437	2.988237116
AKAP14	3.162150167	6.311230287	4.97357363	4.449732945	4.74939822	3.284608881	4.049239725	4.459063428	3.578316199	4.30886448	4.504213721	4.163579574	3.717367912	7.707013442	4.228157677	4.647350976	4.658087115	3.427586465	3.345513069	3.625101361	3.603640655	3.554303943	5.76636903	4.226728315	3.018245601	4.118029432	2.954022002	3.840414066	4.205569311	3.664902192	3.658777205	3.730012205	3.383649184	3.773554356	3.797346806	3.615548101	3.544998156	3.128657325	3.985462297	5.118502975	3.079685563	3.024390484	2.912630209	3.744725616	5.995332149	3.397859945	4.084503757	4.145534172	4.563963385
AKAP17A	9.198813151	8.81531082	9.034613973	8.586863802	9.03292929	9.055981025	9.025008561	9.172473225	8.977855358	8.714231131	9.260284345	9.185878607	9.073450351	9.402968068	8.900066506	9.320784416	9.581299849	9.097515505	9.178545213	9.289377908	9.221211303	9.181667696	9.106287041	9.093539014	8.329871912	9.572002271	9.333309932	9.650115134	9.615873971	10.2069051	10.68140719	9.942277767	10.21283892	9.831884342	10.42716036	10.11717973	10.12274984	9.789027692	9.862458024	9.084452589	9.732822183	9.798014917	9.736446613	8.050691994	9.250928621	9.380552396	9.725436518	9.138267334	9.097100106
AKAP3	4.360781528	5.039938855	3.278823676	3.365902574	3.255450349	4.26912399	3.682980237	4.015351586	4.188765934	3.143704679	3.738210787	3.654316519	3.480117946	3.319717293	4.165090096	3.098798468	3.393937239	3.642711773	3.313099481	3.24567372	3.309306357	3.80246308	4.00965621	3.63827463	3.853841239	4.06090603	5.144344934	4.265309993	4.010360506	4.110341515	4.127908736	3.611601811	3.627442041	4.034503385	3.963188246	4.18879803	4.98277046	4.503186021	2.825314253	4.81186227	3.652914552	3.686128474	4.128760041	3.980770342	4.05961457	4.961231384	4.427515734	4.157566815	3.738818998
AKAP4	4.304193036	4.511796874	4.848625977	4.533891389	4.553138938	4.350198878	4.727083926	4.751004107	4.458526697	4.421629447	4.777721941	4.5311011	4.285517021	4.480734013	4.648418373	4.515234856	4.631703946	4.362013724	4.51057113	4.286743719	4.556816205	4.360373973	4.628520411	4.568282843	4.526335383	4.686490548	4.895808573	4.486294413	4.397358356	4.73046461	4.603779525	4.275371954	4.51090279	5.202883001	4.278748087	4.705554725	4.541696475	4.440466286	6.046154437	7.249984098	4.656703119	4.767761045	4.629530178	4.712567754	4.440706227	4.841770346	5.166690762	5.102635385	4.777721941
AKAP5	3.748045764	4.02935449	3.634243467	3.784457335	3.711812322	3.734447584	3.976191561	3.778373217	3.579490422	3.266553102	3.433682376	3.644709045	3.426650542	4.693152785	3.964056569	4.067482043	3.735329135	4.881607757	3.648116523	3.547416299	3.841918198	3.592146219	3.923670037	3.894716107	3.803356336	3.743320751	3.911643517	3.265741232	3.915937871	3.966905714	3.893529428	3.721629029	4.219251957	5.921063698	3.578372156	3.755512611	3.691793617	3.87420806	5.201343731	6.474185148	3.819256436	3.265133358	4.285677673	3.766521408	3.620043891	4.198317069	3.824593761	3.58858684	3.655249421
AKAP6	3.456029534	4.007590271	3.464307255	3.172819487	3.301972085	3.170383723	3.375097242	3.718122408	3.296460836	3.478309738	3.656984487	3.906243675	3.551137863	3.851231377	4.109111592	3.821240555	3.403382435	3.25488144	3.335436127	3.170306275	3.723973526	3.306843455	3.136121442	3.687902564	3.656746698	4.829529488	3.483873795	3.776139366	3.548183938	3.616557518	3.455295645	3.460031992	3.645753627	4.1187706	3.617997604	3.931551472	4.064626544	3.330909251	5.701265544	5.524666521	3.554249638	3.690413899	3.579536084	3.575010104	3.46042037	3.521308708	3.267141397	3.344427269	4.193261197
AKAP7	10.0163117	9.707653812	9.701428002	10.16020049	9.918179481	10.32422117	9.115208524	10.67367015	10.73373668	10.04815009	9.856052028	9.760851787	10.58709054	9.085944295	9.993377211	8.205200622	9.143606425	9.339170978	9.08733065	9.552434916	9.319119456	9.946992757	10.26504367	10.82468157	9.334290647	9.907608114	9.898399503	9.462665912	9.801038909	10.08155598	10.01129006	9.6161582	9.462510266	10.64841368	10.34618614	9.891795433	9.738486925	9.661918693	10.29335329	8.999768256	10.34096079	9.904434018	9.764233076	10.21934501	10.60195243	9.831437906	10.51300993	10.0285597	10.30493713
AKAP8	8.249443959	8.021105793	8.679417026	7.541641611	8.13935687	8.077491902	8.190385933	8.074930878	8.189108025	7.706781911	8.346725421	8.031622076	8.000806305	9.011309595	8.035074797	8.979745406	8.233006733	8.723929543	8.411525709	8.74313072	9.496231531	8.345457874	8.381273858	8.230764057	8.085443879	8.111985085	8.377013783	7.108696643	7.900389813	7.581833078	7.174587042	7.704556433	7.657140956	7.173229156	8.075425976	7.86025752	8.221457367	7.262653538	6.685839944	7.17392045	7.966630504	8.357666371	7.868654544	6.592670161	7.476114292	8.043473605	8.202757585	8.102708455	6.375602599
AKAP8L	6.249803606	6.145814911	6.61335264	6.428234328	6.636544823	6.599939408	6.565154553	6.699755083	6.417831128	6.525597577	6.75242684	6.610617625	6.560310647	6.576122156	6.634457761	6.696524591	6.49761113	6.519000401	6.599457507	6.298919714	6.408224302	6.217331022	6.351958945	6.618502571	6.595164891	6.520261436	6.327323806	6.445196792	6.061459481	6.562273236	6.046701517	6.174005562	6.348864362	6.911736591	6.360561853	6.5668216	6.386857622	6.400099726	6.540174742	6.631392248	6.405473618	6.372023551	6.26737187	6.504333848	6.289587144	6.442031872	6.688865622	6.412000852	6.250265643
AKAP9	3.50593028	4.184958695	4.053091368	4.464310907	2.714914451	3.594288095	3.985115143	3.455662279	2.915350513	3.25488144	2.698685598	2.521427058	3.979447748	2.860559027	3.905982329	2.696524986	3.61101941	3.091151993	4.344439136	3.077861485	5.197954756	4.403702487	3.557033907	5.685152897	2.544031968	3.396160743	3.047577012	5.278148648	4.066988292	3.770811001	3.492804586	2.913431338	3.691260442	2.528063509	2.70737975	5.50295233	2.577197717	4.943533753	4.143286938	3.620823453	3.797774007	4.27210219	3.134947378	4.847794259	4.372392599	2.882832392	3.488872735	5.791719924	5.004107838
AKIP1	6.324914088	7.327020157	7.031411091	5.945420309	6.69479165	7.244793241	7.10661334	6.688638021	6.638323617	6.434637774	7.108233617	7.809961976	6.153139725	7.022960874	6.56640879	6.850571991	6.294888756	6.261037367	6.468664941	7.010062153	6.17380823	7.054051876	6.150695515	6.582741384	6.520464882	6.359777804	6.365146889	7.294287336	6.569590688	6.656953374	6.176359764	6.66781425	6.358325199	5.40618418	7.224825545	6.662873871	7.763749087	7.010054474	6.50365524	5.781299104	7.009457293	7.05150794	7.126951545	6.25413883	6.368947099	7.114850979	7.241995816	7.705824588	6.482314179
AKIRIN1	10.50956016	10.85028983	11.18229613	10.57077206	10.5699996	10.81924859	9.900366768	9.567255249	10.15949018	10.11842127	10.9056277	10.8973161	10.89296919	11.1280533	10.31990065	11.17156303	10.17827445	10.177739	11.14429043	10.10413556	10.55324544	10.96002431	10.68748779	10.46293951	11.10447287	10.78641659	10.60542131	10.63786754	10.87789864	10.59904256	10.73444624	10.98191512	10.78432304	11.22072119	11.01914417	10.35872159	10.11410716	10.64504285	10.39406576	9.450529911	10.76879186	10.50439479	11.03759744	10.69610563	10.88581481	11.05943398	10.30207162	10.09984524	8.226745077
AKIRIN2	8.015394836	7.969596908	8.10172953	7.654856205	7.884203309	8.250498749	8.17790978	7.498277509	8.022731325	8.162241437	8.198977607	7.60605774	8.242838774	9.024476318	8.065268537	9.135420226	8.086305977	9.338485245	9.245766595	8.602110666	8.325638445	8.18721634	8.665254472	8.338323537	7.936563667	8.256656561	8.450975527	8.605922515	9.326959234	7.870997511	8.567028129	9.664470969	9.628991264	6.987159174	7.604241857	8.133259892	9.521408946	9.050477182	8.073868536	8.454485036	8.269963131	8.253859051	8.276576508	7.643819961	7.817038054	8.202001062	8.223677154	8.050307229	7.542844509
AKNA	7.136992911	6.28412495	6.515940718	6.650691026	7.039461545	7.066748996	6.387979995	6.571330709	6.222013042	7.010664821	7.341393602	7.312731126	7.056747927	7.27818165	6.640619326	5.952010046	6.354227672	7.262990682	6.363913946	6.997667067	5.766980542	6.654554717	7.28484835	7.319084743	6.512598737	6.8193926	7.350740612	7.886618841	8.452041461	6.965991177	6.617646606	9.855606928	11.08487125	8.482250436	7.429512321	6.499644081	5.026456665	6.709289954	4.987759048	6.429889007	6.24148212	6.348090877	7.179922122	6.712378382	6.611155962	7.130231409	6.697012271	6.141399112	6.313731306
AKNAD1	2.609712792	2.635101249	2.344130784	2.43937839	2.389257095	2.199409865	3.554653408	3.470400703	2.377119091	2.19592418	2.154683436	2.44466705	2.277940205	3.894343473	2.916813813	2.53859263	2.454535101	2.625820096	2.558793039	2.716875357	3.09415177	2.773696479	2.479080757	2.232951445	2.600146296	2.497098305	2.72018294	2.817396807	2.312479206	2.346418923	2.545774491	2.539917083	2.378121091	2.783515897	2.641523728	2.463804901	2.968931345	2.768358158	2.634109687	3.673541493	2.337836161	2.483450413	2.539103736	2.963294056	2.514259984	2.706558563	2.555065642	2.45132029	3.590551075
AKR1A1	10.83805511	10.32591572	10.25593627	10.24027191	10.4395587	10.57714277	10.48624302	10.46676942	10.7174155	10.59781125	10.86328235	10.68386345	10.61496539	9.590456766	10.28173504	10.08352544	10.27895777	10.50057048	10.56713206	10.16394849	10.20084314	10.7611194	10.05232659	10.60587266	10.29709941	10.16227798	10.08072141	12.58518699	10.60746371	10.05461564	10.04735576	10.44891637	10.22730407	9.19214031	10.06840388	9.301888118	9.947686736	9.387350318	9.364146122	9.316659824	10.16063146	9.848114422	10.49731007	9.872465762	10.13251439	10.61218694	10.47116392	10.6028587	10.10353652
AKR1B1	10.52019288	10.43972243	10.33572785	10.20649349	10.56038519	10.4864523	10.11419193	10.47299916	10.50184647	10.30945474	10.55388978	10.61981605	10.39122732	9.8007749	10.32830618	10.10938671	9.781291066	10.13768777	9.981704964	9.914020275	10.09202453	10.72889383	10.27855974	10.22428568	10.59639373	10.25639641	9.673526315	10.87110673	10.41391979	10.01540594	10.19696103	10.30936264	10.11738617	9.949770967	9.93078501	10.30321927	10.65375248	9.283362999	10.19330257	9.049320652	10.39270008	10.12467719	10.28033387	10.18599343	10.51811952	10.53717038	10.55903985	10.45163536	10.27735614
AKR1B10	4.300924023	5.780284988	4.961699108	5.132952351	4.846591242	4.625633655	6.154889837	5.525524582	5.344724263	4.798948519	4.477599081	4.325748883	4.405447396	4.724719493	4.786013489	4.687427381	4.888015638	4.339939286	4.792348566	4.683609035	4.333144536	5.228346695	4.290516958	4.758439777	4.666584716	4.417461169	4.658782821	4.767471747	4.029582091	4.209836268	4.116214007	4.039149018	4.517598302	4.743221539	4.034635071	4.681329954	4.844978902	4.531361943	4.725437847	5.577144983	4.082272326	4.294603441	4.359888442	5.808444354	5.210314788	5.088349555	5.443265907	4.732870975	4.698412224
AKR1C1	6.787640658	7.53174361	7.011423056	7.510607153	6.728406314	6.442199279	6.858716099	7.198627421	6.130525119	6.437076515	6.150018417	6.257907596	6.890317901	6.62720274	7.58369764	7.089689247	6.521420832	6.67684888	7.014996189	6.280797664	6.904753356	6.846022973	6.721799023	6.656030593	6.958760171	6.773491599	6.969168973	6.726493124	6.76056995	6.602995348	6.142835491	6.549912494	6.650028391	7.320165058	6.250457186	6.576453704	6.928444575	6.672437314	6.977929039	7.301079063	6.678331133	6.601870385	6.366233936	7.824018603	7.268584865	6.625098375	6.979010015	7.58218339	6.741819263
AKR1C3	5.338758844	5.871926821	6.430739957	6.182324965	7.043151083	6.618052895	7.330042546	7.274579149	6.129157644	6.370856118	7.193248748	6.601621637	7.01109223	6.795184724	6.713151075	8.22176661	7.787531545	8.40952786	7.418850131	8.097640415	4.097927613	7.042952603	7.808988233	8.419187397	8.477854161	7.70858112	8.243986037	9.576572984	7.765204023	7.184301178	8.598321107	10.122522	8.455785886	7.955905701	6.471236675	4.530355315	4.9598568	6.642745569	5.937079165	4.966377042	8.507094375	6.503818056	5.659830365	6.083919916	6.494900921	8.604299227	7.484570964	6.745638639	4.280290342
AKR1C4	3.531846158	4.198504762	4.094040405	4.051153513	3.991501301	4.181783289	4.252312512	3.804322354	3.827138418	4.906762158	4.521212449	4.203749839	4.351371964	4.162473412	4.344422115	4.249892023	4.28808575	4.328316971	3.594585131	4.510276574	4.078866365	3.991501301	3.927052645	4.413991783	4.081195503	4.257777234	4.354181788	4.667947668	4.014035249	4.783042929	3.811823	4.013138897	4.215990394	4.321584012	4.767498326	4.494788329	4.708128191	4.274615358	4.514076111	6.234769463	4.725939059	4.845873532	4.242627005	4.524898573	4.0971701	4.1961342	4.358667355	4.19992403	4.160741281
AKR1C6P	4.428603901	4.578916076	4.291491842	3.831776881	3.848347329	4.24248012	4.533706966	4.173569266	4.070812019	4.172284485	4.024036727	4.230655288	4.088213159	4.47945785	4.211203913	4.393485294	4.053194651	3.927473928	3.878566277	3.648366029	4.002131712	4.027852427	4.527106825	4.003610177	4.294139422	4.345494174	4.243080845	4.415427466	4.022080322	4.169836412	4.079582219	4.042202705	3.783100695	4.829457403	4.361603035	4.480406186	4.364732852	4.574751846	3.936300408	4.845729394	3.98037312	4.425478024	4.374168039	4.652275847	3.776255793	4.312770476	4.288769811	4.160501823	4.340512893
AKR1D1	3.943511387	6.59297863	2.992620306	6.780184137	3.340427732	3.872800796	4.284652477	5.009892094	2.674840026	3.024233384	2.506211141	2.93125714	5.251002959	2.781625782	6.208480313	3.391529575	3.40609344	3.918329941	4.578547201	2.761312289	3.62236563	4.66191446	2.907278904	2.76172559	2.550468408	2.614211646	2.587054377	2.666115877	2.87075971	3.016438906	2.709212887	2.574702512	3.055238088	3.080154114	2.978718125	3.284663629	3.437977782	3.210942781	3.121139739	4.166937799	2.449157325	2.768515907	2.840110207	6.684546823	5.722525626	2.541929265	2.531544591	3.125093456	3.186050653
AKR1E2	4.979283201	4.713917304	4.302910303	4.371378149	3.67401706	3.887325538	4.65518561	4.4449096	3.548137886	3.776797421	4.293017098	3.818629646	5.303766858	3.347374901	4.73157564	4.350448275	3.794325744	4.544383835	4.492711512	3.166199653	3.867082965	4.660055553	4.269658424	4.172573787	3.962408969	4.658194433	3.250840182	3.934708854	4.214435122	4.767815552	3.364177446	3.84667138	4.156565085	7.234383346	3.832477609	3.938886198	4.079971642	4.318554116	4.063042467	6.038851002	3.635765627	4.443203645	3.485646642	4.634273859	4.386019175	5.883825386	3.893861918	4.034801827	3.154088028
AKR7A2	7.97109904	8.09855545	8.536044877	7.666123337	8.121352478	8.225161902	9.5317908	7.560893352	8.072090552	7.572946483	8.869035823	8.522109592	8.251925954	7.445998645	7.944049772	7.398957287	8.101919411	7.930220171	7.79004449	8.305121304	7.26158096	8.398439031	8.466080578	8.304488101	9.191466601	8.223558699	8.154656639	8.939705654	8.106693384	8.26059265	7.788299073	8.038937955	7.916610932	7.386959209	7.930877222	7.881105562	8.464673511	7.826731674	7.684969773	6.08126693	8.128975425	8.354650235	8.116784861	7.585736142	8.550039041	8.325400511	7.797936013	8.118642521	7.609745287
AKR7A3	5.45458563	5.355940695	5.692077248	5.185183005	5.747484609	5.682380662	5.664895459	5.287621019	5.703580514	5.285138233	6.184521553	5.78176186	5.738092687	5.078058015	5.20199375	4.911698094	5.488012362	5.347968697	5.211180232	5.634471278	5.074800568	5.596003404	6.015796572	5.676651168	6.137535509	5.548841548	5.398092978	5.943748427	5.62385083	5.936387908	6.094517165	5.450032274	5.435181807	5.806122657	5.771639081	5.574112968	5.114876982	5.470532662	6.032920591	5.688971779	5.641827049	5.820392075	5.348745092	5.266341554	5.847765102	5.697623925	5.23126349	5.566790534	5.208018076
AKT1	9.848728336	9.478745974	9.727366771	9.460898141	9.709620015	10.07650953	9.356838726	8.970474507	9.855871695	9.749188512	9.719233415	9.879300597	9.993752588	9.629869359	9.937355823	9.79059033	9.525669403	9.900958497	9.688126257	9.634798994	9.467125719	9.754459521	9.607630433	10.23244078	9.449665792	9.488220352	9.60864457	9.755466621	9.448573402	9.51850425	10.12604908	9.768800348	9.584763744	9.789575921	9.5892905	9.415373417	9.40990309	8.360356156	9.377153034	7.976700928	9.466034098	9.326852797	9.523998318	8.158920349	9.467491422	9.723890438	9.250374703	9.242107123	8.710614674
AKT1S1	5.476924325	3.813980223	4.991956674	4.715863307	5.10392722	5.554553435	4.632940616	4.82542371	5.295078332	4.661689171	5.141964077	5.363531988	5.464105991	4.897795689	4.9461424	7.049222399	4.554365617	5.405932794	5.237844941	5.683724731	4.694502728	4.704007329	5.128962514	5.048351118	4.738411713	4.53203718	5.048916622	4.936065828	4.753197949	5.158372287	5.207794889	4.751008988	4.318093054	5.466917019	5.4570249	5.846880318	4.646673271	4.806700459	5.255425113	5.315636844	5.270096386	4.964017865	5.283095159	3.307883799	4.747434522	4.545996303	3.699718265	3.893709271	4.066771225
AKT2	6.42979413	6.661456778	6.119309669	6.424859396	6.865156088	6.599806386	6.352299643	5.750057127	6.444490077	5.932285818	6.549715895	6.604574746	6.300469389	7.601917452	7.118089796	7.401070059	6.484304202	6.58337824	6.333426094	7.299773339	7.68439048	6.693799343	6.617295835	6.295763858	6.194991301	5.713477049	6.573157182	5.680566916	5.530584047	5.219297496	5.245773337	7.725132867	5.691492581	8.151665315	6.352741193	6.388196631	7.729731996	5.801968128	5.602555968	5.415304031	5.903062508	6.069822956	6.216284447	6.239112456	6.036982308	6.283748025	4.349054396	5.51351974	4.822254836
AKT3	9.623045966	8.873718832	9.677997524	9.609300797	9.517927657	9.733360797	9.325980273	9.078042841	9.447115415	10.09809912	10.39509856	9.948829597	9.756776409	8.552004843	9.964329417	8.845985051	9.573065452	8.982513757	8.721838837	9.297865304	9.005200588	9.55595399	10.40338266	9.711463014	9.418573348	9.810698789	9.42880064	9.381407882	9.441499657	9.753074499	9.070583579	8.869735628	9.090369467	10.05769708	9.677740852	9.57317555	10.11511126	9.147655056	8.501172375	8.462631397	9.549278819	9.483346547	9.902417481	9.505402558	10.14128938	9.813966662	8.340838098	8.965726446	9.538753578
AKTIP	8.029726951	8.252768119	7.993995033	8.24015808	8.708244687	8.278065385	8.25616615	7.710447623	8.712145051	8.234305965	8.252318714	8.233405639	8.120466166	7.937297369	8.237301772	9.194802668	8.227090879	7.840840069	7.65768876	7.871072747	7.672664156	8.05242723	6.749881418	7.890778453	8.520165945	8.539487321	8.347291284	8.826859511	8.235682374	8.471441593	7.760351772	8.383859687	8.604051853	7.70423719	7.918101742	8.172902313	8.010134922	8.458732444	7.890819801	6.584804911	8.545397653	8.464961209	8.44562111	8.463887383	8.586212392	8.66398189	9.565672153	8.672358558	8.465377594
ALAD	8.346014114	7.722361323	7.979922521	7.802257649	8.055060549	8.019963759	7.811485951	8.225944841	8.847278661	8.441942698	8.204754179	8.566949326	8.115390109	7.831154979	7.903864793	8.023450813	7.978698278	8.196531507	7.97706839	7.608735115	7.337030277	8.028243237	8.362357994	8.177019612	7.808778666	8.726071784	8.179768349	8.375946689	8.21620968	8.806009923	8.480324791	8.667025134	8.086677326	9.682246977	8.181944664	9.017110948	8.396471555	7.904237283	7.527053438	7.424679804	8.120319766	8.983399087	8.577578587	6.482848117	7.621341245	7.930043251	9.164273524	7.183047589	7.78171354
ALAS1	7.5311721	6.368935219	7.063905934	6.950025906	7.401263011	7.289005381	6.781532683	7.540686676	7.405272757	6.739837586	6.822579257	6.601770071	7.372171009	7.366600529	6.332165788	6.682788738	7.253342152	6.771095915	8.31221745	7.160930948	6.734393954	7.575607312	7.262364856	6.853382183	7.120046021	7.190348683	7.429018532	7.041515635	7.467261264	7.277981259	7.415578978	7.724118252	7.574338095	7.953347063	7.582739502	6.693619413	6.769912151	6.940308769	6.776041892	6.842853367	7.264646665	7.678128774	7.280957632	6.096489674	7.137519157	7.511101119	7.561189952	7.660031768	7.84209334
ALAS2	7.893230645	7.322211952	6.188977223	5.59296396	6.284836409	6.687394931	9.057230798	7.892738141	5.87721802	5.71430811	6.184218819	5.23356747	5.800769592	6.378479806	5.535927905	6.116810105	7.971302732	5.291668728	5.617303335	8.305183012	7.664734726	6.375692214	5.339917438	6.542579657	8.097156767	6.96220559	6.922878031	8.701815641	6.31862374	6.198537597	7.512150948	6.735274418	7.506688245	7.930228507	5.993503503	6.381307597	8.390426753	6.479188632	5.374085525	4.130155121	8.723465402	6.913123645	6.16433556	5.659503882	5.079430759	6.282859787	7.40935223	6.178605046	6.5565206
ALB	3.735239074	5.312169971	4.420705771	4.262229021	4.250271141	4.261787747	4.517394656	4.714019155	4.235708115	4.435311956	4.27167458	4.274282984	3.978530634	4.162938637	4.107081213	4.662101549	4.553609314	4.24218559	4.550369688	4.572803505	4.489909589	4.042523092	4.331831102	4.374096463	4.719934352	4.069154775	4.181101162	4.476657695	4.326514676	4.412512447	4.247404484	4.385970466	4.043002487	5.298409959	4.591020627	4.469361697	4.555164003	4.829341003	6.663082195	5.899559844	4.117805894	4.558828196	4.259472256	4.743176691	5.046078288	4.432809233	4.680277862	4.480109884	5.473690716
ALCAM	3.684468239	3.819106179	3.247863924	4.154903123	2.647865962	3.130853425	3.652412119	3.02680575	3.497620888	3.397136015	4.359582297	4.311538681	4.033110732	4.960857319	3.346377973	3.541482347	4.656933164	3.820575794	5.541517137	4.389523849	4.793913811	3.382853965	3.768355526	3.373917041	3.817251925	3.286877557	4.671658032	4.066021771	4.459658522	3.847770147	4.111853752	4.541747639	3.985710819	3.448972615	3.67457979	2.983334864	3.175736602	6.948098788	3.535097149	3.209256533	4.114639371	4.036661837	3.746920402	3.625703163	3.448972615	2.814895358	2.434713927	2.504053774	4.391746121
ALDH16A1	7.401197835	6.801421583	7.381771655	6.961739741	7.316165132	7.006636428	7.941353727	7.554045599	7.785656177	7.189060482	7.501559166	7.422130382	7.412394652	6.963567593	6.908172905	7.291649236	7.090230842	7.437841438	7.343217031	7.341139998	7.184284686	7.15805417	7.214715978	6.68220851	7.545224222	7.315548986	6.782732788	6.803263984	6.399336475	7.576463394	7.113255421	6.51024157	6.747271334	6.375100921	6.730699035	6.895970489	7.118436789	7.559331154	7.170429698	6.738834573	6.36102726	6.8699308	7.215087577	5.968426221	6.716705507	6.933011733	6.941110827	6.625374673	6.630279388
ALDH18A1	6.758225447	6.565286583	6.643905342	6.312540946	6.955643733	6.747094112	6.715051951	6.03884331	6.520366817	6.772119383	7.086531887	6.87343766	6.697870163	6.394809846	6.392409731	6.237027532	6.485606585	6.417501072	5.51840925	6.61067788	6.58558543	6.893673774	6.838042798	6.970482532	6.488303794	8.18794926	6.74357006	8.251152057	6.906212047	8.028315888	7.696947824	7.304117444	6.956007735	6.835556865	6.726355504	7.749598471	5.282043271	6.982565634	7.325099689	7.128426498	7.418772459	7.435416716	7.383699226	6.963364814	7.511015322	7.559644943	7.428394332	6.77778341	6.837497266
ALDH1A1	3.512088775	6.227158343	4.139924485	4.250146164	4.779121682	5.352637855	4.438390651	4.811920174	3.883754002	4.314449648	4.024036727	4.082219888	5.097637331	4.547988323	4.811186299	5.743196283	6.306717504	8.092740344	9.834889447	5.907959186	4.952356829	4.32188046	4.425863936	6.222355322	4.76945494	4.430236966	7.706406524	8.323557759	9.484627684	4.207669272	8.037773903	8.688309774	7.879712469	12.20254982	3.76863657	4.221591103	4.019091397	4.47674546	5.096943082	4.569564033	6.942198176	3.954072131	3.9468339	5.238973469	4.576635876	4.021757608	4.313765679	4.740714496	4.352086011
ALDH1A2	5.734386495	5.801479834	5.930682473	6.281315203	5.905430221	5.660086598	5.991644836	5.668550075	5.744726203	6.148814579	5.784528791	5.944024726	5.84355273	5.430944696	5.863393054	6.060471622	5.752404187	5.676353984	5.781489722	5.41832444	5.602720955	5.799694909	5.764234785	5.707139324	6.226727285	6.006361832	6.392785129	6.391514037	5.783050257	5.848704059	5.691542486	5.452175418	6.159896861	6.336716106	5.862683787	6.067475995	5.94553287	6.037629326	5.924252697	5.75622644	6.175297939	6.014497897	5.733028038	6.029500655	5.771857589	5.953998352	5.796985673	5.978399722	5.768977365
ALDH1A3	4.492634981	5.510532213	4.673428171	4.73579711	5.362370285	4.798682171	5.013189338	5.091379789	4.026495001	5.574891684	4.332811124	4.58640622	4.558008594	4.488091273	4.521605777	4.91656659	4.937839988	4.577263923	5.583800684	4.98011191	4.673849799	5.225462796	4.439812023	4.563917191	5.339582969	4.715158578	5.080280113	4.927337575	4.285489887	4.593949971	4.277088922	4.461483874	4.407176222	5.047614633	4.652824262	5.087812498	4.851928276	5.204770802	4.233841081	4.025992209	4.901804473	4.517749078	4.590320805	5.95305763	4.645621903	4.54032554	4.713550098	4.769509509	4.515665503
ALDH1B1	5.259604392	5.327587202	5.350717817	5.038196789	5.453392577	5.37697651	5.425806681	5.853485876	4.881003015	5.829067411	5.329529153	5.377232047	5.300265199	5.394836096	5.208035687	5.621769399	5.194485644	5.288889915	5.123542225	5.045536791	5.025346816	5.400047705	5.199682474	5.267703214	5.059036515	5.509850884	5.488599897	5.762021659	5.029738532	5.41333702	5.023688343	5.115222875	5.354961676	5.948470937	5.690627336	5.391502524	5.546911897	5.225723469	6.104384144	6.967016203	5.247252083	5.343923682	5.331814984	4.955132787	5.359182147	5.057203233	5.401803557	4.802537025	5.166366356
ALDH1L1	5.623651229	6.324218572	6.003378326	6.075428502	5.824009608	6.175246117	6.11660834	6.331749997	6.084222751	6.175066376	5.653313621	5.899482782	5.783655305	6.055686354	6.028828874	6.535025589	6.124045837	5.724774901	5.991620186	6.528514631	6.211635119	5.891842566	5.809686818	6.024082379	6.215226932	6.035999897	6.083888435	5.893756414	5.550411085	5.819479215	5.704776513	5.797241741	5.842755962	6.166973645	5.704626683	5.862404773	6.080032503	5.716702282	5.274949028	6.374767952	5.795697814	6.041936953	5.571056298	6.162709172	6.033029247	5.579790986	6.286642616	6.174008063	6.257582985
ALDH1L1-AS2	4.898483411	5.120532488	5.054372663	5.151590489	4.973896135	4.870497022	5.155803534	5.011985477	5.019677746	4.986057385	5.169626468	5.128658968	4.975106265	5.028522098	5.107914206	5.336344604	5.244397682	4.960763827	5.0585498	5.261838299	5.201372913	5.194086195	4.990105896	4.907144722	5.145853279	5.167193039	5.146213865	5.147571617	4.645988337	4.985565003	5.083935462	4.893006827	4.923966553	5.431451088	5.094578052	5.029738532	5.429751554	5.017829724	5.003527503	6.779562083	5.105770371	4.963136316	4.861632089	5.011518994	4.845600145	5.009063578	5.112789582	4.955248566	4.917982959
ALDH1L2	3.972650168	4.630117271	3.786776378	3.815851511	4.05842828	4.111965063	3.918728131	4.033362208	4.011835951	4.04211984	3.878213316	3.956212248	3.824879608	3.420912893	3.695980707	4.102715831	4.353687613	3.936260853	4.142265132	4.135666961	4.142265132	4.184451177	3.567643747	3.935542768	3.971286859	3.784072703	3.795180916	3.917628545	3.811977956	3.683292361	3.417474201	3.86892838	4.097124536	4.37969457	4.258455986	4.128905132	4.271512104	3.705639357	4.75320854	4.564781543	3.945968527	3.885492618	4.453003527	5.000445806	4.135929791	3.86892838	4.87395191	5.014052962	4.622474902
ALDH2	5.776031416	6.517793873	5.558251947	5.67643505	5.544063038	6.354326764	6.479398721	5.830913465	6.825327951	6.776454774	6.22813778	6.594306016	5.360211333	6.348667653	6.372391479	6.649024599	8.716783493	10.59294559	11.29894426	8.74096562	6.748068301	6.423958749	6.907711123	9.108507093	6.291875094	7.244572478	8.385825262	8.995630996	11.3448582	6.339016226	9.383750138	10.5495741	10.94725989	9.014664182	7.247863491	6.756237691	4.498378262	8.391458567	4.799150109	4.547124243	9.510401399	6.051247152	6.31258195	5.168834065	6.593858278	6.10196016	6.217908603	5.48590542	5.784544199
ALDH3A1	4.654537793	4.740231469	5.009831367	5.071111511	4.78796952	5.335871464	5.183947186	4.71140082	5.00892837	4.834751666	5.048582913	5.378731526	4.751067336	5.025329941	4.548428228	5.047428402	4.816917035	4.815448495	4.792921709	5.47607563	5.079138187	4.534882644	5.227481111	4.801845536	4.688884134	5.04885282	5.109434533	5.556857443	4.615004453	4.845321117	4.728341764	4.991238186	4.911833608	5.078683489	4.975535033	5.196624073	5.478521174	4.81825766	5.220297742	6.004243036	4.968058628	5.106900702	5.054600375	4.537051168	4.556673712	4.578739976	5.126871589	5.001438676	4.850234792
ALDH3A2	9.472050568	7.930220171	8.398002661	8.651708735	8.482462251	8.64809335	8.528597133	8.248784304	8.884350694	8.943732369	9.098066471	7.815294189	8.475952098	6.635258219	8.076105263	7.289891557	8.865137357	8.91050476	8.474884435	8.555144151	8.13333645	9.159198495	8.594770247	8.683735004	8.596112005	8.544644707	9.000827595	8.477659429	8.840665091	10.06148783	8.972647825	8.30735968	8.248219677	6.537423032	8.418966554	8.652348151	7.792162098	8.451931073	7.474393915	8.734629094	8.291531324	8.011447539	8.299224719	7.538105044	8.47501044	8.678986412	8.86386321	7.979005669	8.993306745
ALDH3B1	4.811012011	5.620995001	5.239595273	5.193297404	5.321227336	4.923775571	5.442318888	5.650324413	5.22090116	5.253389966	5.491599511	5.221720635	5.156529795	5.487118287	5.556872916	5.578510884	5.325702085	5.496826246	5.803474685	5.383311292	5.040554928	5.200946305	5.559647008	5.50736264	5.298680424	5.352107099	5.489176096	6.559810063	5.506589073	5.200489846	5.074488387	5.797227124	5.583065924	6.113341531	5.337925383	5.272842381	5.758575551	5.483378234	4.913213626	6.416581894	5.546000723	5.211234857	5.277316929	5.556872916	5.191649116	5.04437278	5.403558685	5.997083837	5.315026572
ALDH3B2	4.314254834	4.17348768	4.383875448	4.427214674	4.374437746	4.336562636	4.414411607	4.36068335	4.6421404	4.809711895	4.724272689	4.516385931	4.333246967	4.332973216	4.554451117	4.674760447	4.425462581	4.271794095	4.633241075	4.259197653	4.710616316	4.146394479	4.602682626	4.807262988	4.709513722	4.996552317	4.700389967	4.730024326	4.412152798	4.87336406	4.250316533	4.482021041	4.569783948	5.096578819	4.598599665	5.079942104	5.608476149	5.175840337	4.769842084	5.417200113	4.711716556	4.844612441	4.570511178	4.531129785	4.388262197	4.577509728	4.730460865	4.403680544	4.47134533
ALDH4A1	6.376012893	6.179039064	6.41290159	6.432618679	6.405350955	6.587700954	6.120627331	6.751083136	6.643332675	6.562555336	6.372064578	6.314009205	6.273125986	6.547937511	6.537238138	6.682063927	6.495979202	6.354639205	6.602183361	6.285850701	6.326279247	6.097518197	6.276941	6.385328257	6.465749882	6.590779944	6.578992509	6.615526722	6.536644368	6.48918668	6.342421431	6.765456289	6.806619065	6.587035086	6.893192774	6.487262886	6.519788444	6.596105759	6.958577587	7.345536802	6.437560095	6.709167398	6.277263894	6.057184357	6.227214508	6.582465278	6.648666777	6.612523837	6.575517309
ALDH5A1	7.662038995	7.415752943	7.761775667	7.328410465	7.414471058	7.585519671	7.268986829	6.424906706	7.975897936	7.268986829	7.084276648	7.235859441	8.124540564	6.945115724	6.814925202	5.776635751	7.230368636	6.985765752	6.707185455	6.85514061	5.935250923	8.087799311	7.184654317	7.55166689	7.168334881	8.428642189	7.022239051	7.257577839	7.686909912	8.406062877	7.908598961	7.599908169	7.933737039	6.506710351	8.150886879	8.453964246	9.104253591	8.309457544	8.351476332	6.851977197	8.424372781	8.249614753	8.189032138	6.880100456	7.940993779	8.00140344	6.154799959	7.165196226	7.235686158
ALDH6A1	4.443694534	4.794753917	4.64994248	4.322863436	4.714775308	5.193837505	4.71330283	4.933205782	4.600419406	4.413756677	4.714410124	5.117263081	4.570266795	3.946328074	4.221447907	5.353820934	4.38854488	4.365312241	4.190002998	5.009525226	4.522830833	4.87690643	4.385501235	4.644082304	5.661526842	4.649374939	4.895358946	5.350638949	4.367495678	4.122619149	3.929740654	3.996880909	4.496037578	5.041085763	4.394934155	5.868304785	4.756202665	4.170261567	4.133616914	5.20263484	4.211891369	4.105602054	5.139432043	5.137177551	5.294305799	4.006705991	5.13459063	5.369670409	6.378442079
ALDH7A1	5.846098911	7.110366228	6.202895286	5.64228269	7.143344434	6.188961559	6.155337753	7.144070963	6.421341689	5.925301936	6.8602242	5.568237871	5.553292512	5.547249431	6.60318589	6.178183328	6.265734683	5.966911896	6.141202324	6.369518174	6.360210146	6.252642395	5.567295197	6.405121065	6.673582916	6.020960915	5.208089473	6.684789794	5.40146743	5.84353586	5.900709241	5.405007494	5.772828147	6.861532204	5.504821233	5.914285254	5.40214821	5.358716289	6.032405375	6.925234696	5.3062697	7.527810983	5.733474556	7.075648607	6.388830007	5.672665211	5.896313356	6.813649591	6.970459862
ALDH8A1	6.41921832	6.554910078	6.278284538	6.541775737	6.732338324	6.785125946	7.37372661	7.406480522	6.98454099	5.794088904	6.997079516	6.394792788	6.304201416	6.188100701	5.997111003	5.310082852	6.961818969	7.269901182	5.808186411	6.566746634	6.102838767	5.405293519	5.889454782	7.558665073	6.753523912	5.845679022	4.536659359	4.217324704	5.768090681	4.665602211	5.09544473	6.036294759	4.015452074	6.343082273	7.868330154	2.984875872	4.223711599	8.242061747	6.454910797	4.057558338	7.249373391	5.800717123	5.485111691	6.22238424	6.297656126	6.358213282	5.53871742	4.442111079	4.871567745
ALDH9A1	9.797099018	9.526775135	9.348825204	10.03834876	9.851025947	9.465604361	9.708537505	9.689853044	9.904019183	9.824345956	10.27232197	9.937061002	9.843791861	9.807126513	9.512583755	9.177665404	9.798542859	9.46416296	9.300819377	9.435980148	9.306717066	10.03780924	9.815228361	9.899682964	9.44324376	9.908067241	9.616527352	10.01679672	9.651755544	9.804872913	9.781303748	9.725636452	9.65284452	10.50827458	9.658727815	9.262923048	9.062580862	10.1725076	10.07760605	9.852121989	9.799709606	10.07097139	9.901225986	9.814429316	9.830322049	9.928919719	10.00594595	9.943265133	10.07460006
ALDOA	11.66483509	11.57580158	11.62242441	11.34889459	11.66764025	11.616962	11.64059053	11.6060827	11.85359326	11.73475465	12.01638674	11.95458146	11.69893438	11.47831924	11.68190745	11.70859729	11.89613311	12.20581998	12.66436859	11.79807499	11.70146282	12.15926545	11.65260868	11.79417038	11.80713435	11.94086629	11.44094907	11.75016621	12.11170791	11.39994855	11.48806581	12.35487258	12.1235575	10.91047877	11.51361351	11.12685235	11.25020999	10.90578674	10.76839953	10.70934997	11.89993314	11.46981967	11.63711488	10.68866182	11.24306116	11.26020751	11.11036903	11.43799268	11.10389935
ALDOAP2	6.302189335	8.913237536	6.77064086	6.07034062	6.994298104	5.084426467	7.636902906	7.625846489	4.173324275	5.062304645	4.866512863	4.808004735	7.466562196	5.23447942	7.621055171	6.764777591	6.574104957	4.858378089	5.735630271	4.986437684	7.480682734	7.093884363	5.39944664	7.526364996	5.896123189	5.239458427	5.169754172	7.840815573	5.081103577	4.831750724	4.777121337	4.459766129	4.536819846	5.894283912	4.921912048	5.380365498	5.501686691	5.961587529	6.625254254	6.23862804	5.724101757	6.064740767	4.867938622	9.891604819	7.945341863	5.575774527	5.805026824	7.136028507	8.652352951
ALDOB	2.555583238	2.172486435	2.477671917	2.833554522	2.786425751	2.633498473	2.457883665	2.290133161	2.52967583	2.442750308	2.628191411	2.734235117	2.53161773	2.601711986	2.511670236	2.393720479	2.457883665	2.65437863	2.432002405	2.702492287	2.350229745	2.487322802	2.430903693	2.542531089	2.576069203	2.773572026	3.065313924	2.776472834	2.634678869	2.63717	3.38590277	2.705692808	2.530765277	2.898790741	3.293746816	3.130946952	2.965673727	2.758876899	3.545946344	4.554541762	2.649108147	2.719923612	3.054774719	2.39784222	2.769247107	3.336538625	3.173218493	2.614480069	2.663494401
ALDOC	8.502301073	8.022251512	8.363438222	8.615807092	8.709822817	8.819490175	8.677701251	9.019627139	8.742248102	8.76485118	9.327192	8.976074589	8.974470556	7.430460019	8.26029627	7.444484692	8.437499269	9.113935184	8.221333911	8.725211176	7.886717759	9.01812332	8.945797644	8.467125572	9.147009174	8.315142346	8.627518687	8.558348746	7.688227893	8.170403697	7.822630154	7.802559498	7.222977607	7.286680419	7.9643895	7.047530741	7.687585451	6.623918215	7.547587145	6.342367235	8.055774565	7.974081652	8.166801769	7.413929017	8.174947208	8.511063801	8.793319793	8.388244491	8.485447921
ALG1	6.927425495	6.768170625	6.487259767	6.632138691	6.252576959	6.666504502	6.454828996	6.693431129	6.58163178	6.663363256	7.127559723	7.292826411	6.986589689	6.287536539	6.945254268	6.552023061	6.200361824	6.348201994	6.372230962	6.643126835	6.270173582	7.007229047	6.572167441	6.610494964	6.35854309	6.603179689	6.440906822	7.222913987	6.254654024	6.777252927	6.548402009	6.430993823	5.911581645	7.755571679	6.667095045	6.099390193	7.570535084	6.583905324	6.529065552	6.886627608	6.578145457	6.259999502	6.166898885	6.12481965	6.135326226	6.440906822	6.80778868	6.620165313	6.221511886
ALG10	4.729459488	4.367876467	3.987435007	3.900833317	4.031150164	3.714340624	4.059791507	4.188871597	4.111778771	4.444114446	4.881492995	4.190461715	5.010629857	4.413913314	4.516949265	4.152394794	4.492049491	4.682008094	4.322343966	3.614315842	4.111006651	4.098825921	3.658711282	4.349595911	4.339204311	4.882726827	4.696487624	3.785168686	4.434923687	3.680680749	3.35619559	4.030189678	4.232153399	4.229909066	4.635011435	3.871956488	4.76420436	3.965647039	3.326945512	5.142398336	4.286516785	4.070638995	5.087736281	4.369256435	4.31501703	4.9957096	4.104707968	4.495764683	4.261234081
ALG10B///ALG10	6.48259576	6.394133917	6.335681313	6.967501238	6.116175265	6.205636536	6.244696343	5.574689478	6.752399351	6.938049497	6.106455751	5.851345937	6.214025868	7.435316337	6.045418678	5.544326702	5.753706295	6.157511198	4.80797254	6.189201363	5.629832434	6.162757358	5.819071025	5.707139324	4.697520352	6.45613313	7.057542144	6.471461324	6.917532946	7.007831492	7.50855414	6.765977775	6.975288339	6.995835206	7.826573669	6.93921818	8.02086578	7.341762107	7.057017694	6.225920245	7.385856201	7.333291557	7.055737059	6.287869054	6.845437829	7.001872358	6.839952758	5.357667632	6.337808288
ALG11///UTP14A///UTP14C	8.083256056	8.128320703	7.893056345	8.04169483	8.188247958	8.265311383	8.061986433	8.184678672	8.095595827	8.282287637	8.220917364	8.482960778	8.320373126	7.773389624	7.634875201	7.755359002	8.024365433	7.995229405	7.946725833	7.845749595	8.194134658	8.611548147	8.658480907	8.020986763	7.266567424	7.967936651	7.764786814	9.138491694	7.853787919	8.245571581	7.988934686	8.162407084	7.655131041	7.569356156	8.41712139	8.243948719	8.017338369	9.367993177	7.907518437	7.806573042	8.155346069	9.049368746	8.35179584	7.822054266	7.92943141	7.659507841	8.098654766	8.798136492	8.630346222
ALG11///UTP14C	9.362502304	8.606502459	8.432054024	9.91722491	9.378576663	8.962876463	9.054337836	8.540036248	9.163023854	8.445509951	7.885995939	9.184219717	9.523954589	8.076365216	8.907354999	7.671685581	8.864502988	8.957164111	8.736242973	7.301523406	8.403024591	9.234845977	8.944706247	9.80842942	8.622770975	10.24163399	9.923606242	9.452643567	9.71144988	9.777387401	10.57729058	9.831966305	9.299231966	9.207791016	10.39158969	10.75467877	10.18519537	10.27473872	10.541236	9.740916835	10.28594688	10.48132937	10.57738086	10.51367183	10.25308158	10.70806231	11.50634436	10.09009207	10.26440555
ALG12	7.012069729	6.975800054	7.376824452	7.083776581	7.295161008	7.000962635	7.59335433	7.089749415	7.09668636	6.949870274	7.182079929	7.543800674	6.945198564	7.834600284	6.975588082	7.447850488	7.201943029	7.24962417	7.172583915	7.714688413	7.09668636	7.449390817	7.508813003	7.228328512	7.397344299	7.298464216	7.650678956	7.139959305	6.924680779	6.965055501	6.894991263	7.050684175	6.953427263	6.601316987	6.928668569	8.230159632	7.593608555	6.557780775	6.469921963	6.529852715	7.015300819	7.083776581	7.213854977	6.556240501	6.583587354	6.701683426	6.940071743	6.816116863	6.353783337
ALG13	10.53801749	10.24235415	10.38152385	10.6678272	10.23328488	10.33548435	10.6953482	10.05969171	11.15595596	10.01321088	10.64519893	10.6345744	10.58701784	9.519571966	10.22542648	9.446448762	10.36395949	9.983826599	9.337404361	9.652275428	9.151196972	10.63135821	10.41188138	10.14743441	10.14682977	10.09070396	10.90915277	9.55993443	10.39285066	11.50454455	11.11496325	10.19027167	10.29249749	10.2864552	10.99264335	11.33887861	11.00630116	10.75569586	11.37388716	11.58838293	10.4656509	10.5731774	11.31065959	10.37257521	10.4788497	10.52714466	9.142174995	10.7738934	10.50377645
ALG14	8.182787701	6.495734621	7.149475102	7.631419793	7.341282119	6.86991632	7.232075605	7.107356066	7.501491676	7.109459105	7.760299175	6.76517913	7.472251374	7.212045209	7.172484503	5.355210647	6.51961119	7.245354452	6.450928832	5.761399503	5.84704182	7.677988578	7.043881955	7.041004685	7.337957867	7.067564003	6.488697497	6.573326744	7.253796865	6.442242589	7.075342216	6.463566179	6.20137998	5.374111653	6.286475186	4.781746239	6.255192582	6.121420128	6.341846574	4.442951027	7.332263965	6.775809062	7.872061352	5.942861343	6.723776691	6.823110822	7.109195255	6.969143872	7.177566095
ALG2	9.507053348	9.384846515	9.773826847	9.735577178	9.654949779	9.571999879	8.862876078	9.273514751	9.168226564	9.457823221	9.248616751	9.029134006	9.639256261	9.754601495	10.03477567	10.36979472	8.669926136	9.395303514	9.46781985	9.531700209	9.765255093	9.470365341	9.743409986	8.735456611	9.100143719	9.662735726	10.07619047	9.69248875	9.556296692	9.16499203	9.553062203	9.378397681	8.927235238	7.478150213	9.429621798	10.191268	11.11370346	10.24351251	9.55186053	8.912946288	10.03427925	9.46992875	9.919341411	9.482111444	9.650543251	10.19765895	9.69129097	9.268773072	10.39037898
ALG3	8.756226054	8.38658124	8.263215559	8.265357138	8.631333722	8.520900079	8.673688153	8.947646583	8.628633041	8.709391679	8.905159397	9.292242123	8.703485592	8.406006337	7.89748714	7.812405533	8.193136242	8.320046703	8.619954726	8.65723375	8.282749657	8.709564055	8.880153638	8.165216015	8.350400839	8.479121833	8.999586006	8.348755232	8.389249663	7.847224079	8.540686485	8.399231141	7.8316613	6.710583739	8.529111508	7.751552749	8.976879979	8.570179179	7.701792928	6.289092984	8.192494215	8.304695039	8.951021999	7.480501978	8.267707532	8.73682994	8.27501186	7.982600685	7.579465946
ALG5	3.464252144	3.053807403	3.512700962	3.419114187	3.486342936	3.655823695	3.850613359	3.465552344	3.45100479	3.478309738	3.732884898	3.646927048	3.6077	3.931166887	3.361676301	3.579254168	3.810764141	3.601201227	3.431126879	3.520416408	3.731042467	3.546263307	3.451661176	3.567895497	3.434408165	3.693962056	4.107633469	3.088356487	3.549527237	3.608127866	3.168565642	3.464848636	3.698506015	3.844059643	3.842437611	4.017506719	4.257909238	3.313447809	3.463244067	5.468627992	3.214536531	3.567307287	3.575826083	3.828179849	3.636755991	3.808333463	3.839505435	4.021204926	4.123770593
ALG6	8.947572384	8.552836058	8.758029379	8.801659608	8.395518063	8.779519457	9.680637985	7.723132127	9.132696848	8.131811256	9.028740902	8.679831614	9.061046377	8.723034591	8.830370363	7.949938989	8.414181909	8.585101535	8.930867001	8.425323437	8.316655083	8.693244835	8.7089348	8.790103425	8.311195323	9.435646492	8.872641662	9.184505494	9.374728681	10.02605483	9.332825843	9.327666485	9.363248334	9.740226668	9.888270227	9.673525369	9.808593742	9.823184406	9.601041301	7.806206564	9.147830955	9.231445519	9.584236497	8.548574635	9.51278258	9.842036456	8.991352329	9.186420361	9.395179778
ALG8	9.199830128	8.799100032	8.829913846	9.184180745	8.887736646	8.489963171	8.721487772	8.494091596	8.799233349	8.981589704	9.26197368	9.174971673	8.984087576	7.946427776	8.638476182	7.981314711	8.558872653	8.643428597	8.222983147	8.806080852	8.131310007	8.950146704	8.795336342	8.617877492	8.769354303	9.005635759	8.594707357	9.558472102	8.903826735	8.572150141	9.299044202	8.657320256	8.46036874	9.376032413	8.570088386	8.427178849	8.200933063	8.311293855	8.612658985	9.231102452	8.625873345	9.134072132	9.213478283	8.891044623	9.491863319	8.934903102	9.038090225	10.06134405	9.303165622
ALG9	9.065473045	8.673220738	9.074020776	8.508139673	9.112515772	9.147188021	8.959482387	8.742953657	10.09155724	9.684013595	9.455537659	9.190681255	9.019434738	9.90629598	8.912814387	9.862460665	8.618941546	8.710921596	8.391482551	9.656158911	10.01171284	9.564045871	8.87745623	8.421997281	8.826663329	8.159226239	8.370131926	8.914184039	8.469264399	8.749569069	7.641705691	7.926484041	7.77872088	9.521352134	8.8137437	8.513694377	9.32517154	8.449683934	7.544349498	6.157707019	8.188678672	8.510197368	8.891080802	7.426187156	9.109988142	8.867074597	8.61531187	8.527860746	8.481912294
ALK	5.341834357	5.278897621	5.202560566	5.300052167	5.691105556	5.97122296	5.412282948	5.416896616	5.902773555	5.770251243	5.163679332	5.457955966	5.151917878	4.972470592	5.265240398	5.403631873	5.549340066	5.137704287	5.286488231	5.31504845	5.357658214	5.458732271	5.459919679	5.684192645	5.08632331	5.353472683	5.988312286	6.447620643	4.896780584	5.105145784	4.905977138	5.202154716	5.215780487	5.68272602	5.064769372	6.032444464	6.649303672	5.702674498	6.428931693	5.682778621	5.723372215	5.447767114	5.138020659	5.432797542	4.934896995	5.221539421	5.221396864	5.228698822	4.759884376
ALKBH1	7.829953277	6.765014315	7.364141137	8.317364709	8.254636488	7.623293493	7.126038817	8.61556496	7.241730603	6.537715701	7.674791991	7.409841394	7.331080281	7.575224258	7.089166599	6.228509963	7.324416367	7.548156989	8.180580416	7.922764113	7.141892286	7.550819233	7.611147331	7.57445066	7.087808891	7.992576242	7.883137506	7.509422529	7.997140694	7.128278359	7.119721916	7.781647316	7.53684234	6.200162919	7.923274156	8.04417128	6.001167291	8.988887172	7.687520089	6.384587212	8.379090614	8.39041061	8.113444489	6.702467772	7.900905764	7.868714097	7.298809948	7.231003568	8.163367889
ALKBH2	6.834081743	7.335765239	6.480330907	6.830927803	6.824746635	6.707270275	6.708867454	6.278634173	7.46221496	6.646975099	7.224062641	6.608910475	6.983680456	5.719763232	6.101096181	6.012291706	6.372430812	6.244355253	6.085681831	6.333539005	6.331535241	6.927255232	7.487761028	6.649896896	6.617134545	6.463601727	6.961945429	6.252884702	6.257918233	6.136123069	6.569103811	5.881421677	6.459119829	4.282753901	6.077894609	6.889878804	5.457574516	6.372579958	7.248535689	5.703368693	6.386183396	6.406603052	6.385451293	5.493830575	6.457202424	6.979561029	5.47625397	7.022302256	6.528728447
ALKBH3	9.263249364	8.916462343	9.188499484	9.042361811	9.326001956	9.356215972	9.103276177	9.573988012	9.195861782	9.341862027	9.526140406	9.594489814	9.557760169	8.113719876	9.062869395	8.334051677	9.094782923	9.143035051	8.579891373	8.805578158	8.773719605	9.627883557	9.334245132	9.205003678	8.786559848	8.926552393	9.061665167	9.147118639	8.625629076	8.80686606	9.156350468	8.808356274	8.494854699	9.775725174	8.849889292	8.401082584	8.271598453	8.810496677	9.074051188	6.872572442	8.714046391	8.809575478	8.920825566	8.832810283	9.157393399	9.75746493	8.490832404	8.988855809	8.808377323
ALKBH3-AS1	3.219263334	3.238248728	3.533994994	3.283824604	3.290161759	3.572579181	3.122773623	3.251492466	3.118424973	3.478309738	3.485223449	4.760370669	2.992965698	3.310946034	3.503105126	3.896709229	3.399984322	3.121524653	3.370109818	3.034969384	3.132299641	3.285562901	3.713195443	3.350502158	3.363207248	3.677837194	3.289624698	3.338672172	3.317752019	3.508766726	3.131480952	3.307815799	3.695345709	3.666840143	3.196132007	3.317788927	4.61348057	4.206502156	5.693540735	5.36374528	3.389844583	3.454116933	3.289228148	4.311338327	3.177294091	4.089899125	3.329493697	5.310052876	3.702975154
ALKBH4	5.95956757	5.875763363	5.818630446	6.068207657	6.123789192	6.293470522	5.805966197	5.450014215	6.205534533	4.662220503	6.051028981	6.304219705	5.905488006	6.777948923	5.417562533	6.020538808	5.841961262	5.384750375	5.732890807	6.408704781	5.605174643	5.722763074	6.116385742	5.509947915	6.064502316	6.21424354	5.324200737	6.050837764	6.011152139	5.788903632	5.494901866	5.553257798	5.545547567	5.939715157	4.659966698	6.760518304	5.516706243	5.384519435	5.589254157	3.71994365	6.067387663	5.630284794	5.883822406	5.127969275	5.676491222	5.935120468	5.570756521	5.585416685	5.618053277
ALKBH5	8.810112151	8.3740082	9.403054218	8.264910992	8.549535474	9.006269128	8.112970833	7.421286435	8.555100807	8.748629455	8.171914332	8.205661372	9.011259514	8.793950453	8.613234807	8.506872482	8.739457404	9.064433179	8.632986333	8.271414341	8.703037491	8.397133974	8.906058892	8.543167451	8.712756372	8.897921119	8.48834095	8.830934374	9.078847386	9.04870269	8.794722535	8.878716412	8.997737306	7.36978629	9.160725497	9.039958303	8.823650395	8.84932903	9.876036933	7.964054479	8.536726087	9.227416848	8.757572958	9.63936156	9.707532135	10.2447739	9.189526063	8.207417749	7.982765541
ALKBH6	7.748501813	6.332614473	7.148649937	7.122538007	7.351234237	8.687962087	7.60728984	7.891786969	7.912500966	7.54425683	7.830738742	7.545905532	7.431578581	7.782813874	7.146490643	7.216638869	7.209038279	7.653492472	7.346014516	7.743625085	7.253347992	7.794149279	7.626036726	7.124814257	7.470872087	7.07391557	6.826181738	7.039790359	6.793365591	8.200790702	7.435612361	6.786585045	6.922255731	7.097561041	7.985172344	7.960918349	6.46591415	5.45561466	7.272308094	6.632464975	7.404480276	7.954874451	7.47244796	5.86811778	6.455254797	6.473926638	7.230826429	6.721218037	6.580138669
ALKBH7	4.693061237	4.377321004	4.636017411	4.679485449	4.789036368	4.39721467	5.007945777	4.996295308	4.421501124	4.698126205	4.945877547	4.945659271	4.537169993	4.658417959	4.498319944	5.063475452	4.808673353	4.629052301	4.727204719	5.094513313	4.816766165	4.163586479	4.84056106	4.259482465	4.505204095	5.298126351	5.140320626	5.557518856	4.510012685	4.805016926	4.452596214	4.798578826	4.755607188	5.275041463	4.999898017	4.999112433	5.631892436	5.483378234	4.498585831	5.75021109	5.198738049	5.620003955	5.126764651	4.258804016	4.586872255	4.816491956	4.920469778	4.486500682	4.490243008
ALKBH8	9.330282537	8.554207126	7.712445591	10.42974563	8.952163665	9.152728928	9.055316573	8.13859208	8.739657246	9.128874463	9.534160957	8.51878599	8.979071366	8.897403659	10.65162155	7.565228461	8.432038249	8.649338369	7.791432684	10.23455375	7.615124378	8.665247843	8.91213381	9.134326317	8.73842575	8.934806258	8.707483504	8.669545662	8.69370127	8.638418117	9.069037384	8.534103756	8.534204545	9.232718174	9.34100862	9.174714636	9.782721837	9.286593222	8.680238472	6.931815798	8.792371262	9.116467918	9.470530006	8.934439551	9.565321901	9.259031449	9.60509495	8.411768407	8.055580202
ALLC	3.260565823	3.909159704	4.101171163	3.728768358	3.871911177	3.514659589	3.957611949	3.905396402	3.545787608	3.810031248	3.843390478	4.008234653	3.690970883	3.843595985	3.692748636	3.572051961	3.809778572	3.480234129	3.81255292	3.465062445	3.497954505	3.717720185	3.869154278	3.583007836	3.324902002	3.919264619	3.893679439	4.436118046	3.821648513	4.110241091	3.653061577	3.631471782	3.777593026	4.800522288	3.905198934	4.096643044	4.207646401	4.446749457	3.785526611	4.387398909	3.854006172	4.157440686	3.966435321	4.116764335	3.587183324	3.829423666	4.003481556	3.843705348	4.017523051
ALMS1	8.609414559	7.396152725	8.628761899	8.78942965	9.594175694	8.659702392	8.813921722	8.834070334	8.385668112	8.690514136	8.814989967	8.583744434	8.836651865	7.418760196	8.240650054	8.374616108	8.513244119	8.313906736	7.776722219	8.914167209	8.763131599	8.568870659	9.75813642	8.261149462	7.994601568	7.943558858	8.149364455	8.771010103	8.149711403	8.505562043	7.974629519	8.215279747	7.929183071	8.791368642	8.459621115	8.764361872	8.890999774	8.087123126	8.546988063	6.999475759	8.048826172	8.141660383	9.184637031	7.354705758	8.060667102	7.355092368	8.117734375	7.345741074	7.154138692
ALMS1-IT1	7.450183236	8.223999778	9.520905051	6.903710273	7.977704452	8.320014387	7.978697453	7.139568683	7.808287681	10.89015084	8.419163085	8.243418173	8.159040103	9.571652869	8.651763701	10.8401521	8.840709343	8.622598463	7.740434428	12.05267189	10.20874653	8.371026515	9.192691423	7.699695087	8.551874593	8.035259017	5.69680356	7.468943684	7.123436198	8.241440541	7.292980981	7.762413401	6.626507392	6.417176365	9.133195643	9.705027403	7.586278934	8.826410411	8.062248196	4.59368055	6.890990732	7.885948503	7.390350749	8.474830581	7.864457702	7.755517652	8.398622196	7.351411067	8.491298431
ALMS1P1	5.385694022	6.850272154	5.802964633	5.681503897	6.104113419	6.071377766	5.703588313	5.59506908	5.634365501	5.292550633	6.127804258	5.113702161	5.216890822	4.88186568	5.265964339	5.334384597	5.376542119	5.312189451	4.747994947	5.170031193	4.801436339	5.172094077	5.992642833	5.473418525	5.340847089	7.609044392	5.258248268	5.231288195	4.948285264	5.722525626	4.756458292	5.563258539	4.718935591	5.214600025	6.14438837	5.530144907	5.46751319	4.689884772	4.80106789	5.258029421	4.41772887	4.89979625	4.636174204	5.607144096	5.156419299	4.987108595	5.70602434	5.4762585	5.46751319
ALOX12	5.928328587	5.32572982	5.636613841	4.554224274	5.654812638	4.629747125	5.034677663	5.016159561	4.58390066	4.29632785	4.598103369	3.696051608	5.233982396	4.435309454	4.903409178	5.212651613	4.281128206	4.594577087	5.426740755	5.711458148	5.599906236	6.487398727	5.155516398	5.462896368	5.441620121	6.190177602	7.646333972	4.783277513	7.688403671	3.616548223	5.298044535	8.652825102	8.587082416	8.350201235	5.140417363	3.882386663	5.148820531	5.648020143	3.859993616	4.963626826	9.29360732	4.158204961	5.145262453	5.805538481	5.553496211	3.539449003	6.074998857	5.831639967	3.388140159
ALOX12-AS1	7.03342114	7.040033031	6.949954662	7.455807689	6.622299656	7.194732077	6.132287087	6.701121703	6.820287614	6.938769544	6.73992265	7.560177231	6.676175781	7.534997009	6.790934479	6.180138632	6.293882902	6.45128377	6.956032841	6.763230593	6.589434854	6.818975408	5.84001282	7.160440199	5.457667318	7.411722158	6.797097002	6.182695568	7.931015401	6.311550279	6.87690946	8.377049254	8.944257712	5.901106665	6.617434812	7.681096173	6.11094536	6.589705033	6.87570221	6.44541058	6.870480225	6.985221779	6.570356922	6.567145993	6.645956144	6.457517096	7.915679429	6.870106641	6.649635226
ALOX12B	4.852443622	4.936063882	4.438230077	4.756813707	5.289899	4.937470028	5.175285519	4.859748677	4.968044372	4.797931359	4.936770283	4.617416908	4.991153888	4.800313092	4.852340806	5.774255972	4.78137142	4.432420988	4.9156021	4.594494501	4.762266787	4.917148279	4.447656368	4.080217787	5.221819119	4.261821538	4.745932518	4.929543584	4.323993636	4.497631295	4.063429868	4.513949819	4.709340129	4.794402217	5.065805039	4.869981382	5.595270932	4.42637848	5.032578301	4.613048277	4.565539409	4.707411984	4.632345736	4.713234118	4.336692988	4.593946602	4.397479361	4.480970677	4.965432185
ALOX12P2	4.339009719	4.687895253	4.865497421	4.647650305	4.729693405	4.556515857	5.031208621	4.980607532	4.348281521	4.703575509	4.853998437	4.542905635	4.827902209	4.374168039	4.641738024	4.936356639	4.682763179	4.511061561	4.731075649	4.210867247	4.302088333	4.537896667	4.899621522	4.76031182	4.861849809	4.590822763	5.048615868	4.99447352	4.978707028	4.818285417	5.229689637	4.896421803	4.61628241	5.136388267	4.779456834	4.874285856	5.730171776	4.786495004	3.733558032	5.946093147	4.293511077	4.620815395	4.653922072	5.031937527	4.533948616	4.313840949	4.658789225	6.308611586	4.575154492
ALOX15	3.181439042	3.339246438	2.90190572	2.948012947	3.019863361	2.804598981	2.889440188	2.758119083	2.898645922	2.882386402	3.094750004	2.85385449	2.883296092	2.961842092	2.782177809	3.318854548	2.676644721	2.749685144	2.919152386	3.040129339	2.944675064	2.644635075	3.173810651	3.066025324	2.892126321	2.603237887	2.858740558	3.019464631	3.033649556	2.621769159	3.856878481	5.531930588	2.914374781	2.872993882	2.804816027	3.138460819	3.413785533	2.892126321	3.293429432	3.012387955	3.99276958	2.778958489	2.478271151	2.914794935	2.70782168	2.866183554	2.939403131	2.971415736	3.171008533
ALOX15B	3.035452169	3.560007838	3.388352793	3.326989635	3.365413327	3.316651091	3.623530239	3.72163586	3.533820284	3.659765586	3.619524033	3.379952308	3.281447349	3.423372784	3.080269803	3.908179544	3.604677715	3.504752044	3.319889166	3.540565866	3.543261568	3.285562901	3.402366907	3.669356593	3.489175645	3.572917619	3.80339963	3.752141957	3.685386551	3.75189512	3.626373975	3.873127732	3.584769979	3.859534502	3.585527267	3.435009893	4.184262685	3.487394679	3.136338627	3.617535989	3.404456592	3.540958336	3.270488627	3.667786707	3.088862916	3.398995093	3.482004001	3.422536683	3.697574282
ALOX5	5.064011314	4.842755344	4.675026272	4.825907065	4.817434914	4.7913236	5.070015406	4.869560049	4.947489391	4.843218098	4.786577182	4.861239327	4.639741135	4.794111125	4.796163464	4.586292667	5.090442932	5.38875251	5.779768255	4.936459801	4.966146515	4.662095477	4.770768848	5.146272878	4.956611146	5.088469975	5.094691847	5.178649767	6.248437592	4.784012015	5.151193241	6.347967387	6.853774651	6.260409427	4.871176235	5.096599582	5.261038434	5.050252231	5.790519913	6.45899932	5.897232913	5.976349791	4.817456385	4.641289772	4.718352469	4.728812256	4.910853842	5.20347653	4.99086021
ALOX5AP	10.37321127	10.38521382	9.995099345	10.37539226	10.23562221	10.78008678	9.821656074	9.954822831	10.20742799	10.06384793	9.951502301	10.36337979	10.60238065	10.88775667	10.60973776	10.67043579	10.58610853	11.08070218	11.56603627	10.51059833	10.04768094	10.93872094	11.15016937	10.91547459	10.79199197	11.01170804	11.07416067	10.47744708	11.45300068	9.929511569	10.54420733	12.0613375	12.18360389	11.12768414	9.623843798	9.63913681	9.642221904	9.479970927	10.07141869	8.572116771	10.34130204	9.850476404	10.16379148	10.78611946	10.59305704	10.9072431	10.96749166	10.71908185	10.62419145
ALOXE3	4.83804298	5.471676146	5.413906762	5.065613161	5.447888712	5.353915964	5.591200203	5.703679774	5.428194169	5.426036677	5.345573834	5.818115966	5.164388401	5.590307164	5.511096446	5.615924936	5.617727631	5.422666058	5.602864977	5.491796799	5.265799783	5.276092164	5.387018155	5.422214214	5.315057767	5.385906185	5.694638308	6.08242057	4.945114088	5.213764127	5.299975109	5.259515338	5.324055314	6.200892251	5.542962626	5.574293547	5.893269927	5.730062742	3.973624694	5.495825452	5.528368396	5.437466725	5.120273221	5.564636565	5.797054129	5.165802758	5.612485202	5.635411271	5.696980599
ALPI	5.255775285	5.72086887	5.319221438	6.14416923	5.771950169	5.411831397	6.073267337	5.617196877	5.5240586	5.692983539	5.647675013	5.651729966	5.495925543	5.715800767	5.711067283	5.912367692	5.663139286	5.611380221	5.434163305	5.666077635	5.358473275	5.563561236	5.496177365	5.572260233	5.785428839	5.851435013	6.089437959	6.433999233	5.537846268	5.550228448	5.498487799	5.383974613	5.403869153	6.506160455	6.212774711	6.363280776	6.558630871	5.541145172	6.73837216	6.922471847	5.681822569	5.838447708	5.582995509	6.100011281	5.553625472	5.512269644	5.861795731	6.057077465	5.757169003
ALPK1	9.347953321	10.48916931	9.485724114	10.10734357	9.157494478	9.476631581	9.667359298	9.888246368	9.277957091	9.575856681	8.890988174	8.834200373	9.206202408	9.722359855	10.0825384	9.693206291	9.552404054	9.217403127	9.366096738	9.370777781	9.751980159	9.6512227	9.396500324	9.617552865	9.867219439	9.194274482	9.494891803	9.474971757	9.299794098	9.277809236	9.245389105	9.367565705	9.673939718	9.476324776	9.165116605	9.426482341	9.26830788	9.507967357	9.361892296	9.624964717	9.341520896	9.39267177	8.755387987	10.92690978	10.20285265	9.176070301	9.425869508	10.12005968	9.681560097
ALPK2	5.937109655	3.78648981	4.828427715	4.467366905	4.386232342	4.98066604	3.912678935	3.864731941	4.996837222	5.51092425	5.270639441	5.076022801	4.748825749	4.129156645	3.757242247	3.707627476	3.990768938	5.162468548	3.968252846	3.772733917	4.481057932	3.902077227	4.297544332	3.589497166	4.016482591	3.671407292	3.758890461	3.901467771	3.972483671	6.738275559	3.954601293	3.995208467	3.466771578	3.631707126	3.617895596	4.860207462	4.059393489	3.937139968	3.697848698	4.133763101	4.518641085	6.072309285	4.751701914	3.887106746	4.313250745	5.425138242	4.132556715	5.36339397	3.450047137
ALPK3	4.152059504	5.350090639	4.912655071	4.704421118	5.122636413	4.271413967	4.965578171	4.83485417	4.357260121	5.8074527	4.402298559	4.464127486	3.979082915	4.324543196	5.067271986	4.51662347	4.228540224	4.785948891	4.990876387	5.168275893	3.93805428	4.598402675	4.183834239	5.145888671	4.676174767	4.321235859	5.107874738	6.938630632	4.531528193	4.450121726	4.862357408	5.647255671	4.713673837	4.844173185	4.432616548	4.533412965	4.674664142	4.187814766	3.829351372	5.834908366	4.949693055	4.739803659	4.745297704	4.883591031	4.431822974	4.373473549	4.796840925	4.611098252	4.692475009
ALPL	4.007273194	4.20403677	4.143208257	3.816899353	4.353239484	4.095049338	4.2830073	3.997250001	3.847680739	3.80740745	4.049390726	4.195699083	3.826551687	6.096503256	4.034755387	3.795982055	4.148604641	4.544772517	3.998122477	4.365228421	4.446626998	4.206524425	4.133670936	4.009409117	3.996937902	5.298785142	4.401126385	4.527892042	5.737198791	3.874064049	3.827381557	5.723077492	6.503529704	5.578741531	4.309571637	4.312176353	4.265196432	3.900766002	6.16151825	5.749138074	5.776133995	4.400187489	4.280762293	3.363201039	4.000355658	4.220645159	3.978585326	4.223081369	4.617416908
ALPP	5.485547658	5.449101788	5.238713178	5.377136147	5.172059777	5.142280445	5.637208139	5.62562991	5.601538955	5.217049223	5.120502251	5.256274553	5.060510798	5.549962412	5.455188915	5.643639818	5.424635333	5.379654858	5.639446842	5.390297437	5.670328674	5.343346743	5.14032875	5.589833058	5.896890048	5.455270389	5.982087751	5.648987695	5.670083853	5.624110055	5.303554293	5.495960468	5.600841783	6.441204603	5.211084831	5.806312005	5.769455212	5.761861247	7.06465961	6.834152433	5.506826366	5.590738308	5.457327783	6.252397998	5.174451691	5.216088391	5.552297789	5.187828599	5.522306964
ALPPL2	5.713366518	5.880868271	5.86140249	5.88013284	5.728446898	5.730946123	6.268379636	6.178857303	5.869350178	5.70646356	5.755825287	6.314330659	5.813253375	6.076846673	5.58910362	5.75373147	6.027883996	5.875054945	5.900707215	5.706878557	5.725239831	5.818966656	5.999864606	6.019000809	6.112263187	5.71493553	6.066431803	6.16131307	5.457721095	5.630902627	5.605012443	5.759239566	5.726357237	7.019439792	6.010501774	5.922396471	5.827889298	5.785303503	7.520546073	7.692433967	5.865570366	5.866183294	5.451076886	5.817520404	5.638197206	5.782738485	6.007899223	6.114498783	5.913854523
ALPPL2///ALPP	5.346471194	5.338606754	5.515791048	5.569545511	5.423358268	5.361072421	5.702733348	5.442913173	5.318636237	5.501904441	5.371321605	5.581958723	5.290323821	5.535004803	5.478515494	5.634424895	5.165980931	5.145160558	5.33072975	5.187348186	5.404448266	5.07198489	5.385243487	5.326693469	5.312116637	5.591885703	5.742697613	5.764054865	5.350096255	5.505802114	5.264111341	5.446117499	5.480034468	5.644694579	5.534913388	5.52121214	5.841642334	5.436107665	5.786301586	5.884401882	5.181072815	5.425899894	5.225726271	5.306644756	5.406828999	5.383035111	5.585769859	5.612428027	5.490095584
ALS2	3.49456059	5.061408005	3.949051237	3.822170352	3.714129443	3.846157157	3.096467797	3.488617766	3.898448398	4.034468958	3.541579814	3.811715792	3.690392693	3.224279358	3.373539808	3.489791793	4.216521079	3.781500802	3.547532432	3.386833626	3.466118595	3.84252017	3.863438325	3.608523247	5.431846565	4.420642015	4.038118526	3.771230821	4.012825844	4.669431573	3.383353044	4.531513002	3.920446287	3.694205119	3.911824488	3.70280164	3.419095287	4.01012504	5.539596056	5.516365568	4.662921709	3.48066578	4.062788109	4.267823561	3.638606221	4.469054978	4.800844528	3.898725843	3.623234765
ALS2CL	6.049235958	6.488429198	6.457589205	6.332620207	6.513888898	6.12640659	6.921745592	6.682061737	6.878186734	6.676621559	7.221688163	7.144150924	6.302711414	6.377356002	5.740011671	6.325803076	6.96388147	6.372373804	6.245741273	5.889261477	6.740486073	6.404740194	6.381679573	6.767574487	6.840883882	6.660482478	6.940506063	6.541315596	6.073869253	6.617896809	6.793169458	6.023135295	5.959025785	6.312274886	6.396973387	6.454656883	6.52881292	6.057171118	6.937385688	8.639434783	6.508816765	6.123943742	6.457589205	5.980473051	6.441983959	6.924970219	7.151473866	7.163466545	6.181508517
ALS2CR11	2.877405427	5.401194395	2.598514812	3.652359381	2.850091843	2.834499173	5.363138573	4.674878795	3.546529976	4.432091164	4.07068661	3.188858612	3.520125022	3.181638155	2.519796151	3.052595111	4.107665023	2.787440734	3.531460987	6.040606182	6.326640991	4.782957721	4.006618785	3.123162984	6.064502316	2.923422764	3.004048151	2.842960172	2.561867963	6.152638696	2.534967457	4.826187179	3.090557781	3.611210934	2.844324057	2.730307256	3.207388221	3.347772744	4.405587234	4.551813047	5.407567468	3.120404683	3.156140464	5.929364184	5.189845715	5.047897327	5.477486211	6.056706813	4.183661152
ALS2CR12	6.353557224	6.338643053	6.573027947	6.745698784	6.26247421	6.550795047	6.760776562	6.874662863	5.943826207	5.519096814	6.720571739	6.20392552	6.060334059	6.317663526	7.209767908	6.286115702	6.361650781	6.435191281	6.213466577	6.474564922	6.84639743	6.383051149	5.876556749	6.295016817	6.624224655	7.283445597	7.329551306	5.499749191	6.119249788	6.252476314	6.05054659	6.350746496	6.218921357	5.537695523	6.02694195	5.770691953	7.938084994	5.523906138	6.691166925	8.096142386	6.233486229	5.896258965	6.590367379	5.343929135	5.697062233	5.460912593	6.013691089	7.423011612	5.974293034
ALX1	4.663549485	4.41131669	5.246011215	4.680589487	4.239180415	4.61437327	4.797983591	4.298942151	4.465306827	4.023746131	4.493723774	4.544963144	4.642909789	4.536705268	4.299295154	5.072022086	4.867632189	4.224523522	4.237051695	4.350994617	4.990882203	4.481537993	4.465306827	4.213945618	5.466527995	4.287512199	4.17257262	5.450767292	4.14634704	4.350994617	4.152818681	3.935498237	3.803356336	5.175240309	4.050456929	4.166315192	4.947735006	4.494913428	5.63634418	5.256081248	4.177687837	4.697074304	4.321167457	5.559667334	6.004558432	5.259604392	4.366694807	5.233916769	5.903868583
ALX3	4.983370188	4.280786775	4.799163346	5.169695411	4.912673773	4.524515555	4.697508929	4.651748054	4.996722969	4.548023589	4.696423173	5.123985736	4.874754083	4.259576282	5.162730225	4.628520411	4.673883547	4.960763827	4.923878412	4.75175573	4.372526716	4.302900272	4.810515722	4.968056302	4.981105464	4.989192867	5.382488338	4.875028889	4.595614146	4.448934957	4.777573924	4.865752007	4.808182532	5.573980524	4.842258937	4.930329972	5.471099345	5.571012278	5.688085248	5.860267314	5.155007304	5.805605331	4.980814	4.426544386	4.673141626	4.855863649	4.347808361	4.663304906	4.444874097
ALX4	5.700304015	6.100011281	5.840548653	6.054581055	5.977804836	5.957151863	6.075075865	5.900120374	6.149328774	6.157913549	5.906243411	6.15985436	5.91610659	6.239428394	6.066571043	6.418798754	5.84923639	6.049237534	5.814977969	5.863140294	6.076058973	5.904303432	6.208528948	6.051769265	6.408518042	6.152336538	6.150741047	6.787640658	5.953482502	6.142102187	5.743039812	6.113075152	6.222478003	6.418867937	5.932186663	5.882201639	6.184607463	5.939744529	6.255532328	5.920651419	6.228355586	5.962442938	5.864924059	5.880392819	5.802342567	5.716583063	6.050533975	5.890981499	5.889337908
ALYREF	6.141015789	4.707609572	5.330491457	5.227408754	5.463557022	4.912856838	5.487230801	3.890884376	6.408411865	5.759453515	4.705553595	5.260265063	5.396226468	5.255335104	5.558131883	6.230389532	5.690641439	5.537306329	5.505115431	5.540763852	4.871853499	4.947444515	5.280927184	5.107152904	4.216939317	7.170930963	6.92162571	6.756777111	6.57560673	5.15477663	5.354024837	6.547781758	6.31463558	4.773887702	6.162952319	5.543331586	4.558563804	6.452512003	5.526297719	5.643330527	5.999738459	6.330223688	5.725282851	6.574201825	5.874032335	7.509544232	6.645898304	5.400435548	4.996849455
AMACR	7.205543635	6.783351147	7.196427505	6.331641748	7.279988607	7.724645518	6.443835007	6.748018306	6.970577197	7.405760097	6.801819071	7.337650784	6.940710887	5.986183497	5.968074215	6.527302812	6.317621097	6.912906055	5.724114545	6.479356818	6.8525934	6.998802617	6.843018049	6.644220348	6.391478527	7.918040453	7.429617338	6.716895867	7.379802166	7.664585659	6.913604363	7.374399269	7.176671797	8.060101301	6.693559911	6.984131153	6.543568655	6.515028997	6.26939611	7.675914197	7.058475214	7.636456377	7.884422923	6.735834033	6.841528169	7.683562519	7.488215994	6.779105537	7.028491322
AMBN	3.526367475	3.733731613	3.731952895	3.957595633	3.983875197	3.939412814	4.436689927	4.024481569	4.347135622	4.027723272	3.918074567	4.267551399	3.91646144	4.016435672	4.199531544	4.547877744	4.044634622	4.145645059	4.57272682	3.823399002	4.809457315	4.071441137	4.00965621	3.832829233	3.974697249	4.194010874	4.520836544	4.547817338	4.15446096	4.144835032	4.413755657	4.79241002	4.124622026	5.174416514	4.507345234	4.494665033	4.084825501	4.379495118	4.984286309	5.076220678	4.428754566	4.345536488	4.236880269	4.038075452	4.054505421	3.420161637	4.317425109	4.059571424	4.427375822
AMBP	4.957937441	5.360970824	5.235820318	4.808725427	5.339483595	5.263052852	5.203671607	4.779485143	5.098119389	5.105430896	5.17334672	5.369687928	4.373677504	5.36508185	5.051779078	5.279630045	5.050902118	5.026589689	4.814504336	5.209848845	4.929826381	4.953170863	4.906486142	5.097743335	5.166837321	5.056995083	5.321849184	5.234077824	4.967481959	4.98582081	4.771928287	5.291226469	4.924084317	5.666298767	5.080944237	5.082286001	5.295449445	5.03971112	3.675750375	4.695887454	5.113935063	5.085867164	5.006930705	5.023845531	4.950151244	5.212339161	5.107295197	5.488550153	5.037726189
AMBRA1	8.875087062	8.934204511	9.033761182	9.449133133	8.369788546	9.074442287	8.803054261	8.642336384	8.65359534	8.94699793	9.077310505	9.135890782	8.480903581	8.960758039	8.737879867	8.382931584	8.870222474	8.988120668	8.221279275	8.737182197	9.060956902	8.787107478	8.984181805	8.68748105	9.080992926	8.330238937	8.402176396	8.573389247	8.147916281	8.087427603	7.521880637	8.07655711	7.805684752	8.187669102	8.393181446	8.333910692	7.952334878	7.289785097	8.184580763	8.107620562	8.341753804	8.825438092	8.651382795	7.837016195	8.473090537	8.818221262	7.488592992	8.28793338	8.067878287
AMD1	11.06938413	9.34708223	9.346526822	9.1032134	9.584722303	9.644406164	9.626653073	8.924307932	9.274046767	8.969611474	9.073672968	9.240317758	9.482507924	9.473876105	9.095614526	10.14849876	9.71766504	9.295467376	9.080624889	9.894302255	9.984422107	9.026386302	9.643221132	8.957784578	9.354256977	9.581991994	9.783391981	9.569540209	9.991879629	9.170563484	9.538084721	10.02360585	10.19325916	9.168162705	9.241671165	9.671466768	8.745658279	9.832054515	8.878439778	8.578193409	9.490170598	9.782514421	9.356819518	9.186556065	10.11978725	9.453067628	9.473669504	8.682120039	8.655909007
AMDHD1	4.020972309	4.537896667	3.981273657	3.922308879	5.225344048	5.642388443	5.224891752	5.344689987	5.208851702	4.006006613	4.4415743	5.560064824	4.670256221	4.203700633	2.90937684	4.218069444	4.852020024	4.949321544	4.708297829	4.651656018	4.285323668	4.964272406	6.053801348	3.191254797	5.252639215	4.374372158	4.22217775	4.299924237	5.964508647	3.464815869	5.229689637	5.784808568	4.775073051	3.472158324	4.528320972	4.968071667	6.745987683	3.023788173	5.168777817	5.617703191	5.124261079	3.524112693	5.2563302	4.248655653	3.941385939	5.235535513	3.173986726	3.787767769	4.106991664
AMELX	4.378657739	4.172987347	4.189495736	4.241262681	3.823469216	4.083741348	4.235412405	4.240081256	3.966220944	4.275810243	4.360215839	4.195513015	4.223891161	4.179353837	4.124788566	4.363680216	4.085117793	4.409772818	3.986774547	4.080351378	4.121370171	3.958017034	3.967422165	3.89218159	4.063298871	4.431948848	4.262656605	4.396339849	4.231412641	4.276280146	4.178751762	4.049281392	4.319573121	4.578879621	4.10122947	4.51952739	4.698412224	4.431206589	5.044577646	5.513605858	4.293177385	4.500244274	4.221698838	4.966091699	4.20738002	4.273670013	4.288205859	4.384761441	4.475523453
AMELY	3.459767745	3.513081148	3.44681444	3.622705463	3.418256856	3.350035961	3.480285763	3.338217049	3.084731226	3.608046861	3.485779945	3.671851952	3.216430721	3.414928301	3.639857581	3.731396975	3.591441058	3.442264053	3.343605595	3.57642429	4.017350192	3.403196084	3.616557518	3.50863274	3.473335751	3.479719967	3.385438165	3.528124051	3.324591695	3.395855059	3.399765165	3.362977945	3.299785935	3.782331129	3.397876822	3.442134301	3.597517017	3.628694211	4.399979378	4.505936057	3.301838852	3.576709203	3.475231333	3.82266886	3.370125278	3.518530226	3.374247243	3.722833629	3.25342252
AMER1	6.595254479	6.097769242	6.139110463	5.971099184	6.163875098	6.192403124	5.261280342	5.319028962	5.72981812	6.234053798	6.197254394	5.14737118	6.874264675	5.241948008	6.32460228	6.065399323	5.73250699	5.649800648	5.420500698	5.003711571	5.987174615	5.593463771	6.110128451	6.165519928	5.23906911	5.933769402	5.418314836	5.527177813	6.147275609	6.657151868	5.363571823	5.735886253	6.011971839	7.463182112	6.420272822	7.13113357	6.772647109	4.71979678	6.050614565	7.044544481	6.281817958	6.691509157	6.936662261	6.496369747	6.777529063	7.021551889	6.622205039	6.171331873	6.060853441
AMER2	4.305535112	5.204204855	5.128125978	4.893547409	4.646380155	5.27359871	5.214847558	5.334019097	4.00185136	3.906387908	4.815449667	4.635254941	5.007046624	4.582595583	5.280802213	5.217626832	4.466205756	4.02880049	5.104376725	5.267422332	5.240516103	5.05053138	4.649803508	4.258919702	4.885905378	4.204216311	4.77371573	5.219998667	4.399311434	3.783172329	4.572502939	4.28504024	3.924555989	4.7240222	3.997644315	4.427619391	4.08009506	5.390266144	3.81887149	4.970878461	4.206962249	4.608149247	4.046738614	4.946097479	4.765465796	4.333159569	5.36613357	5.009152573	5.866414372
AMER3	4.775140624	4.403842513	4.919967866	4.774390176	4.604770353	4.98066604	5.298904085	5.249040233	4.757832941	4.887018998	4.778921341	4.612647954	4.759015852	4.801372338	4.934031178	4.926078822	5.113045069	4.486366436	4.962705532	5.060058715	5.285538881	4.640005056	4.890524403	4.776763875	4.6250479	4.806018352	4.994339635	4.909687531	4.62793429	4.5256372	4.616027786	4.839591944	4.743117553	4.966185511	5.132075511	5.36831788	5.107548345	4.375155876	4.778910892	5.887029936	4.649165435	5.154230009	4.738315883	5.108010587	4.832478582	4.197873493	5.549787788	5.326997272	5.41684658
AMFR	2.860465795	2.469729925	3.16297141	3.106328094	3.743104237	3.852303819	3.071632028	3.61819646	5.253049454	3.728312028	3.144003413	3.390429624	4.397492241	7.249668556	3.917651933	4.960103917	3.817559362	4.029228231	3.782735762	3.972097	3.372011324	3.783199708	3.441283029	3.385221743	4.906161812	4.515928759	5.633333863	5.72086887	4.760273056	4.544899847	5.362015995	4.562053258	6.279406594	3.971388916	3.63666097	6.724620403	4.149271326	4.129814383	4.457620165	4.801684247	5.556261625	4.697645244	3.565188943	4.922261572	5.002733421	4.547131704	6.416923918	5.756529559	4.107809439
AMHR2	4.90915331	4.952308387	5.186101788	4.790343975	5.003945191	4.934191213	5.366910538	5.128033344	5.07137602	5.069225391	5.214926164	5.236385692	5.033874166	5.379240183	5.195404722	5.357827483	5.16361485	5.076542621	4.985657101	5.261278417	5.106247527	5.081873253	5.355617983	5.114164445	5.256949522	5.556739284	5.439108085	5.600283262	5.052961158	5.38414672	5.025959376	5.221980306	5.236838652	6.557892194	5.410150784	5.585197375	5.714316195	5.234964323	4.95328279	6.002929412	5.2313903	5.309694225	5.218312378	5.112567975	5.209359186	5.069564933	5.135144468	5.195404722	5.152327615
AMIGO1	8.746199622	7.834828047	8.235495616	8.223541509	8.39146664	8.542205427	8.758176826	9.057904086	8.269951896	8.572821733	8.758628715	8.294303058	9.389503053	6.790062888	9.748654782	4.968548979	8.307976889	8.138558876	7.252004398	7.431632192	7.26039684	8.44734943	7.957267097	8.502353059	7.730863418	8.767037105	9.235465675	7.336623324	8.697267122	8.408341822	8.321154526	8.087588326	7.903166572	5.114495438	9.091556398	8.073297605	9.502103644	8.493186918	8.630086964	8.376753731	9.433617762	8.847602109	8.747497368	8.311798608	9.21198138	9.139680703	7.610274959	8.086107164	8.221664886
AMIGO2	8.120314769	7.762667137	7.790073424	8.374068677	8.219503861	8.132024943	8.291118876	8.090156019	9.015752543	8.416273722	8.045575538	8.795782061	8.35761164	7.873870452	7.34873253	7.560655334	7.842825097	7.691985699	7.178186335	7.702688441	7.89445367	8.104462295	7.688902888	7.761350398	7.798898914	8.164746368	7.561039257	7.711925672	7.986161447	8.600519675	7.698774534	7.878525945	8.0526295	5.439529662	8.26762252	7.428705353	8.259100434	5.951501885	8.211608563	7.954194551	8.697667331	8.48903606	8.290732978	7.357219357	8.003888733	8.198447802	8.861339765	8.602822009	7.965400908
AMIGO3///GMPPB	7.734515092	7.085021183	6.59586528	6.412745424	7.108252808	6.431905419	7.21885854	8.67037693	7.459927065	7.539789499	7.145945087	6.518089796	6.878939923	6.072855546	6.220872403	6.279784305	6.389611401	6.406452061	6.69513573	5.828139659	6.323317482	8.077063618	6.69096402	7.564009529	6.473813838	6.781638578	6.959507583	8.311514756	7.016226055	6.702299754	7.281907813	7.017434163	6.496917232	7.483182903	7.332804049	6.568487133	6.560596569	5.853463796	6.843392164	5.872505094	7.561306066	6.240498195	7.183748589	5.829792114	6.473602101	6.245215398	6.646251429	6.541575931	6.102973274
[truncated: 21,515 more rows]
[truncated: 50 more columns]
